# Supplementary material for: LSD1 inhibition induces differentiation and cell death in Merkel cell carcinoma
Source: EMBO Mol Med. 2020 Oct 7;12(11):e12525. doi: 10.15252/emmm.202012525 (PMC7645387; doi:10.15252/emmm.202012525)
Supplement: Supplementary file 3 — Source Data for Expanded View [file EMMM-12-e12525-s010.zip]

Archive with 11 entries (10 files):
- EMM-2020-12525_SourceDataforExpandedViewFigure4.zip
- __MACOSX/
- __MACOSX/._EMM-2020-12525_SourceDataforExpandedViewFigure4.zip
- EMM-2020-12525_SourceDataforExpandedViewFigure5.zip
- __MACOSX/._EMM-2020-12525_SourceDataforExpandedViewFigure5.zip
- EMM-2020-12525_SourceDataforExpandedViewFigure1.zip
- __MACOSX/._EMM-2020-12525_SourceDataforExpandedViewFigure1.zip
- EMM-2020-12525_SourceDataforExpandedViewFigure2.zip
- __MACOSX/._EMM-2020-12525_SourceDataforExpandedViewFigure2.zip
- EMM-2020-12525_SourceDataforExpandedViewFigure3.zip
- __MACOSX/._EMM-2020-12525_SourceDataforExpandedViewFigure3.zip
