# Supplementary material for: LSD1 inhibition induces differentiation and cell death in Merkel cell carcinoma
Source: EMBO Mol Med. 2020 Oct 7;12(11):e12525. doi: 10.15252/emmm.202012525 (PMC7645387; doi:10.15252/emmm.202012525)
Supplement: Supplementary file 5 — Source Data for Figure 1 [file EMMM-12-e12525-s003.zip › EMM-2020-12525_SourceDataforFigure1/EMM-2020-12525_SourceDataforFigure1.xlsx]

## Sheet: Contents
Sheet	Content
Table 1	Compounds used in the epigenetic modifier screen
Table 2	IC50 values of the epigenetic modifier screen
Table 3	GSK-LSD1/ORY-1001 dose-response curves

## Sheet: Table 1
Table 1: Compounds used in the epigenetic modifier screen.
The table list the name of all compounds used in the epigenetic modifier screen, the genes targeted by the compound and the Entrez ID of the targeted genes.
Epigenetics Probes collection SGC	Structural Genomics Consortium		https://www.thesgc.org/chemical-probes/epigenetics
Name	Gene target	Entrez ID
A_196	KMT5B	51111
A_196	KMT5C	84787
A_366	EHMT2	10919
A_366	EHMT1	79813
A_395	EED	8726
A_485	EP300	2033
A_485	CREBBP	1387
BAY_299	BRD1	23774
BAY_299	TAF1	6872
BAY_598	SMYD2	56950
BAY_6035	SMYD3	64754
BAZ2_ICR	BAZ2A	11176
BAZ2_ICR	BAZ2B	29994
BI_9321	NSD3	54904
BI_9564	BRD9	65980
BI_9564	BRD3	8019
GSK_2801	BAZ2A	11176
GSK_2801	BAZ2B	29994
GSK_343	EZH2	2146
GSK_591	PRMT5	10419
GSK_6853	BRPF1	7862
GSK_864	IDH1	3417
GSK_J4	KDM6B	23135
GSK_J4	KDM6A	7403
GSK_J4	KDM5B	10765
GSK-LSD1	KDM1A	23028
I_BRD9	BRD9	65980
I_CBP_112	CREBBP	1387
I_CBP_112	EP300	2033
JQ1	BRD2	6046
JQ1	BRD3	8019
JQ1	BRD4	23476
JQ1	BRDT	676
L_Moses	KAT2B	8850
L_Moses	KAT2A	2648
LLY_283	PRMT5	10419
MRK_740	PRDM9	56979
MS_023	PRMT1	3276
MS_023	PRMT3	10196
MS_023	CARM1	10498
MS_023	PRMT6	55170
MS_023	PRMT8	56341
NI_57	BRPF1	7862
NI_57	BRD1	23774
NI_57	BRPF3	27154
NVS_BPTF1	BPTF	2186
OF_1	BRPF1	7862
OF_1	BRD1	23774
OF_1	BRPF3	27154
OICR_9429	WDR5	11091
PFI_3	SMARCA2	6595
PFI_3	SMARCA4	6597
PFI_3	PBRM1	55193
PFI2	SETD7	80854
SGC_0946	DOT1L	84444
SGC_3027	PRMT7	54496
SGC_6870	PRMT6	55170
SGC_707	PRMT3	10196
SGC_iMLT	MLLT3	4300
SGC_iMLT	MLLT1	4298
SKI_73	CARM1	10498
TP_064	CARM1	10498
TP_472	BRD9	65980
TP_472	BRD7	29117
UNC_0642	EHMT1	79813
UNC_0642	EHMT2	10919
UNC_1215	L3MBTL3	84456
UNC_1999	EZH2	2146
UNC_6934	NSD2	7468
VinSpinIn	SPIN1	10927
VinSpinIn	SPIN2A	54466
VinSpinIn	SPIN2B	474343
VinSpinIn	SPIN3	169981
VinSpinIn	SPIN4	139886

## Sheet: Table 2
Table 2: IC50 values of the epigenetic modifier screen.
The table displays all individual IC50 and logIC50 values calculated for each compound of the screen in each cell line.
cell_line	drug_name	drug_target	IC50 [mM]	log10[IC50]
HDFB	A_196	SUV420H1_H2	215.191	2.33282
HDFB	A_366	G9A_GLP	2.66009	0.424897
HDFB	A_395	EED	2.47348	0.393308
HDFB	A_484	p300_CBP	2.72228	0.434934
HDFB	BAY_299	BRPF2_TAF1	1.60546	0.205599
HDFB	BAY_598	SMYD2	2.69615	0.430744
HDFB	BAY_6035	SMYD3	103.012	2.01289
HDFB	BAZ2_ICR	BAZ2A_2B	130.649	2.11611
HDFB	BI_9321	NSD3	2329.98	3.36735
HDFB	BI_9564	BRD9_7	44.5503	1.64885
HDFB	GSK_2801	BAZ2A_2B	97.2603	1.98794
HDFB	GSK_343	EZH2	0.937427	-0.0280624
HDFB	GSK_591	PRMT5	0
HDFB	GSK_6853	BRPF1B	2.59549	0.414219
HDFB	GSK_864	IDH1_mutant	3.09463	0.490608
HDFB	GSK_J4	JMJD3_UTX	3.09608	0.490812
HDFB	GSK-LSD1	LSD1	0
HDFB	I_BRD9	BRD9	3.021	0.480151
HDFB	I_CBP_112	CREBBP_EP300	137.259	2.13754
HDFB	JQ1	BET	0.93297	-0.0301325
HDFB	L_Moses	PCAF_GCN5	79.4021	1.89983
HDFB	LLY_283	PRMT5	0
HDFB	MRK_740	PRDM9		0.492949
HDFB	MS_023	PRMT_type1	3.47238	0.540628
HDFB	NI_57	BRPF1_2_3	188.627	2.2756
HDFB	NVS_BPTF1	BPTF	0
HDFB	OF_1	BRPF1_2_3	86.4861	1.93695
HDFB	OICR_9429	WDR5	127.578	2.10578
HDFB	PFI_3	SMARCA2_4	0
HDFB	PFI2	SETD7	16.4164	1.21528
HDFB	SGC_0946	DOT1L	3.04626	0.483767
HDFB	SGC_3027	PRMT7	3.20319	0.505583
HDFB	SGC_6870	PRMT6	105.298	2.02242
HDFB	SGC_707	PRMT3	112.126	2.04971
HDFB	SGC_iMLT	MLLT1	1.02972	0.0127172
HDFB	SKI_73	PRMT4	0
HDFB	TP_064	PRMT4	3.17875	0.502256
HDFB	TP_472	BRD9_7	13.4906	1.13003
HDFB	UNC_0642	G9A_GLP	3.01551	0.47936
HDFB	UNC_1215	L3MBTL3	0
HDFB	UNC_1999	EZH2_H1	0.45259	-0.344295
HDFB	UNC_6934	NSD2-PWWP1	0
HDFB	VinSpinIn	SPIN1_2_3_4	0
MKL1	A_196	SUV420H1_H2	27.3685	1.43725
MKL1	A_366	G9A_GLP	0
MKL1	A_395	EED	3.05792	0.485427
MKL1	A_484	p300_CBP	0.697425	-0.156502
MKL1	BAY_299	BRPF2_TAF1	0.526933	-0.278245
MKL1	BAY_598	SMYD2	21.5602	1.33365
MKL1	BAY_6035	SMYD3	101.541	2.00664
MKL1	BAZ2_ICR	BAZ2A_2B	0
MKL1	BI_9321	NSD3	9.87473	0.994525
MKL1	BI_9564	BRD9_7	2.11762	0.325849
MKL1	GSK_2801	BAZ2A_2B	3.88662	0.589572
MKL1	GSK_343	EZH2	22.3472	1.34922
MKL1	GSK_591	PRMT5	1.58105	0.198946
MKL1	GSK_6853	BRPF1B	1.76206	0.246021
MKL1	GSK_864	IDH1_mutant	17.9476	1.25401
MKL1	GSK_J4	JMJD3_UTX	0.0277766	-1.55632
MKL1	GSK-LSD1	LSD1	0.00997498	-2.00109
MKL1	I_BRD9	BRD9	1.06393	0.0269124
MKL1	I_CBP_112	CREBBP_EP300	1.36525	0.135211
MKL1	JQ1	BET	0.0276605	-1.55814
MKL1	L_Moses	PCAF_GCN5	8.99391	0.953949
MKL1	LLY_283	PRMT5	0
MKL1	MRK_740	PRDM9	2.97379	0.473311
MKL1	MS_023	PRMT_type1	1.12043	0.0493862
MKL1	NI_57	BRPF1_2_3	1.89487	0.27758
MKL1	NVS_BPTF1	BPTF	31.2965	1.4955
MKL1	OF_1	BRPF1_2_3	30.4648	1.4838
MKL1	OICR_9429	WDR5	23.94	1.37912
MKL1	PFI_3	SMARCA2_4	0
MKL1	PFI2	SETD7	31.0928	1.49266
MKL1	SGC_0946	DOT1L	1.37858	0.13943
MKL1	SGC_3027	PRMT7	2.53888	0.404643
MKL1	SGC_6870	PRMT6	22.4028	1.3503
MKL1	SGC_707	PRMT3	34.2379	1.53451
MKL1	SGC_iMLT	MLLT1	59.7733	1.77651
MKL1	SKI_73	PRMT4	1.52104	0.18214
MKL1	TP_064	PRMT4	17.3705	1.23981
MKL1	TP_472	BRD9_7	18.9573	1.27778
MKL1	UNC_0642	G9A_GLP	0
MKL1	UNC_1215	L3MBTL3	0.0464757	-1.33277
MKL1	UNC_1999	EZH2_H1	22.7178	1.35637
MKL1	UNC_6934	NSD2-PWWP1	37.3608	1.57242
MKL1	VinSpinIn	SPIN1_2_3_4	0
MS1	A_196	SUV420H1_H2	7.51212	0.875762
MS1	A_366	G9A_GLP	3.48629	0.542364
MS1	A_395	EED	1.49575	0.17486
MS1	A_484	p300_CBP	0.00899152	-2.04617
MS1	BAY_299	BRPF2_TAF1	0.768927	-0.114115
MS1	BAY_598	SMYD2	2.84404	0.453936
MS1	BAY_6035	SMYD3	166.636	2.22177
MS1	BAZ2_ICR	BAZ2A_2B	2471.32	3.39293
MS1	BI_9321	NSD3	37.7351	1.57675
MS1	BI_9564	BRD9_7	0.543182	-0.265054
MS1	GSK_2801	BAZ2A_2B	0.815343	-0.0886598
MS1	GSK_343	EZH2	2.72466	0.435313
MS1	GSK_591	PRMT5	147.275	2.16813
MS1	GSK_6853	BRPF1B	1.35894	0.133199
MS1	GSK_864	IDH1_mutant	3.09125	0.490134
MS1	GSK_J4	JMJD3_UTX	0.0227344	-1.64332
MS1	GSK-LSD1	LSD1	0.00113894	-2.9435
MS1	I_BRD9	BRD9	2.48189	0.394783
MS1	I_CBP_112	CREBBP_EP300	1.57079	0.196117
MS1	JQ1	BET	0.0213351	-1.6709
MS1	L_Moses	PCAF_GCN5	76.7566	1.88512
MS1	LLY_283	PRMT5	0
MS1	MRK_740	PRDM9	3.13771	0.496613
MS1	MS_023	PRMT_type1	1.05126	0.0217119
MS1	NI_57	BRPF1_2_3	0.643626	-0.191366
MS1	NVS_BPTF1	BPTF	35.4414	1.54951
MS1	OF_1	BRPF1_2_3	5.77427	0.761497
MS1	OICR_9429	WDR5	3.04503	0.483591
MS1	PFI_3	SMARCA2_4	124.564	2.09539
MS1	PFI2	SETD7	7.92583	0.899045
MS1	SGC_0946	DOT1L	2.36399	0.373646
MS1	SGC_3027	PRMT7	6.86313	0.836523
MS1	SGC_6870	PRMT6	7.10054	0.851291
MS1	SGC_707	PRMT3	109.339	2.03878
MS1	SGC_iMLT	MLLT1	0.383053	-0.416741
MS1	SKI_73	PRMT4	8.13784	0.910509
MS1	TP_064	PRMT4	3.25317	0.512306
MS1	TP_472	BRD9_7	2.98675	0.475199
MS1	UNC_0642	G9A_GLP	3.03452	0.482089
MS1	UNC_1215	L3MBTL3	206.152	2.31419
MS1	UNC_1999	EZH2_H1	3.12026	0.494191
MS1	UNC_6934	NSD2-PWWP1	3.29951	0.518449
MS1	VinSpinIn	SPIN1_2_3_4	2.4298	0.38557
PETA	A_196	SUV420H1_H2	10.7195	1.03017
PETA	A_366	G9A_GLP	30.1692	1.47956
PETA	A_395	EED	0.288024	-0.540572
PETA	A_484	p300_CBP	0.00474981	-2.32332
PETA	BAY_299	BRPF2_TAF1	0.375564	-0.425316
PETA	BAY_598	SMYD2	2.08456	0.319015
PETA	BAY_6035	SMYD3	4.96099	0.695568
PETA	BAZ2_ICR	BAZ2A_2B	0
PETA	BI_9321	NSD3	3.12202	0.494436
PETA	BI_9564	BRD9_7	1.13039	0.0532269
PETA	GSK_2801	BAZ2A_2B	0.952927	-0.0209402
PETA	GSK_343	EZH2	1.79437	0.253911
PETA	GSK_591	PRMT5	5.82276	0.765129
PETA	GSK_6853	BRPF1B	0.373724	-0.427449
PETA	GSK_864	IDH1_mutant	3.43927	0.536466
PETA	GSK_J4	JMJD3_UTX	0.896918	-0.0472474
PETA	GSK-LSD1	LSD1	0.00630833	-2.20009
PETA	I_BRD9	BRD9	0.419286	-0.37749
PETA	I_CBP_112	CREBBP_EP300	18.5621	1.26863
PETA	JQ1	BET	0.516612	-0.286836
PETA	L_Moses	PCAF_GCN5	5.57218	0.746025
PETA	LLY_283	PRMT5	0
PETA	MRK_740	PRDM9	0.462724	-0.334678
PETA	MS_023	PRMT_type1	0
PETA	NI_57	BRPF1_2_3	4.68049	0.670292
PETA	NVS_BPTF1	BPTF	25.7718	1.41114
PETA	OF_1	BRPF1_2_3	43.177	1.63525
PETA	OICR_9429	WDR5	1.97846	0.296326
PETA	PFI_3	SMARCA2_4	116.504	2.06634
PETA	PFI2	SETD7	10.3728	1.0159
PETA	SGC_0946	DOT1L	3.12239	0.494487
PETA	SGC_3027	PRMT7	2.95962	0.471235
PETA	SGC_6870	PRMT6	4.74749	0.676464
PETA	SGC_707	PRMT3	29.3303	1.46732
PETA	SGC_iMLT	MLLT1	1.45318	0.162321
PETA	SKI_73	PRMT4	21.3357	1.32911
PETA	TP_064	PRMT4	20.3958	1.30954
PETA	TP_472	BRD9_7	1.12421	0.050849
PETA	UNC_0642	G9A_GLP	17.7968	1.25034
PETA	UNC_1215	L3MBTL3	0
PETA	UNC_1999	EZH2_H1	2.81792	0.449929
PETA	UNC_6934	NSD2-PWWP1	7.89271	0.897226
PETA	VinSpinIn	SPIN1_2_3_4	0
WAGA	A_196	SUV420H1_H2	11.7836	1.07128
WAGA	A_366	G9A_GLP	2.06963	0.315892
WAGA	A_395	EED	3.47595	0.541073
WAGA	A_484	p300_CBP	1.03353	0.0143217
WAGA	BAY_299	BRPF2_TAF1	0.667446	-0.175584
WAGA	BAY_598	SMYD2	19.7005	1.29448
WAGA	BAY_6035	SMYD3	163.293	2.21297
WAGA	BAZ2_ICR	BAZ2A_2B	0
WAGA	BI_9321	NSD3	13.1865	1.12013
WAGA	BI_9564	BRD9_7	6.27524	0.79763
WAGA	GSK_2801	BAZ2A_2B	18.2528	1.26133
WAGA	GSK_343	EZH2	1.60435	0.205299
WAGA	GSK_591	PRMT5	0.557303	-0.253909
WAGA	GSK_6853	BRPF1B	22.0164	1.34275
WAGA	GSK_864	IDH1_mutant	20.2391	1.30619
WAGA	GSK_J4	JMJD3_UTX	0.23632	-0.6265
WAGA	GSK-LSD1	LSD1	0.0026994	-2.56873
WAGA	I_BRD9	BRD9	20.9883	1.32198
WAGA	I_CBP_112	CREBBP_EP300	21.639	1.33524
WAGA	JQ1	BET	0.272657	-0.564383
WAGA	L_Moses	PCAF_GCN5	57.0996	1.75663
WAGA	LLY_283	PRMT5	0
WAGA	MRK_740	PRDM9	20.9637	1.32147
WAGA	MS_023	PRMT_type1	3.13513	0.496255
WAGA	NI_57	BRPF1_2_3	9.35481	0.971035
WAGA	NVS_BPTF1	BPTF	26.0064	1.41508
WAGA	OF_1	BRPF1_2_3	20.1675	1.30465
WAGA	OICR_9429	WDR5	22.6348	1.35478
WAGA	PFI_3	SMARCA2_4	65.0678	1.81337
WAGA	PFI2	SETD7	19.0921	1.28085
WAGA	SGC_0946	DOT1L	19.8455	1.29766
WAGA	SGC_3027	PRMT7	1.56835	0.195444
WAGA	SGC_6870	PRMT6	21.039	1.32303
WAGA	SGC_707	PRMT3	25.3419	1.40384
WAGA	SGC_iMLT	MLLT1	29.3541	1.46767
WAGA	SKI_73	PRMT4	30.182	1.47975
WAGA	TP_064	PRMT4	19.6534	1.29344
WAGA	TP_472	BRD9_7	18.196	1.25998
WAGA	UNC_0642	G9A_GLP	2.40491	0.381099
WAGA	UNC_1215	L3MBTL3	29.5454	1.47049
WAGA	UNC_1999	EZH2_H1	1.35208	0.131001
WAGA	UNC_6934	NSD2-PWWP1	21.8102	1.33866
WAGA	VinSpinIn	SPIN1_2_3_4	27.0532	1.43222

## Sheet: Table 3
Table 3: GSK-LSD1/ORY-1001 dose-response curves
The table displays the underlying data of GSK-LSD1/ORY-1001 dose-response curves
log(Concentration)	PeTa GSK-LSD1				PeTa ORY-1001				HDFb GSK-LSD1				HDFb ORY-1001
-11	89.8075	101.886	107.321	97.5041	92.3632	96.311	104.024	97.651	103.945	104.169	101.45	103.092	98.3002	99.6799	100.382	101.611
-10	93.2794	105.125	104.094	101.395	93.2421	103.686	108.597	101.899	108.454	104.72	103.222	104.031	98.5313	98.8972	100.839	100.058
-9	64.6051	73.7802	65.0717	67.8965	34.9537	72.1617	46.2251	36.759	99.9703	100.176	102.129	99.1201	94.4662	97.8882	95.6029	96.5405
-8	28.542	26.9421	27.8429	28.8754	15.8147	18.1031	16.1976	15.255	95.5901	102.947	103.796	95.3545	96.5926	96.4904	95.8827	91.5905
-7	21.4275	20.4314	20.9387	22.4936	16.6808	16.9224	16.6368	18.5017	97.3495	98.3781	104.265	94.349	90.673	93.1399	97.41	95.3725
-6	20.4737	22.8632	22.641	26.2387	22.0648	14.9115	19.5249	16.2672	99.8597	99.581	96.9586	97.4132	92.9048	95.3444	101.446	100.873
-5	29.1507	26.921	29.2867	29.9252	25.4627	22.5358	22.8214	18.5672	97.0176	98.7388	96.5144	97.4363	92.9409	94.718	98.54	96.4797
