# Supplementary material for: LSD1 inhibition induces differentiation and cell death in Merkel cell carcinoma
Source: EMBO Mol Med. 2020 Oct 7;12(11):e12525. doi: 10.15252/emmm.202012525 (PMC7645387; doi:10.15252/emmm.202012525)
Supplement: Supplementary file 6 — Source Data for Figure 2 [file EMMM-12-e12525-s004.zip › EMM-2020-12525_SourceDataforFigure2/EMM-2020-12525_SourceDataforFigure2.xlsx]

## Sheet: Contents
Sheet	Content
Table 1	Individual tumor volumes Figure 2B
Table 2	Survival data Figure 2D
Table 3	Individual tumor volumes Figure 2F
Table 4	Mouse weights Figure 2G
Table 5	Survival data Figure 2H

## Sheet: Table 1
Table 1. Individual tumor volumes Figure 2B
Volumes in [mmˆ3]
Days post-injection	GSK-LSD1 treated mice									Vehicle treated mice
1	0	0	0	0	0	0	0	0	0	0	0	0	0	0	0	0	0
16	4.0094	23.118	12.6878	46.0028	0.5	7.87152	0.5	0	22.295	25.4621	22.4085	5.63001	24.6701	0.5	50.622	18.1597	22.0881
22	41.5571	37.6507	44.5046	85.4025	20.2988	18.8847	19.847	17.1064	99.1386	23.1208	37.1739	26.9344	58.6529	32.7066	91.4742	48.6621	89.7053
29	116.339	62.776	115.672	180.584	26.1367	21.2021	0.5	141.248	83.5312	95.5323	41.214	48.6582	128.444	170.228	365.05	67.5138	306.697
36	141.398	95.7869	49.5147	110.762	83.8979	29.0046	0.5	91.966	318.929	371.917	135.107	96.0596	406.323	365.225	1146.05	164.781	321.235
41	101.715	59.9031	24.6574	196.196	21.7717	23.3026	0.5	114.05	196.133	615.462	177.227	216.973	522.86	1096.32		263.344
52		17.9027	18.69	134.077	16.2683	18.9901	0	33.4884	169.005		435.807	274.588				275.739
57		21.964	58.3222	157.183	14.3244	16.5744	0	12.8895	168.357
63		33.082	31.9661	143.245	12.2712	10.9546	0	41.1638	208.523
71		4.05555	6.05628	34.0365	3.83449	34.7968	0	7.59931	99.833

## Sheet: Table 2
Table 2. Survival data Figure 2D
Days post-injection
GSK-LSD1 treated mice	Vehicle treated mice
52 (found dead)	36
71	36
71	41
71	41
71	41
71	52
71	52
71	52
71

## Sheet: Table 3
Table 3. Individual tumor volumes Figure 2F
Volumes in [mmˆ3]
Days post-injection	GSK-LSD1 treated mice								Vehicle treated mice
1	0	0	0	0	0	0	0	0	0	0	0	0	0	0	0	0
8	0.5	0.5	0	0	0.5	0.5	0.5	0	0.5	0.5	0	0.5	0.5	0	0.5	0
15	0	0	0	0	0.5	0.5	0.5	0.5	0.5	0.5	0	0.5	15.7172	11.1702	0.5	0
22	0	0	0	0	0	0	0.5	0	0.5	0.5	0	13.7064	37.3361	92.5571	14.4222	19.3976
29	0	0	0	0	0	0.5	0.5	0	0.5	0.5	0	22.0448	140.738	301.578	42.2527	63.177
36	0	0	0	0	0	0.5	0.5	0.5	11.7627	21.2148	0.5	124.659	567.086	513.778	171.797	218.115
43	0	0	0	0	0	0.5	0.5	0	30.2675	13.4136	0	195.62		919.057	244.33	493.061
50	0	0	0	0	0	0.5	0.5	0	138.336	58.8263	0.5	575.373			459.46	796.886
55	0	0	0	0	0	0	0.5	0	342.031	131.364	0.5	1113.74
66	0	0		0	0	0	0	0		389.19	0.5
71	0	0		0	0	0	0	0			47.0812
77	0	0		0	0	0	0	0			94.4011
85	0	0		0	0	0	0	0			700.133

## Sheet: Table 4
Table 4. Mouse weights Figure 2G
Weight in % relative to day 0
Days post-injection	GSK-LSD1 treated mice								Vehicle treated mice
1	100	100	100	100	100	100	100	100	100	100	100	100	100	100	100	100
8	92.3042	95.0971	101.486	96.1394	94.8198	93.7532	94.8004	93.1831	102.968	99.6188	100.566	102.764	99.5844	96.7639	96.4943	99.2547
15	96.0383	101.156	108.453	100.659	94.9324	95.3917	96.9013	93.7878	107.461	103.584	105.585	107.863	105.61	105.093	103.391	107.826
22	98.0419	101.526	108.811	102.072	93.75	95.0845	97.2689	92.4684	108.862	106.557	105.774	108.836	108.052	109.231	106.494	109.503
29	96.8124	99.4912	107.377	103.107	90.991	94.7773	96.271	89.0049	112.613	108.349	106.642	110.043	112.208	112.202	112.701	111.863
36	102.049	109.019	116.957	110.876	105.743	106.81	99.2122	97.9109	116.406	108.502	108.792	113.118	124.26	120.265	130.92	121.056
43	102.322	111.517	113.525	112.994	100.113	105.223	109.034	102.969	120.692	114.449	111.358	115.453		126.101	115.69	125.714
50	120.902	128.677	132.07	127.26	103.266	110.906	108.929	107.092	124.979	116.927	116.792	123.978			130	140.186
55	96.357	114.015	111.117	119.303	114.302	115.617	114.653	113.909	126.999	124.171	116.415	123.472
66	89.3898	119.241		117.514	119.989	118.075	112.395	116.877		117.728	117.057
71	88.2969	116.004		118.879	124.662	118.382	117.647	115.668			118.189
77	89.0255	105.92		119.209	110.191	108.961	108.929	115.833			119.283
85		112.627		111.817	109.685	104.455	96.1134	113.964			123.396

## Sheet: Table 5
Table 5. Survival data Figure 2H
Days post-injection
GSK-LSD1 treated mice	Vehicle treated mice
56 (found dead)	36
85	43
85	50
85	50
85	55
85	55
85	66
85	85
