# Supplementary material for: LSD1 inhibition induces differentiation and cell death in Merkel cell carcinoma
Source: EMBO Mol Med. 2020 Oct 7;12(11):e12525. doi: 10.15252/emmm.202012525 (PMC7645387; doi:10.15252/emmm.202012525)
Supplement: Supplementary file 7 — Source Data for Figure 3 [file EMMM-12-e12525-s005.zip]

Archive with 8 entries (7 files):
- EMM-2020-12525_SourceDataforFigure3/
- __MACOSX/._EMM-2020-12525_SourceDataforFigure3
- EMM-2020-12525_SourceDataforFigure3/.DS_Store
- __MACOSX/EMM-2020-12525_SourceDataforFigure3/._.DS_Store
- EMM-2020-12525_SourceDataforFigure3/EMM-2020-12525_SourceDataforFigure3.xlsx
- __MACOSX/EMM-2020-12525_SourceDataforFigure3/._EMM-2020-12525_SourceDataforFigure3.xlsx
- EMM-2020-12525_SourceDataforFigure3/EMM-2020-12525_SourceDataforFigure3.pdf
- __MACOSX/EMM-2020-12525_SourceDataforFigure3/._EMM-2020-12525_SourceDataforFigure3.pdf
