# Supplementary material for: LSD1 inhibition induces differentiation and cell death in Merkel cell carcinoma
Source: EMBO Mol Med. 2020 Oct 7;12(11):e12525. doi: 10.15252/emmm.202012525 (PMC7645387; doi:10.15252/emmm.202012525)
Supplement: Supplementary file 7 — Source Data for Figure 3 [file EMMM-12-e12525-s005.zip › EMM-2020-12525_SourceDataforFigure3/EMM-2020-12525_SourceDataforFigure3.xlsx]

## Sheet: Contents
Sheet	Content
Table 1	In vitro TUNEL quantification Figure 3J
Table 2	In vivo Ki-67 quantification Figure 3K
Table 3	In vivo TUNEL quantification Figure 3L

## Sheet: Table 1
Table 1. In vitro TUNEL quantification Figure 3J
DMSO	100nM GSK-LSD1
42	85
22	66
56	69
47	74
60	93
62	68
39	73
45	90

## Sheet: Table 2
Table 4. In vivo Ki-67 quantification Figure 3K
D1 vehicle	D1 GSK-LSD	D10 vehicle	D10 GSK-LSD1	Endpoint vehicle	Endpoint GSK-LSD1
168	148	201	114	95	88
116	84	225	139	143	90
143	90	191	103	112	116
132	57	138	104	104	223
225	125	271	110	109	111
245	93	312	145	85	26
148	106	206	186	164	69
212	130	205	150	139	25
217	169	178	157	64	96
208	143	263	167	145	70
179	151	198	160	135	81
230	181	208	96	174	74
269	117	169	147	184	31
174	224	179	124	182	45
220	197	225	128	177	22

## Sheet: Table 3
Table 5. In vivo TUNEL quantification Figure 3L
D1 vehicle	D1 GSK-LSD	D10 vehicle	D10 GSK-LSD1	Endpoint vehicle	Endpoint GSK-LSD1
11	92	1	23	25	208
6	42	0	20	7	290
16	48	6	40	23	313
5	37	8	50	9	415
15	103	1	10	7	277
4	52	4	20	15	25
2	122	6	1	20	17
0	52	12	22	21	26
4	129	7	19	10	20
5	166	1	7	9	42
8	26	19	38	11	277
13	0	9	51	16	241
4	19	2	31	5	272
0	12	7	25	12	243
1	11	9	24	13	202
