# Supplementary material for: LSD1 inhibition induces differentiation and cell death in Merkel cell carcinoma
Source: EMBO Mol Med. 2020 Oct 7;12(11):e12525. doi: 10.15252/emmm.202012525 (PMC7645387; doi:10.15252/emmm.202012525)
Supplement: Supplementary file 8 — Source Data for Figure 4 [file EMMM-12-e12525-s006.zip › EMM-2020-12525_SourceDataforFigure4/EMM-2020-12525_SourceDataforFigure4.xlsx]

## Sheet: Contents
Sheet	Content
Table 1	Differential gene expression analysis of PeTa cells treated for 6 days with 100 nM GSK-LSD1
Table 2	Promoter motif analysis of downregulated genes of PeTa cells treated for 6 days with 100 nM GSK-LSD1
Table 3	Promoter motif analysis of upregulated genes of PeTa cells treated for 6 days with 100 nM GSK-LSD1

## Sheet: Table 1
Table 1: Differential gene expression analysis of PeTa cells treated for 6 days with 100 nM GSK-LSD1
gene_id	baseMean	log2FoldChange	lfcSE	stat	pvalue	padj	log2FoldChange.shrunk
MECOM	21.4747	-4.80717	0.614492	-7.823	5.15772e-15	2.18437e-13	-3.59605
OPCML	27.9448	8.54387	1.20859	7.06931	1.55709e-12	4.93177e-11	5.29744
SPRR1A	33.2376	-3.86752	0.424574	-9.10918	8.3009e-20	5.59292e-18	-3.18894
HLA-E	125.048	-3.14547	0.188089	-16.7233	8.86922e-63	7.73344e-60	-3.03582
MEG3	115.887	5.18465	0.329103	15.7539	6.46095e-56	3.68349e-53	4.65962
CXCL8	3.68139	-6.78217	1.41334	-4.79868	1.59715e-06	1.91796e-05	-3.0105
KRT20	258.33	-3.04959	0.190362	-16.02	9.27036e-58	5.72561e-55	-2.90933
ST18	117.579	5.02431	0.372122	13.5018	1.52676e-41	4.61859e-39	4.24685
HSPA1B	330.1	-2.9943	0.174947	-17.1155	1.13706e-65	1.12364e-62	-2.90054
SGOL1	84.8129	-3.26433	0.304607	-10.7165	8.51387e-27	1.0016e-24	-2.83617
MPPED1	14.3407	-3.56691	0.550439	-6.48011	9.16546e-11	2.29493e-09	-2.79463
TNFAIP3	7.35555	-3.80003	0.735352	-5.16764	2.37066e-07	3.40507e-06	-2.74826
ANK3	260.403	4.4993	0.212249	21.1982	9.91543e-100	2.93953e-96	4.22879
DLGAP5	144.97	-2.95989	0.237668	-12.4539	1.33191e-35	2.78069e-33	-2.70164
TTK	133.553	-2.84601	0.196995	-14.4471	2.61401e-47	1.04723e-44	-2.69879
NEK2	63.9838	-3.06144	0.306897	-9.97547	1.95178e-23	1.7641e-21	-2.69335
SYDE2	36.7742	-2.86933	0.297829	-9.63416	5.73587e-22	4.49856e-20	-2.67318
SYTL2	219.934	-2.75501	0.164402	-16.7577	4.97086e-63	4.60519e-60	-2.65849
TMEM229A	48.9017	4.65025	0.391044	11.8919	1.30415e-32	2.35748e-30	4.04602
NELL1	5.39708	-4.98241	1.16708	-4.26911	1.96253e-05	0.00017749	-2.64239
ATOH8	41.0408	6.26328	0.863062	7.25704	3.95646e-13	1.32087e-11	3.96349
GPD1	28.452	6.58749	1.05852	6.22331	4.86763e-10	1.10834e-08	3.82535
NTRK3	24.3691	4.63433	0.50339	9.20625	3.37705e-20	2.35014e-18	3.81943
CKAP2L	149.787	-2.78198	0.204821	-13.5825	5.08815e-42	1.57128e-39	-2.61608
TRAF5	42.6543	4.72072	0.50295	9.38606	6.22895e-21	4.59362e-19	3.70263
NCKAP5	33.6608	3.93608	0.352454	11.1676	5.8719e-29	8.36915e-27	3.63257
EXO1	54.681	-2.88922	0.292536	-9.87644	5.26713e-23	4.61981e-21	-2.59926
RRM2	183.581	-2.78276	0.221161	-12.5825	2.63464e-36	5.74312e-34	-2.57207
NCAPH	70.3738	-2.96335	0.321084	-9.22921	2.72643e-20	1.91535e-18	-2.53161
PROM1	21.9325	6.14049	1.0635	5.77385	7.74782e-09	1.45375e-07	3.56258
MKI67	528.888	-2.60595	0.1399	-18.6273	1.93127e-77	2.86272e-74	-2.52829
TOP2A	4149.27	-2.55289	0.0918279	-27.8008	4.24322e-170	6.28972e-166	-2.52415
ASPM	1156.94	-2.56404	0.119962	-21.3739	2.33912e-101	8.66819e-98	-2.51224
GTSE1	143.139	-2.67438	0.224626	-11.9059	1.10231e-32	2.01723e-30	-2.46243
CCNA2	119.14	-2.59171	0.208295	-12.4425	1.53548e-35	3.16117e-33	-2.43442
GNG2	16.0476	5.04935	0.739478	6.82826	8.59526e-12	2.50309e-10	3.48382
PBK	109.39	-2.71007	0.276245	-9.81036	1.016e-22	8.70533e-21	-2.42207
TSHZ2	11.607	6.50826	1.24372	5.2329	1.66871e-07	2.4539e-06	3.4519
NEIL3	16.7398	-3.52512	0.612954	-5.75103	8.86993e-09	1.65175e-07	-2.42117
CCL2	3.25986	-5.39751	1.39308	-3.87451	0.000106837	0.000794208	-2.41686
KIF5C	1935.48	0.925024	0.0656281	14.0949	4.07999e-45	1.47506e-42	0.919962
FREM2	69.2589	4.94712	0.583808	8.47387	2.37376e-17	1.27026e-15	3.44594
CXCL3	3.04748	-6.31528	1.44891	-4.35864	1.30871e-05	0.000124833	-2.41391
CREB5	36.5837	3.97859	0.408642	9.73614	2.11441e-22	1.75094e-20	3.43341
ID3	114.379	3.76247	0.269575	13.957	2.85077e-44	9.39044e-42	3.4173
LINC00173	12.2741	4.56836	0.716894	6.37243	1.8606e-10	4.49913e-09	3.29956
CDC20	150.295	-2.63357	0.245419	-10.7309	7.28785e-27	8.71192e-25	-2.39716
CENPF	2280.69	-2.44365	0.120156	-20.3373	6.01125e-92	1.48508e-88	-2.3947
GFRA2	25.6388	4.32584	0.546794	7.91128	2.54752e-15	1.11392e-13	3.26877
SLC1A2	42.0269	3.87953	0.409775	9.46745	2.86753e-21	2.16864e-19	3.24714
TNF	54.0393	-2.58816	0.267013	-9.693	3.22914e-22	2.57341e-20	-2.39314
NUF2	244.935	-2.46267	0.147619	-16.6826	1.75377e-62	1.44423e-59	-2.38631
CACNA1G	56.2477	3.48874	0.308138	11.322	1.02105e-29	1.52879e-27	3.18004
KCNA5	20.261	3.91682	0.500117	7.8318	4.80941e-15	2.04856e-13	3.1696
ATF3	27.8093	-2.59493	0.347264	-7.4725	7.8683e-14	2.8727e-12	-2.38242
UBE2C	157.68	-2.50831	0.192492	-13.0307	8.18499e-39	2.09183e-36	-2.37748
SUSD4	58.3326	3.42667	0.296964	11.539	8.38973e-31	1.32299e-28	3.10235
GAL	3.51127	-6.30477	1.39975	-4.50421	6.66214e-06	6.87216e-05	-2.37326
LINC00693	18.139	4.61583	0.721887	6.39412	1.6148e-10	3.91753e-09	3.06191
CXCL1	3.86365	-4.60918	1.21556	-3.79181	0.000149555	0.00105766	-2.36484
SGSM1	22.6518	3.43693	0.415109	8.27957	1.2362e-16	6.12851e-15	3.01957
GLIS2	37.0797	3.33803	0.343999	9.70361	2.91026e-22	2.33183e-20	3.01205
CASC5	133.103	-2.52587	0.216716	-11.6552	2.15869e-31	3.47808e-29	-2.35456
SMARCA1	134.51	3.22392	0.223353	14.4342	3.15414e-47	1.23036e-44	3.00777
TMEM130	7.30633	5.3727	1.15401	4.65569	3.22904e-06	3.60966e-05	2.95448
SLC18A3	29.8283	3.32383	0.376496	8.82832	1.0626e-18	6.42896e-17	2.90821
PKDCC	9.76313	5.74413	1.18338	4.85401	1.20991e-06	1.49177e-05	2.88567
CENPE	604.961	-2.41491	0.134636	-17.9366	6.10603e-72	7.54247e-69	-2.35126
CLIP3	161.805	2.98442	0.180382	16.545	1.74082e-61	1.22877e-58	2.8791
CNGB1	13.2013	4.5211	0.824917	5.48067	4.23712e-08	7.03156e-07	2.85498
DEPDC1	109.546	-2.57524	0.239915	-10.7339	7.05198e-27	8.4985e-25	-2.35011
BIRC5	323.67	-2.46738	0.16874	-14.6224	2.02126e-48	8.81211e-46	-2.34776
DIAPH3	183.839	-2.47338	0.189176	-13.0745	4.60784e-39	1.21968e-36	-2.34453
CDCA3	31.5533	-2.78991	0.383946	-7.26643	3.69112e-13	1.23786e-11	-2.34086
SPOCK1	65.1309	3.14928	0.299027	10.5317	6.16796e-26	6.77242e-24	2.82657
TMTC1	8.79777	4.84784	0.955358	5.07437	3.88786e-07	5.38142e-06	2.81865
VSTM4	15.4507	3.88586	0.619977	6.26774	3.66322e-10	8.51095e-09	2.81626
C6orf25	14.5154	3.60549	0.579405	6.22274	4.88537e-10	1.11067e-08	2.79002
UTRN	14.538	-3.3971	0.627448	-5.41415	6.15791e-08	9.85731e-07	-2.33688
ETV5	13.2053	4.76542	0.858856	5.54856	2.88026e-08	4.93573e-07	2.78016
KIF4A	103.332	-2.69423	0.294859	-9.13735	6.40001e-20	4.37176e-18	-2.32162
GAP43	101.173	2.93009	0.228785	12.8072	1.49441e-37	3.63142e-35	2.73969
CALCB	26.9793	3.43623	0.459057	7.4854	7.13285e-14	2.62358e-12	2.73852
ANLN	70.0332	-2.58368	0.285434	-9.05176	1.40688e-19	9.35166e-18	-2.30673
MELK	42.4517	-2.65577	0.329509	-8.05976	7.64467e-16	3.53012e-14	-2.30097
TROAP	151.249	-2.51107	0.231789	-10.8334	2.39119e-27	3.08214e-25	-2.29627
SMAD9	636.435	2.78493	0.121362	22.9474	1.56585e-116	1.16053e-112	2.73194
LGR6	25.8158	-3.19573	0.52976	-6.03241	1.61533e-09	3.35351e-08	-2.27313
HMGB2	503.126	-2.34603	0.150651	-15.5726	1.11847e-54	6.14042e-52	-2.27297
TBX3	10.5691	4.63747	0.879038	5.27562	1.3231e-07	1.98104e-06	2.72939
KIFC1	173.712	-2.39553	0.192721	-12.43	1.79555e-35	3.59668e-33	-2.27118
RAD54L	20.3903	-2.717	0.430814	-6.30668	2.8509e-10	6.70775e-09	-2.2663
EGR1	13.8572	3.62131	0.586601	6.17339	6.68427e-10	1.47223e-08	2.71986
RIN2	9.24947	6.75632	1.25871	5.36767	7.97588e-08	1.2524e-06	2.71937
NPTX2	8.16817	6.84902	1.28876	5.31444	1.06985e-07	1.63152e-06	2.70844
RUNX1T1	1625.16	1.00205	0.0880826	11.3763	5.49028e-30	8.47734e-28	0.99177
CDK1	227.191	-2.33984	0.155393	-15.0576	3.07813e-51	1.47184e-48	-2.2604
CCNB2	131.733	-2.43489	0.226718	-10.7397	6.62298e-27	8.04693e-25	-2.25933
PLEKHB1	25.7325	3.59321	0.512946	7.00505	2.46902e-12	7.62464e-11	2.69102
CLSPN	543.904	-2.30427	0.114371	-20.1474	2.83832e-90	6.01035e-87	-2.25932
RGS9	6.92939	4.08935	0.827427	4.94224	7.72289e-07	9.95447e-06	2.6906
KIF18B	36.7488	-2.74383	0.39556	-6.93656	4.01756e-12	1.21535e-10	-2.25726
MOB3B	46.1398	3.11542	0.359786	8.65909	4.75532e-18	2.7321e-16	2.68984
CALB2	61.6296	5.31439	1.05003	5.06117	4.16683e-07	5.7349e-06	2.65838
MAD2L1	67.261	-2.48459	0.266782	-9.3132	1.24039e-20	8.9689e-19	-2.25034
TMC5	11.6304	-3.8875	0.832386	-4.67031	3.00743e-06	3.39521e-05	-2.22446
MAFA-AS1	9.08276	3.75367	0.722011	5.19892	2.00455e-07	2.91594e-06	2.6526
FBXO5	151.077	-2.36567	0.20905	-11.3163	1.08953e-29	1.61501e-27	-2.21464
KIF2C	80.4768	-2.42451	0.252172	-9.61453	6.94286e-22	5.41653e-20	-2.21049
KIF14	175.088	-2.34851	0.201169	-11.6743	1.72431e-31	2.80873e-29	-2.20512
NDC80	157.048	-2.31323	0.192416	-12.022	2.72346e-33	5.11011e-31	-2.18841
SKA1	47.7853	-2.55586	0.336284	-7.60029	2.95476e-14	1.13762e-12	-2.18451
HIST1H2BH	13.1458	-4.18135	0.927067	-4.51029	6.47376e-06	6.69648e-05	-2.18255
FOXM1	160.899	-2.35448	0.218517	-10.7748	4.52862e-27	5.6888e-25	-2.18
PRR11	767.488	-2.23335	0.128193	-17.4218	5.64063e-68	5.97222e-65	-2.17767
CCNB1	141.523	-2.31025	0.210576	-10.9711	5.26292e-28	7.22336e-26	-2.16025
KIF11	110.825	-2.35958	0.240628	-9.80593	1.06169e-22	9.04447e-21	-2.15767
HMMR	127.784	-2.30845	0.219454	-10.5191	7.05754e-26	7.63606e-24	-2.14917
SCN9A	90.0592	2.80553	0.232711	12.0558	1.80737e-33	3.4793e-31	2.63113
MPP3	10.3138	3.92131	0.733219	5.34807	8.88947e-08	1.37978e-06	2.6197
HJURP	124.551	-2.27248	0.210183	-10.8119	3.02305e-27	3.82998e-25	-2.13282
SGOL2	129.622	-2.2727	0.21187	-10.7269	7.61259e-27	9.02732e-25	-2.12193
PLD5	30.0316	-2.4125	0.354876	-6.79814	1.05975e-11	3.02672e-10	-2.11969
CDCA2	143.131	-2.22573	0.188946	-11.7797	4.96508e-32	8.36333e-30	-2.11214
RELB	14.8647	-2.4919	0.466607	-5.34047	9.27082e-08	1.43297e-06	-2.10848
DNAJB1	500.378	-2.16062	0.148126	-14.5864	3.43065e-48	1.45293e-45	-2.10451
RGS4	42.8491	2.9227	0.327937	8.9124	4.99391e-19	3.17703e-17	2.6134
BLM	81.8521	-2.25229	0.229567	-9.81107	1.00896e-22	8.69524e-21	-2.09468
TMCC3	11.0238	3.91632	0.718986	5.44701	5.12236e-08	8.29526e-07	2.59651
PTPRT	58.5363	3.05391	0.349916	8.72756	2.60236e-18	1.52469e-16	2.59572
EXPH5	41.3478	-2.50386	0.362133	-6.91419	4.70543e-12	1.41478e-10	-2.09133
PLXDC2	16.5403	4.00431	0.702734	5.69818	1.21091e-08	2.21323e-07	2.56242
BUB1	102.111	-2.24424	0.230693	-9.72824	2.28514e-22	1.88181e-20	-2.08159
SEMA3C	55.8519	-2.2375	0.278404	-8.03689	9.21448e-16	4.20265e-14	-2.03641
GRIA2	98.1125	2.68904	0.215746	12.4639	1.17441e-35	2.52295e-33	2.55833
FAM64A	65.7182	-2.34906	0.308313	-7.61906	2.55526e-14	9.94137e-13	-2.0331
KIF20A	45.5818	-2.29376	0.314367	-7.29644	2.95479e-13	1.01386e-11	-2.01109
CHRNA5	89.75	-2.22934	0.260541	-8.5566	1.16244e-17	6.5022e-16	-2.01011
RTKN2	105.956	-2.22076	0.250023	-8.88224	6.55248e-19	4.08098e-17	-2.0085
LINC00467	7.50289	6.37716	1.28465	4.96413	6.90088e-07	9.00455e-06	2.54293
DSG2	13.3668	-2.66741	0.543658	-4.9064	9.27612e-07	1.17723e-05	-1.97923
EBF2	78.1754	2.9432	0.318578	9.23857	2.49823e-20	1.76339e-18	2.53695
SHANK2	17.7963	3.2866	0.526915	6.23745	4.44773e-10	1.01585e-08	2.53445
TRIB2	81.0413	2.67747	0.228511	11.717	1.0427e-31	1.71732e-29	2.51265
KRT12	9.90207	-2.52403	0.588733	-4.28723	1.80917e-05	0.000165234	-1.96419
STMN2	2534.95	0.609514	0.0588687	10.3538	4.02238e-25	4.10716e-23	0.60681
MYOM2	84.0095	2.78521	0.267139	10.426	1.88586e-25	1.95484e-23	2.51184
VPS13D	939.688	0.880654	0.0852216	10.3337	4.9613e-25	4.96901e-23	0.8725
WDR62	44.8175	-2.19769	0.300823	-7.30561	2.76007e-13	9.49246e-12	-1.95452
EYS	13.6061	-2.39366	0.482417	-4.9618	6.98439e-07	9.08742e-06	-1.95351
LINC00669	17.3753	-2.55156	0.488916	-5.21882	1.80068e-07	2.64272e-06	-1.94737
CENPN	59.7947	-2.19395	0.289563	-7.57677	3.54265e-14	1.35342e-12	-1.94181
CENPA	11.8348	-3.25941	0.737931	-4.41696	1.00099e-05	9.87209e-05	-1.93973
HIST2H2AC	66.3814	-2.26034	0.335212	-6.74303	1.55121e-11	4.34662e-10	-1.93946
SESN3	225.785	2.5852	0.155893	16.5831	9.22886e-62	7.19997e-59	2.50731
CYP27C1	28.5511	3.91742	0.663185	5.90698	3.48431e-09	6.92331e-08	2.50358
PIF1	69.8517	-2.20373	0.286681	-7.68703	1.50585e-14	6.06553e-13	-1.93439
PRC1	442.183	-1.97595	0.12813	-15.4215	1.1737e-53	5.9992e-51	-1.93125
TPX2	496.916	-1.95607	0.118169	-16.5531	1.51947e-61	1.12615e-58	-1.91474
BRCA2	198.066	-1.98439	0.15954	-12.4382	1.62056e-35	3.29062e-33	-1.91214
KIF23	81.0504	-2.10116	0.264677	-7.93861	2.04459e-15	8.99315e-14	-1.91
FEZ1	66.2006	2.68452	0.256814	10.4531	1.41747e-25	1.50079e-23	2.49446
MTFR2	24.5005	-2.38445	0.430428	-5.53973	3.02947e-08	5.17945e-07	-1.90493
AURKB	183.315	-2.00893	0.190863	-10.5255	6.59114e-26	7.18385e-24	-1.90481
KIAA0101	82.8753	-2.0563	0.241438	-8.51691	1.63867e-17	8.93015e-16	-1.89744
TK1	60.9594	-2.1852	0.306468	-7.13028	1.00162e-12	3.24065e-11	-1.89466
HMGA1P7	47.4651	2.94855	0.356736	8.26534	1.39302e-16	6.79234e-15	2.48853
NHLH1	1603.73	0.891195	0.0900627	9.89527	4.36418e-23	3.85061e-21	0.881623
ESCO2	38.6939	-2.43122	0.416614	-5.83565	5.35822e-09	1.03418e-07	-1.89157
MYH15	69.9584	2.69786	0.258759	10.4261	1.88416e-25	1.95484e-23	2.47208
RPH3A	60.3467	3.31988	0.461717	7.1903	6.46483e-13	2.12009e-11	2.45692
E2F8	14.0085	-3.57115	0.830564	-4.29967	1.7105e-05	0.000157483	-1.89059
JUN	569.038	-1.89377	0.102366	-18.5	2.06299e-76	2.77997e-73	-1.87267
KIF15	140.205	-1.96045	0.18708	-10.4792	1.07631e-25	1.15609e-23	-1.86527
CEBPD	12.2733	-2.63794	0.591929	-4.45651	8.33048e-06	8.40018e-05	-1.86354
MCM10	83.3498	-2.02895	0.244254	-8.30671	9.83888e-17	4.9105e-15	-1.85045
BCL6	3.38221	6.36961	1.40314	4.53954	5.63758e-06	5.89271e-05	2.44869
HIST1H2BC	12.1979	-4.26469	1.10969	-3.84313	0.000121476	0.000887449	-1.84549
SCGB1D1	27.4641	2.85056	0.391594	7.27938	3.35357e-13	1.14014e-11	2.44455
ZNF257	12.694	-2.73405	0.610061	-4.48161	7.40829e-06	7.58901e-05	-1.84229
KIF18A	124.812	-1.97831	0.222487	-8.89182	6.01157e-19	3.77583e-17	-1.83944
BUB1B	143.835	-1.93769	0.189292	-10.2365	1.36027e-24	1.30931e-22	-1.83919
KCNH6	1969.95	0.875628	0.0901973	9.70792	2.78961e-22	2.25958e-20	0.866299
TMEM176A	31.0679	2.7746	0.361765	7.66962	1.7251e-14	6.89251e-13	2.44419
GRIP1	138.927	2.55692	0.193974	13.1818	1.11763e-39	3.12578e-37	2.43621
FBXO43	16.845	-3.18399	0.714552	-4.45592	8.35325e-06	8.40599e-05	-1.83715
SEC24D	5.46836	-5.71388	1.33156	-4.29113	1.77766e-05	0.000162656	-1.83425
SMC4	1195.43	-1.85781	0.0994219	-18.6861	6.42431e-78	1.05808e-74	-1.83229
COL14A1	25.2316	-3.00364	0.63012	-4.76677	1.87203e-06	2.21285e-05	-1.82129
HIST1H1B	26.4357	-2.52795	0.497869	-5.07754	3.82353e-07	5.31173e-06	-1.81965
CEP55	83.9145	-1.98074	0.238028	-8.32144	8.68982e-17	4.35166e-15	-1.81678
SAT2	199.529	2.50411	0.157719	15.8771	9.13588e-57	5.41685e-54	2.42423
TSPAN7	53.9334	2.55472	0.267273	9.55849	1.19488e-21	9.22485e-20	2.38487
CACNA1I	17.9931	3.64508	0.665754	5.47512	4.37211e-08	7.2411e-07	2.38309
CKS2	65.8125	-2.06525	0.303561	-6.8034	1.02179e-11	2.9296e-10	-1.81328
LIMCH1	402.476	2.41344	0.127225	18.9699	3.02744e-80	5.60947e-77	2.36521
NACAD	9.05817	4.46182	0.9825	4.54129	5.591e-06	5.85278e-05	2.35762
FOXN3	438.363	1.00451	0.106715	9.41301	4.82117e-21	3.6093e-19	0.989784
AMPH	175.515	2.49571	0.197238	12.6533	1.073e-36	2.40987e-34	2.3569
DEPDC1B	19.4529	-2.54146	0.530137	-4.79398	1.63504e-06	1.95296e-05	-1.81133
EDIL3	40.0747	2.59119	0.301311	8.59974	7.99e-18	4.49044e-16	2.35325
TPTE2P1	43.9546	2.5139	0.273622	9.18747	4.02186e-20	2.7858e-18	2.34907
HMGN5	398.697	-1.85861	0.141612	-13.1247	2.37858e-39	6.41048e-37	-1.80375
GMNN	270.851	-1.83916	0.130063	-14.1405	2.13618e-45	7.91615e-43	-1.79709
CCNE2	153.622	-1.87808	0.182927	-10.2668	9.94095e-25	9.63102e-23	-1.78377
C2orf48	22.5599	-2.2187	0.428337	-5.1798	2.22127e-07	3.20603e-06	-1.77631
WDR34	299.751	-1.86879	0.184022	-10.1552	3.1405e-24	2.96508e-22	-1.77215
ORC1	25.9376	-2.10075	0.379165	-5.54046	3.0167e-08	5.16357e-07	-1.76872
USH1C	30.5166	2.67241	0.351186	7.60966	2.74808e-14	1.0608e-12	2.34783
SLC17A6	96.3941	2.57535	0.265349	9.70554	2.85552e-22	2.3004e-20	2.34232
FOXA1	11.2815	-3.02595	0.743507	-4.06983	4.70474e-05	0.000385082	-1.7592
LMCD1	19.7639	3.67605	0.674307	5.45159	4.99204e-08	8.11371e-07	2.34014
BACH2	106.636	2.42496	0.186224	13.0217	9.2072e-39	2.31319e-36	2.34006
PCDH8	37.8252	2.93388	0.430538	6.81444	9.46285e-12	2.73427e-10	2.33128
ARHGAP21	431.095	1.00055	0.109077	9.17292	4.60395e-20	3.17416e-18	0.984612
CDCA8	160.519	-1.85911	0.18994	-9.7879	1.2691e-22	1.07497e-20	-1.75849
CCDC109B	49.2409	-1.96776	0.300428	-6.54985	5.75935e-11	1.48989e-09	-1.7571
TFAMP1	51.7505	2.47979	0.277141	8.94776	3.6278e-19	2.32792e-17	2.32492
TICRR	14.4377	-2.45736	0.553586	-4.43898	9.03848e-06	9.04057e-05	-1.75583
ECT2	166.126	-1.82904	0.168762	-10.838	2.27411e-27	2.95694e-25	-1.7549
ARHGAP11A	193.868	-1.8206	0.160283	-11.3586	6.71811e-30	1.02662e-27	-1.75414
HS6ST3	43.8041	-1.89643	0.271446	-6.98639	2.82054e-12	8.65609e-11	-1.75334
DDIAS	13.0461	-2.73779	0.646549	-4.23447	2.29091e-05	0.00020383	-1.74717
CENPW	78.8467	-1.89241	0.240442	-7.87056	3.53061e-15	1.50819e-13	-1.74383
SLC7A11	4.99101	-2.64104	0.774008	-3.41217	0.000644489	0.00368425	-1.74242
NDRG4	656.3	0.940859	0.10443	9.00949	2.07017e-19	1.35779e-17	0.928435
NCAPG	424.649	-1.76291	0.113828	-15.4875	4.21635e-54	2.23211e-51	-1.72826
TMEM151B	655.687	1.01693	0.112941	9.00402	2.17602e-19	1.4147e-17	0.999833
CENPK	96.0328	-1.84715	0.223203	-8.27563	1.27775e-16	6.29236e-15	-1.72747
ID1	456.733	2.37472	0.146788	16.1779	7.22007e-59	4.65318e-56	2.30677
STMN4	6.7452	3.34024	0.741023	4.50761	6.55627e-06	6.77238e-05	2.30612
BHLHE40	35.1264	-1.80424	0.272025	-6.6326	3.29819e-11	8.84071e-10	-1.72714
APOL4	27.1533	3.02541	0.482343	6.27231	3.55729e-10	8.29083e-09	2.29724
ST3GAL1	28.8002	-2.01391	0.35948	-5.60229	2.11538e-08	3.72402e-07	-1.72533
CRYBG3	259.114	-1.79402	0.179723	-9.98211	1.82538e-23	1.65998e-21	-1.72496
RORB	22.1049	-2.14005	0.428513	-4.99414	5.90998e-07	7.82875e-06	-1.71643
ATAD2	324.596	-1.7504	0.15438	-11.3383	8.47683e-30	1.28216e-27	-1.69515
FANCI	219.505	-1.7242	0.145178	-11.8765	1.56795e-32	2.73431e-30	-1.67904
CENPM	59.0526	-1.92633	0.296195	-6.50359	7.84257e-11	1.9838e-09	-1.67886
TMEM176B	59.4881	2.45549	0.260882	9.41228	4.855e-21	3.61637e-19	2.29083
NCAPG2	136.933	-1.77043	0.198975	-8.89774	5.69945e-19	3.61038e-17	-1.67796
TACC3	251.014	-1.73253	0.158062	-10.9611	5.87619e-28	7.99108e-26	-1.67569
SCARNA18	8.02703	-2.75727	0.744497	-3.70354	0.000212614	0.00142605	-1.66812
CDC6	198.593	-1.74119	0.174967	-9.9515	2.48421e-23	2.23172e-21	-1.66153
SCGB2A1	327.71	2.32133	0.130826	17.7436	1.92996e-70	2.2006e-67	2.27704
RXRG	14.351	3.03986	0.569145	5.3411	9.23864e-08	1.42948e-06	2.25623
PTTG1	445.443	-1.69729	0.133278	-12.735	3.7805e-37	8.89499e-35	-1.65348
CDC42EP3	110.43	2.36338	0.203317	11.6241	3.10822e-31	4.95409e-29	2.24572
RNF43	31.5423	2.54942	0.363711	7.00946	2.39242e-12	7.40353e-11	2.1989
PA2G4P4	26.4968	2.55842	0.377253	6.78171	1.18764e-11	3.37897e-10	2.19817
SGCD	27.09	2.59338	0.38683	6.70418	2.02544e-11	5.59088e-10	2.19738
COL17A1	12.8	4.23315	0.948657	4.46225	8.11033e-06	8.21513e-05	2.18213
ZDHHC22	37.6748	2.44608	0.323327	7.56535	3.86827e-14	1.45902e-12	2.1762
PRKD3	59.6462	-1.83647	0.273594	-6.71238	1.9148e-11	5.31518e-10	-1.64956
HIST1H2AJ	27.7623	-2.25644	0.497954	-4.53143	5.85865e-06	6.10279e-05	-1.64281
CDCA5	90.8719	-1.79392	0.242569	-7.3955	1.40881e-13	5.01989e-12	-1.64277
ST8SIA1	15.4831	3.12319	0.618217	5.05193	4.37375e-07	5.98634e-06	2.14554
BHLHE22	24.9103	2.67773	0.441745	6.06172	1.34671e-09	2.82352e-08	2.13555
SNORA19	10.1882	-3.02525	0.803962	-3.76293	0.000167935	0.00117089	-1.64215
PRICKLE2	27.6236	2.54505	0.387847	6.56199	5.30939e-11	1.3783e-09	2.13307
MEX3A	1472.65	0.712858	0.0828374	8.60551	7.59776e-18	4.29854e-16	0.70631
NFIA	1531.21	0.737854	0.0857395	8.60576	7.58122e-18	4.29854e-16	0.730472
RNFT2	39.7922	2.54266	0.368452	6.90092	5.16653e-12	1.54402e-10	2.12793
CDC45	48.3205	-1.89054	0.309566	-6.10706	1.01483e-09	2.17382e-08	-1.642
PCNA	335.419	-1.69516	0.155014	-10.9355	7.79494e-28	1.0504e-25	-1.6402
SNORA2B	10.693	-3.05197	0.80863	-3.77425	0.000160492	0.00112374	-1.63837
PPP2R2B	14.0803	3.08133	0.608349	5.06507	4.0824e-07	5.63439e-06	2.12747
CRB1	14.6488	4.12526	0.923921	4.46495	8.00864e-06	8.13097e-05	2.12492
NUSAP1	543.368	-1.67147	0.119232	-14.0186	1.19952e-44	4.13501e-42	-1.63482
PBX3	780.041	0.867382	0.101708	8.52817	1.48686e-17	8.16287e-16	0.856181
NEFM	5784.01	0.798611	0.0936927	8.52373	1.545e-17	8.45077e-16	0.789756
HSP90AA1	8324.7	-1.64574	0.0743342	-22.1397	1.31044e-108	6.47489e-105	-1.63403
GOLGA8B	322.724	0.97236	0.114378	8.50132	1.87441e-17	1.01774e-15	0.957549
SPAG5	213.164	-1.6765	0.143064	-11.7185	1.02476e-31	1.70674e-29	-1.6281
STOX1	37.926	-1.86447	0.332923	-5.60031	2.13965e-08	3.76228e-07	-1.6246
BRCA1	266.388	-1.67891	0.149914	-11.1992	4.11431e-29	5.97906e-27	-1.62429
ST6GAL2	11.6104	3.04198	0.616523	4.93408	8.05284e-07	1.0317e-05	2.11547
ABLIM1	14.0978	3.47378	0.743302	4.67345	2.96187e-06	3.35913e-05	2.11276
PGM2L1	614.619	0.817134	0.0966548	8.45415	2.81133e-17	1.49363e-15	0.807326
HIST1H1C	645.492	-1.72614	0.215248	-8.01934	1.06313e-15	4.80449e-14	-1.62423
CIT	91.516	-1.72979	0.219291	-7.88811	3.06789e-15	1.31813e-13	-1.61592
KCNB1	15.1379	2.83302	0.542242	5.22465	1.74486e-07	2.56334e-06	2.11232
PSAP	1024.84	0.85574	0.101508	8.43028	3.44845e-17	1.80623e-15	0.84458
FAM43A	17.6262	2.84216	0.520982	5.45539	4.88656e-08	7.97726e-07	2.10812
RDH10	6.10459	-3.9969	1.20496	-3.31705	0.000909732	0.00494861	-1.61166
GPR26	24.297	2.50434	0.426234	5.8755	4.2158e-09	8.21167e-08	2.09315
COL6A1	87.5503	2.18658	0.21048	10.3886	2.79548e-25	2.87759e-23	2.09282
CDK18	6.25472	3.33936	0.83993	3.97576	7.01542e-05	0.0005505	2.07484
FRMPD4	23.7492	2.38989	0.386406	6.18491	6.21396e-10	1.38303e-08	2.07109
XRCC2	28.8804	-2.11093	0.433064	-4.8744	1.09138e-06	1.36175e-05	-1.61093
INCENP	166.805	-1.65699	0.150671	-10.9975	3.93089e-28	5.49694e-26	-1.60603
RPL23AP32	3.52958	4.44876	1.28557	3.46053	0.000539108	0.00314986	2.06275
NPNT	13.2777	-2.08959	0.51032	-4.09467	4.22774e-05	0.000351868	-1.60498
ARSD	36.6125	2.44159	0.357388	6.83178	8.38683e-12	2.45203e-10	2.06048
MOCOS	11.041	-3.60842	0.983043	-3.67066	0.000241923	0.00160162	-1.60048
VAV3	24.5698	-2.03944	0.434095	-4.69814	2.62544e-06	3.01916e-05	-1.60001
SIGIRR	212.384	-1.67839	0.192363	-8.72508	2.65994e-18	1.549e-16	-1.59793
ZNF732	28.2357	-1.87048	0.36968	-5.05971	4.19886e-07	5.77363e-06	-1.58162
IFITM10	60.4457	2.20787	0.265088	8.32885	8.16312e-17	4.11571e-15	2.05167
PAX6	82.4904	-1.69983	0.231851	-7.33155	2.27508e-13	7.93493e-12	-1.57391
NEURL1B	93.9435	-1.69901	0.246842	-6.88296	5.86198e-12	1.74133e-10	-1.57283
AMOTL2	33.2856	2.54526	0.407973	6.2388	4.40935e-10	1.0102e-08	2.04686
CENPO	24.67	-2.23829	0.510435	-4.38507	1.15948e-05	0.000112407	-1.57016
LINC01356	8.84223	3.05577	0.7007	4.36103	1.29453e-05	0.000123719	2.04473
MAPT	825.475	0.974835	0.118345	8.23725	1.76214e-16	8.56398e-15	0.958029
TCF19	159.459	-1.65461	0.195837	-8.44893	2.93973e-17	1.55627e-15	-1.56091
CHAF1A	397.262	-1.59107	0.116141	-13.6995	1.02163e-42	3.22205e-40	-1.56067
DTL	202.422	-1.60744	0.148154	-10.8498	1.99864e-27	2.62176e-25	-1.55857
BARD1	108.394	-1.64567	0.204204	-8.05892	7.69705e-16	3.54327e-14	-1.55721
PHYHIP	14.3099	2.69494	0.541145	4.98008	6.3559e-07	8.35967e-06	2.04101
CCDC150	31.0909	-1.96123	0.403657	-4.85866	1.18182e-06	1.46106e-05	-1.55486
FANCB	28.4001	-1.84992	0.368311	-5.02271	5.09475e-07	6.84673e-06	-1.55463
MSC	9.00353	3.1453	0.706964	4.44902	8.62611e-06	8.6512e-05	2.03936
SPON2	54.8552	2.16089	0.276663	7.81055	5.69375e-15	2.40451e-13	2.03708
DUSP26	469.051	0.902515	0.111231	8.11391	4.90167e-16	2.30659e-14	0.88802
LOC100507006	14.6805	2.90485	0.611364	4.75142	2.01997e-06	2.37258e-05	2.03398
SHCBP1	14.8119	-2.25649	0.573899	-3.93186	8.42896e-05	0.0006467	-1.55268
C4orf19	35.3315	-1.91149	0.383801	-4.98043	6.34426e-07	8.35177e-06	-1.54866
HIPK2	579.913	0.886616	0.109834	8.07236	6.89527e-16	3.20403e-14	0.873365
SLC8A3	8.42949	2.92287	0.65847	4.43887	9.04309e-06	9.04057e-05	2.03262
SNORA67	4.61118	-5.33415	1.36804	-3.89912	9.65448e-05	0.00072607	-1.54824
KNTC1	163.576	-1.59449	0.154009	-10.3532	4.04537e-25	4.10716e-23	-1.54684
CNPY1	179.146	-1.5977	0.160753	-9.93881	2.82184e-23	2.51976e-21	-1.5447
STIL	49.708	-1.7575	0.311291	-5.64582	1.64394e-08	2.95729e-07	-1.5433
TBC1D1	60.0869	-1.68979	0.257473	-6.56297	5.27461e-11	1.37168e-09	-1.54009
ZGRF1	83.3702	-1.6247	0.205223	-7.91676	2.43776e-15	1.06908e-13	-1.53902
MXD3	100.08	-1.60527	0.183988	-8.72488	2.66474e-18	1.549e-16	-1.53865
LTB	2.63424	-3.62984	1.29763	-2.79728	0.00515353	0.02144	-1.53846
AGRN	364.03	0.965214	0.120734	7.99457	1.30025e-15	5.85823e-14	0.948087
PALLD	140.393	2.14144	0.191565	11.1787	5.18532e-29	7.46233e-27	2.02614
CDKN3	84.1904	-1.64384	0.230552	-7.13003	1.00348e-12	3.24065e-11	-1.52897
WDHD1	147.121	-1.5929	0.17567	-9.06759	1.21681e-19	8.12466e-18	-1.52835
UBE2T	153.606	-1.76533	0.350235	-5.04041	4.64543e-07	6.32316e-06	-1.52219
MIS18BP1	200.932	-1.56303	0.146267	-10.6862	1.18156e-26	1.3683e-24	-1.51901
CDT1	318.473	-1.55792	0.146737	-10.6171	2.48224e-26	2.76649e-24	-1.51483
AURKA	163.088	-1.58478	0.17611	-8.99882	2.28154e-19	1.47682e-17	-1.50947
MCM5	185.967	-1.58879	0.179353	-8.85846	8.11301e-19	4.99e-17	-1.50867
FAM83D	23.2776	-1.86303	0.424458	-4.3892	1.13768e-05	0.000110582	-1.50725
TPD52L1	8.0351	4.18344	1.03179	4.05454	5.02339e-05	0.000407563	2.02266
CAMSAP2	214.951	2.06284	0.152861	13.4948	1.6778e-41	4.97399e-39	1.99669
MCM4	449.158	-1.53039	0.103715	-14.7557	2.82818e-49	1.27037e-46	-1.50666
KCNIP4	5.77758	5.82086	1.32611	4.38941	1.13658e-05	0.000110548	1.99667
MGST1	135.046	-1.57523	0.17413	-9.04631	1.47883e-19	9.78604e-18	-1.50516
ID2	178.867	2.09525	0.196021	10.6889	1.14733e-26	1.33913e-24	1.98365
MYBL1	39.1428	-1.71847	0.321553	-5.34427	9.07846e-08	1.40616e-06	-1.49378
MCM6	297.528	-1.53849	0.153159	-10.0451	9.65637e-24	8.89046e-22	-1.49124
KIF20B	341.117	-1.53019	0.14217	-10.7631	5.14117e-27	6.29815e-25	-1.48757
SYNDIG1	6.51678	5.17319	1.31995	3.91923	8.88322e-05	0.000676302	1.97704
DCDC5	8.69289	-2.37987	0.689059	-3.45379	0.000552764	0.00321697	-1.48132
DOCK10	35.2037	-1.68544	0.324315	-5.19693	2.0261e-07	2.94151e-06	-1.47993
ARAP3	22.2991	2.2686	0.411881	5.5079	3.63147e-08	6.1031e-07	1.97268
CKAP2	420.735	-1.52258	0.148182	-10.275	9.13083e-25	9.02308e-23	-1.47992
NAT16	164.534	2.02938	0.160026	12.6816	7.47948e-37	1.73232e-34	1.97067
KLK11	23.9144	2.47815	0.446177	5.55418	2.78924e-08	4.79639e-07	1.96689
SCML2	16.6636	-1.88224	0.457253	-4.11641	3.84812e-05	0.000323732	-1.47433
TMEM158	35.2503	2.19544	0.315984	6.94794	3.70652e-12	1.12585e-10	1.96655
FBN1	3.53533	-4.35712	1.38793	-3.13929	0.00169355	0.0084495	-1.47175
SPC25	49.4314	-1.68806	0.312735	-5.39773	6.74882e-08	1.06992e-06	-1.46992
STK3	31.7475	-1.7218	0.352292	-4.88742	1.02169e-06	1.28452e-05	-1.46758
ORC6	63.7613	-1.58117	0.242546	-6.51908	7.07414e-11	1.80793e-09	-1.46664
C12orf80	4.38797	-3.30522	1.11468	-2.96519	0.00302499	0.0137291	-1.46586
NTF3	17.6918	2.25658	0.425754	5.30019	1.15681e-07	1.74973e-06	1.96099
CMIP	1071.01	0.80796	0.104841	7.70651	1.2931e-14	5.28034e-13	0.796328
LOC642366	266.109	0.911908	0.118422	7.70052	1.35514e-14	5.51849e-13	0.896195
SLC26A11	63.8817	2.10286	0.242605	8.66782	4.40465e-18	2.54047e-16	1.95999
EPHB1	5.19737	3.04905	0.815106	3.74068	0.000183526	0.00126354	1.95654
PCGF2	439.224	0.908403	0.11811	7.69115	1.45815e-14	5.8894e-13	0.892323
HIAT1	37.0855	-1.65836	0.326813	-5.07435	3.88822e-07	5.38142e-06	-1.46457
NCAPD3	100.497	-1.55192	0.205206	-7.56276	3.94602e-14	1.48456e-12	-1.46382
SORL1	109.712	2.03575	0.219571	9.2715	1.8355e-20	1.3018e-18	1.94351
PLK2	12.7812	2.53221	0.520702	4.86308	1.15574e-06	1.436e-05	1.94096
MAL	6.53117	3.13784	0.791357	3.96514	7.33524e-05	0.000571854	1.9375
CLDN4	9.58794	2.70287	0.604268	4.47297	7.71395e-06	7.86409e-05	1.92795
POLE2	37.1181	-1.63065	0.294854	-5.53038	3.19545e-08	5.42567e-07	-1.46296
CPB2-AS1	23.6582	2.24177	0.379967	5.8999	3.63729e-09	7.13169e-08	1.92687
MYO10	160.503	-1.51859	0.167451	-9.06884	1.2029e-19	8.06814e-18	-1.46065
TXNIP	636.854	0.917547	0.120112	7.63907	2.18796e-14	8.60269e-13	0.901182
SLC25A41	27.9581	2.19292	0.361579	6.06485	1.32078e-09	2.78095e-08	1.92574
PLA2G4D	3.52431	4.12993	1.22397	3.37419	0.00074032	0.00415358	1.92229
BZRAP1	60.1083	2.07293	0.269347	7.69613	1.40248e-14	5.68005e-13	1.9207
DCC	71.0898	-1.73914	0.309882	-5.61226	1.99703e-08	3.52404e-07	-1.46037
HPGD	11.4004	3.07597	0.693944	4.4326	9.31043e-06	9.2561e-05	1.91585
MMS22L	55.5397	-1.56307	0.240636	-6.49558	8.2713e-11	2.07806e-09	-1.46017
ARID5B	104.43	2.06974	0.234651	8.82051	1.13941e-18	6.86565e-17	1.91579
DUS3L	37.9423	-1.67909	0.333766	-5.03075	4.88568e-07	6.59567e-06	-1.45971
SELM	98.9427	-1.57857	0.224681	-7.02582	2.12816e-12	6.62726e-11	-1.4596
POLQ	60.3444	-1.63762	0.281077	-5.82623	5.66938e-09	1.08906e-07	-1.45896
OAS3	56.7666	-1.68923	0.329434	-5.12765	2.93376e-07	4.14163e-06	-1.44749
MARK1	641.367	0.711162	0.0938662	7.57634	3.55439e-14	1.35442e-12	0.702413
CYFIP2	823.594	0.756568	0.0998982	7.57339	3.63602e-14	1.38197e-12	0.746871
CORO2B	35.4256	2.24105	0.344541	6.50446	7.79721e-11	1.97569e-09	1.91289
TMEM255A	31.63	2.12689	0.326686	6.51049	7.49059e-11	1.90125e-09	1.91195
PIRT	14.5544	2.74835	0.594698	4.62142	3.81119e-06	4.19401e-05	1.90425
CKS1B	203.326	-1.53118	0.207632	-7.37449	1.64973e-13	5.82238e-12	-1.44736
RTEL1	10.6345	-2.37756	0.679212	-3.50046	0.000464457	0.00278055	-1.44671
C1orf116	6.2361	4.95126	1.29554	3.82179	0.000132488	0.000958456	1.897
CRIM1	8.40157	-1.91099	0.568516	-3.36137	0.000775572	0.00432517	-1.43401
MASTL	44.9933	-1.57706	0.282645	-5.57963	2.41029e-08	4.18848e-07	-1.434
PEG3	199.43	-1.48221	0.168198	-8.81228	1.22624e-18	7.35894e-17	-1.43133
LEF1	11.0903	-1.93042	0.555385	-3.47583	0.000509276	0.00300159	-1.42858
CLU	16.1401	2.33571	0.466646	5.00531	5.57723e-07	7.44115e-06	1.89424
TPCN1	264.354	0.905106	0.120861	7.48883	6.94894e-14	2.5678e-12	0.889214
CSMD2	16.4745	2.65786	0.559622	4.74938	2.04041e-06	2.3928e-05	1.89281
SNORA23	16.6451	-1.91638	0.497923	-3.84876	0.00011872	0.000870316	-1.42681
BRIP1	140.295	-1.49628	0.184883	-8.09314	5.81476e-16	2.71045e-14	-1.42477
RAD51AP1	166.285	-1.47026	0.157389	-9.34159	9.48938e-21	6.92912e-19	-1.42404
DNAH5	5.68046	-2.65258	0.864386	-3.06874	0.00214963	0.0102688	-1.42035
CPNE5	34.3471	2.07155	0.304407	6.8052	1.0091e-11	2.89882e-10	1.88769
IL17RB	74.6391	-1.51815	0.227652	-6.66873	2.58024e-11	7.04364e-10	-1.4171
C1orf226	92.199	2.00077	0.237438	8.4265	3.56172e-17	1.85899e-15	1.8854
CYB5R1	353.285	0.905551	0.121557	7.44958	9.36386e-14	3.37714e-12	0.889613
SNORA20	7.9343	-2.01705	0.626613	-3.21897	0.00128651	0.00664923	-1.41588
DPF3	12.3267	2.5738	0.552753	4.65633	3.21892e-06	3.60106e-05	1.88321
PNCK	6.18566	3.03034	0.800404	3.78601	0.000153086	0.00107851	1.8818
SLC4A10	4.24756	4.89726	1.35128	3.62417	0.000289894	0.00186344	1.87509
TMEM97	1115.83	-1.43416	0.0998658	-14.3609	9.1036e-47	3.46007e-44	-1.41478
CENPU	223.552	-1.45144	0.144411	-10.0507	9.11953e-24	8.44867e-22	-1.41103
ALYREF	393.988	-1.44154	0.132634	-10.8686	1.62719e-27	2.17296e-25	-1.40422
LMTK3	6.19856	2.66847	0.720057	3.70591	0.000210636	0.00141535	1.86872
RIPK2	5.11191	-2.5378	0.862324	-2.94297	0.00325075	0.0145797	-1.40389
FXYD6	403.329	0.924718	0.125467	7.37021	1.70356e-13	5.99808e-12	0.905863
TYMS	562.904	-1.42564	0.106052	-13.4428	3.39177e-41	9.85807e-39	-1.40244
WDR76	220.461	-1.44693	0.14876	-9.7266	2.32223e-22	1.90179e-20	-1.40121
SAMD1	69.0466	-1.56703	0.289452	-5.41379	6.17057e-08	9.86692e-07	-1.39996
SNORD14B	3.42477	-2.60796	0.972309	-2.68224	0.00731317	0.0284073	-1.39566
UNC5B	302.544	1.91855	0.152128	12.6114	1.82625e-36	4.04038e-34	1.86463
NEDD4L	288.662	1.01483	0.138638	7.31998	2.48016e-13	8.60971e-12	0.991355
MTHFD2	221.899	-1.4237	0.133745	-10.6448	1.84319e-26	2.08562e-24	-1.39317
EPM2AIP1	705.408	0.745552	0.101947	7.31312	2.61011e-13	9.01856e-12	0.735714
ATP2B4	368.225	0.905334	0.123804	7.31261	2.62003e-13	9.0318e-12	0.885791
HAT1	50.8767	-1.53805	0.278889	-5.5149	3.4897e-08	5.88485e-07	-1.39237
ACYP1	120.378	-1.45011	0.181933	-7.97058	1.57928e-15	7.02991e-14	-1.39001
SQLE	267.651	-1.43342	0.153655	-9.32879	1.07082e-20	7.78077e-19	-1.38912
SCN3B	198.571	0.99286	0.136371	7.28058	3.32395e-13	1.13527e-11	0.969707
ANXA2	11.8613	2.63417	0.601172	4.38173	1.1774e-05	0.000113995	1.86129
DLL1	6.46941	5.94176	1.34449	4.41935	9.89992e-06	9.77007e-05	1.85986
TYMSOS	92.0665	-1.48401	0.211636	-7.01211	2.3475e-12	7.2797e-11	-1.38635
E2F7	57.359	-1.59214	0.310564	-5.1266	2.95019e-07	4.16086e-06	-1.38326
BRI3BP	22.0337	-1.81532	0.457454	-3.96832	7.23812e-05	0.000565283	-1.37886
FAM221A	21.2979	-1.6557	0.39569	-4.18434	2.85999e-05	0.000247916	-1.37423
RPS16P5	6.96123	-2.08355	0.716048	-2.9098	0.00361662	0.0159218	-1.374
HIST1H2AM	40.2994	-1.60135	0.33972	-4.71373	2.43219e-06	2.8122e-05	-1.37219
MUM1	304.094	0.948164	0.130523	7.26435	3.74826e-13	1.25419e-11	0.926153
CRISPLD2	19.8964	2.5029	0.512965	4.87928	1.06475e-06	1.33413e-05	1.85953
GPRC5C	19.2302	2.43497	0.485565	5.01471	5.31143e-07	7.11213e-06	1.85858
HPCAL1	210.276	1.92319	0.162599	11.8278	2.80436e-32	4.77805e-30	1.85775
RACGAP1	66.3302	-1.47707	0.249946	-5.90955	3.43053e-09	6.84399e-08	-1.36689
TRIM13	568.517	0.762535	0.105561	7.22364	5.06141e-13	1.67762e-11	0.751778
GAS2L3	48.8124	-1.56541	0.325482	-4.80949	1.51312e-06	1.82498e-05	-1.3589
MGAT5	141.433	1.90695	0.166189	11.4746	1.77006e-30	2.76186e-28	1.84249
IDI1	132.446	-1.41629	0.188812	-7.50108	6.32945e-14	2.35142e-12	-1.35704
HMP19	34.0039	2.1361	0.356604	5.99012	2.09686e-09	4.28123e-08	1.84134
TSC1	297.582	0.963418	0.134112	7.18369	6.78528e-13	2.22027e-11	0.942318
ZDHHC8P1	7.53744	4.8572	1.28306	3.78563	0.000153322	0.00107967	1.83958
PFKP	920.219	0.784314	0.109646	7.15314	8.48137e-13	2.76306e-11	0.772859
RAI14	239.103	1.9271	0.180849	10.6559	1.63742e-26	1.86703e-24	1.8383
ZWINT	143.675	-1.44624	0.213734	-6.76653	1.31906e-11	3.73138e-10	-1.35629
ARHGAP11B	10.5886	-2.14254	0.652131	-3.28544	0.00101823	0.00542923	-1.35542
ITGB4	62.4714	-1.53272	0.289179	-5.30024	1.15648e-07	1.74973e-06	-1.35386
CBX7	32.6208	2.13781	0.39876	5.36115	8.26938e-08	1.29574e-06	1.83272
FAR2	23.882	-1.66985	0.406441	-4.10846	3.98303e-05	0.000333374	-1.35263
TP53I11	50.3582	1.95841	0.262642	7.45658	8.87963e-14	3.21031e-12	1.82316
PKM	1790.53	0.690991	0.0973304	7.09944	1.25264e-12	4.01035e-11	0.682572
NTRK1	25.3176	2.22716	0.404427	5.50696	3.65077e-08	6.12858e-07	1.82076
T	26.6017	-1.82612	0.461307	-3.95859	7.5394e-05	0.000584195	-1.35102
MBNL3	41.0376	-1.55827	0.313839	-4.96519	6.86345e-07	8.9636e-06	-1.3501
SNORA44	3.80146	-3.0069	1.07631	-2.79372	0.00521056	0.0216287	-1.34944
CALD1	8.55058	4.15718	1.16199	3.57764	0.000346709	0.00216664	1.81439
CXCL10	1.21608	-5.06312	1.85684	-2.72674	0.00639641	0.0255137	-1.34918
TUBB4A	2.56338	5.5825	1.47321	3.78935	0.000151041	0.00106664	1.81248
LPGAT1	236.599	0.974085	0.138099	7.05353	1.74439e-12	5.48983e-11	0.950224
PEG10	4473.3	0.600485	0.0852828	7.0411	1.90729e-12	5.98979e-11	0.594865
CDC25A	104.933	-1.44713	0.218353	-6.62747	3.41491e-11	9.13551e-10	-1.34804
CYP4X1	2.76589	5.60689	1.43099	3.91819	8.92147e-05	0.000678865	1.81131
TRPA1	16.9576	-1.90152	0.521986	-3.64285	0.000269632	0.00175527	-1.34422
FBLN7	37.7929	-1.56878	0.339695	-4.61819	3.87107e-06	4.25143e-05	-1.34345
NOL4L	195.31	0.986602	0.14048	7.02306	2.17068e-12	6.74549e-11	0.961411
BCAT2	64.7065	-1.47011	0.270475	-5.43529	5.47065e-08	8.82388e-07	-1.34284
NETO1	183.811	1.88154	0.181992	10.3385	4.71685e-25	4.75631e-23	1.80982
GFI1	621.079	1.85715	0.142111	13.0683	4.99424e-39	1.29877e-36	1.80963
PVRL3	2.63107	5.83718	1.53714	3.79742	0.00014621	0.00103896	1.80783
NDE1	60.0266	-1.4882	0.267033	-5.57311	2.5023e-08	4.33312e-07	-1.33728
DBF4	156.989	-1.41563	0.215566	-6.56705	5.13217e-11	1.33698e-09	-1.33052
TCERG1L	9.78663	-2.08617	0.662209	-3.15032	0.00163092	0.00818939	-1.3296
PIGM	365.759	0.8166	0.117075	6.97504	3.05781e-12	9.34556e-11	0.801717
SLC2A5	29.8815	2.19443	0.39731	5.52322	3.32846e-08	5.62574e-07	1.8052
GOLGA7B	18.9056	2.18855	0.431171	5.07583	3.85801e-07	5.35462e-06	1.8025
FAM110D	20.5208	2.6645	0.56885	4.68402	2.81308e-06	3.21251e-05	1.8021
PLS3	37.7572	-1.46558	0.287188	-5.10319	3.33969e-07	4.67904e-06	-1.32817
CCNO	27.1154	-1.56114	0.372215	-4.1942	2.73837e-05	0.00023793	-1.32672
SKA3	59.0177	-1.46058	0.258785	-5.64397	1.66176e-08	2.97851e-07	-1.32628
TPD52L2	528.681	0.907924	0.131189	6.92072	4.49356e-12	1.35382e-10	0.888503
MCM3	826.621	-1.34014	0.089896	-14.9077	2.93644e-50	1.36021e-47	-1.32499
ZKSCAN1	702.829	0.804114	0.116438	6.90593	4.98766e-12	1.4966e-10	0.790095
PARM1	6.71524	-3.421	1.1652	-2.93598	0.00332491	0.0148584	-1.32381
PNMAL1	3.91834	3.56979	1.06659	3.34693	0.00081711	0.00451772	1.80102
CD44	2542.72	-1.34111	0.101388	-13.2276	6.08199e-40	1.73372e-37	-1.32244
GATA6	11.6526	-1.69055	0.503795	-3.35562	0.000791865	0.00439948	-1.31974
SLC3A2	220.78	-1.34512	0.148873	-9.03538	1.63436e-19	1.07671e-17	-1.31094
ITGB2	2.92672	4.02016	1.28499	3.12854	0.00175674	0.00870328	1.7977
FAM84A	21.554	2.05583	0.380759	5.39929	6.6904e-08	1.06312e-06	1.79333
GINS2	171.987	-1.35729	0.159875	-8.48968	2.07212e-17	1.12099e-15	-1.31026
SLC30A1	7.31258	-1.98358	0.685378	-2.89414	0.00380196	0.0166145	-1.30368
CEBPG	67.0623	-1.36415	0.210698	-6.47445	9.5157e-11	2.37061e-09	-1.29824
LTBP1	3.85335	-2.54454	0.980153	-2.59607	0.00942973	0.0349442	-1.29697
NEFL	3027.26	0.672039	0.0982976	6.83677	8.09961e-12	2.37274e-10	0.663958
MSI1	15.0194	2.53099	0.566271	4.46957	7.83768e-06	7.96831e-05	1.79278
BEGAIN	60.2298	1.93755	0.26131	7.41476	1.21848e-13	4.36268e-12	1.79244
RBP1	49.52	2.16971	0.368143	5.89368	3.77698e-09	7.38604e-08	1.79025
RGAG4	309.716	0.819873	0.1202	6.82093	9.0455e-12	2.62905e-10	0.80423
E2F1	233.396	-1.3571	0.172267	-7.87787	3.33012e-15	1.42666e-13	-1.29686
ATAD5	629.196	-1.3127	0.110582	-11.8709	1.67699e-32	2.89046e-30	-1.29293
MDGA1	10.4751	3.08035	0.770462	3.99805	6.38662e-05	0.00050598	1.79006
PCBP2-OT1	8.27416	-2.13058	0.70693	-3.01385	0.00257955	0.0120128	-1.29285
FZD7	17.0376	2.38471	0.511894	4.65861	3.18359e-06	3.56422e-05	1.78935
SLA	3.86516	3.93847	1.22578	3.21303	0.00131342	0.0067741	1.78814
CHAC2	11.4808	-2.11275	0.657462	-3.21349	0.00131133	0.00676806	-1.2885
SOBP	205.044	0.955059	0.140411	6.80187	1.03273e-11	2.95523e-10	0.932729
KIAA0319	19.7435	-1.83705	0.525289	-3.49723	0.000470124	0.00280994	-1.28841
FAM131B	7.41225	2.50239	0.669442	3.73803	0.000185465	0.00127335	1.78399
KIAA0226L	35.1722	2.49858	0.488611	5.11364	3.16012e-07	4.44004e-06	1.78167
CACNA2D1	330.611	1.81754	0.12902	14.0874	4.54282e-45	1.60329e-42	1.78077
DUSP6	5.36962	3.11957	0.863543	3.61253	0.000303227	0.00193549	1.7784
CACNA1D	77.5151	-1.34687	0.197512	-6.81918	9.15598e-12	2.65417e-10	-1.28538
IQGAP3	93.8122	-1.38004	0.224118	-6.15765	7.38336e-10	1.61659e-08	-1.28018
HOXC6	214.151	0.943371	0.139785	6.74874	1.4913e-11	4.20256e-10	0.918361
RAD54B	49.0521	-1.38326	0.258214	-5.35702	8.46059e-08	1.32151e-06	-1.27881
SNORD3D	8.54843	-2.30537	0.777929	-2.96347	0.00304193	0.0137807	-1.27831
DCDC1	2.45214	-4.79585	1.45815	-3.28899	0.00100547	0.00538636	-1.27824
GRIA1	5.84004	3.07355	0.892599	3.44337	0.00057452	0.00332531	1.77526
INSIG1	395.153	-1.29913	0.116949	-11.1086	1.13973e-28	1.60897e-26	-1.27771
SLBP	194.93	-1.32899	0.178414	-7.44888	9.41329e-14	3.38673e-12	-1.27664
ELMSAN1	36.2766	-1.39027	0.286579	-4.85128	1.22668e-06	1.51022e-05	-1.27588
MYO3A	17.2036	-2.2865	0.676681	-3.37899	0.000727537	0.00409271	-1.27388
ELOVL7	14.1123	-1.72956	0.509774	-3.39279	0.000691845	0.00391421	-1.27324
TWF1	24.9516	-1.47062	0.370257	-3.97189	7.13036e-05	0.000558043	-1.27075
GIPR	39.1292	1.93363	0.291022	6.64425	3.04759e-11	8.22849e-10	1.77269
SMTN	9.61018	-2.14648	0.712031	-3.01459	0.00257325	0.011991	-1.26924
PLXNA4	3.7161	5.55404	1.38612	4.00689	6.15236e-05	0.000489514	1.77207
PARPBP	46.0165	-1.46677	0.318807	-4.60082	4.20836e-06	4.57e-05	-1.26849
CDK6	38.4712	-1.42988	0.323154	-4.42476	9.65497e-06	9.54741e-05	-1.26387
TCP11L2	19.7606	2.21495	0.482902	4.58675	4.50191e-06	4.82166e-05	1.77051
MYBL2	230.296	-1.3277	0.173692	-7.64399	2.10589e-14	8.30203e-13	-1.26269
CCNA1	15.063	-1.66909	0.489395	-3.41052	0.000648399	0.00370374	-1.25906
PMAIP1	163.137	-1.29751	0.150879	-8.59963	7.99754e-18	4.49044e-16	-1.25901
FOXO1	8.20497	2.95561	0.76434	3.86688	0.000110236	0.000815792	1.75698
SCRT1	46.6678	1.93252	0.294082	6.57136	4.98576e-11	1.30572e-09	1.7559
PDP1	109.105	-1.30037	0.169269	-7.68228	1.56276e-14	6.27771e-13	-1.2582
NALCN	2.58373	5.65105	1.51626	3.72696	0.000193801	0.0013204	1.74265
TMEM8B	22.3061	2.08028	0.406869	5.11289	3.17265e-07	4.45343e-06	1.73639
KPNA2	235.815	-1.29829	0.155179	-8.36641	5.94004e-17	3.02575e-15	-1.25642
AK5	8.04917	-1.93038	0.65091	-2.96566	0.00302035	0.0137129	-1.25498
DCK	27.0675	-1.39252	0.316954	-4.39345	1.11567e-05	0.000108657	-1.25307
KHDRBS2	59.2464	-1.35546	0.254929	-5.31698	1.05502e-07	1.61056e-06	-1.25127
DPYSL3	700.908	0.769095	0.116051	6.62723	3.4205e-11	9.13551e-10	0.756229
DTNA	248.443	0.986454	0.149002	6.62038	3.58265e-11	9.55137e-10	0.963635
RASSF2	18.0274	2.03471	0.410202	4.96025	7.04029e-07	9.13819e-06	1.73544
SLC25A33	26.028	-1.45378	0.357915	-4.0618	4.8696e-05	0.000396822	-1.25119
C11orf95	244.287	0.901014	0.136375	6.6069	3.92445e-11	1.04065e-09	0.879153
GNG5	94.2737	-1.3115	0.194121	-6.75611	1.41741e-11	4.00196e-10	-1.25075
TMEM248	196.04	0.937839	0.142152	6.59742	4.18372e-11	1.10544e-09	0.914271
CPNE1	317.47	0.910882	0.138332	6.58474	4.55677e-11	1.20187e-09	0.890202
NUP155	75.6494	-1.323	0.218498	-6.05499	1.40423e-09	2.93582e-08	-1.24818
RAB27A	51.6416	-1.4052	0.299628	-4.68983	2.73433e-06	3.13465e-05	-1.24322
GPR160	3.41885	-3.21472	1.24003	-2.59246	0.00952932	0.0351989	-1.23993
SORCS2	51.5239	1.8659	0.261153	7.14483	9.011e-13	2.92917e-11	1.73527
HELLS	418.809	-1.26689	0.125772	-10.0729	7.27974e-24	6.78664e-22	-1.23971
NEO1	159.526	1.00897	0.153574	6.56991	5.03442e-11	1.31382e-09	0.978925
RPL7	16.5948	-1.45958	0.41724	-3.49819	0.000468424	0.00280091	-1.23916
CHAF1B	44.7389	-1.38241	0.284746	-4.85487	1.20466e-06	1.48682e-05	-1.23658
DDAH2	104.16	1.83235	0.218909	8.37039	5.74295e-17	2.9456e-15	1.73267
H2AFX	72.5724	-1.34519	0.242137	-5.5555	2.76821e-08	4.76576e-07	-1.23655
DHTKD1	481.893	-1.2616	0.120963	-10.4296	1.81602e-25	1.90914e-23	-1.23575
RUFY3	493.178	0.620163	0.0947363	6.5462	5.90196e-11	1.52413e-09	0.613337
RANBP1	228.635	-1.28047	0.154877	-8.26768	1.36596e-16	6.68238e-15	-1.23492
PI4K2B	29.3455	-1.4336	0.349478	-4.10213	4.09371e-05	0.000342058	-1.23425
LINC00341	29.7647	2.05401	0.373666	5.4969	3.8652e-08	6.45202e-07	1.73108
RNF138	84.2199	-1.29285	0.195824	-6.6021	4.05365e-11	1.07299e-09	-1.23228
SPTAN1	214.25	0.918343	0.140571	6.53294	6.44927e-11	1.65108e-09	0.895567
HAUS8	71.806	-1.32157	0.234946	-5.62502	1.85483e-08	3.30857e-07	-1.22961
QRFPR	6.06611	-2.5499	0.915186	-2.78621	0.0053329	0.0220501	-1.22442
C1orf216	65.2568	-1.35159	0.261943	-5.15986	2.47131e-07	3.53593e-06	-1.22236
GK	14.3502	-1.52265	0.463094	-3.288	0.00100903	0.00539766	-1.22139
COL18A1	36.3109	1.91833	0.304987	6.28987	3.17732e-10	7.42861e-09	1.7286
SULF2	8.10822	2.56586	0.68217	3.76133	0.000169013	0.0011773	1.72653
WDR72	6.96839	-1.69751	0.626769	-2.70834	0.00676201	0.0266791	-1.21941
CTSD	229.15	0.924606	0.142215	6.50147	7.95411e-11	2.00858e-09	0.898675
PCDH9	120.651	-1.26842	0.174434	-7.27161	3.55215e-13	1.1994e-11	-1.21706
PLEKHA7	15.3011	-1.49536	0.450935	-3.31613	0.000912744	0.00496317	-1.21508
SPA17	27.0357	-1.54906	0.416772	-3.71681	0.000201751	0.00136618	-1.21234
HDAC7	231.86	1.79736	0.182182	9.86573	5.86046e-23	5.10997e-21	1.72648
CLCN5	34.7515	-1.5116	0.387428	-3.90162	9.55518e-05	0.000720063	-1.20979
CACNB4	11.0495	-1.62305	0.547928	-2.96216	0.00305493	0.0138354	-1.20952
PSMC3IP	97.1638	-1.2818	0.206233	-6.21528	5.12324e-10	1.15765e-08	-1.2092
ESRP1	228.858	-1.23554	0.12786	-9.66326	4.31883e-22	3.40521e-20	-1.20913
LMNB1	324.535	-1.2424	0.140699	-8.83024	1.04449e-18	6.34529e-17	-1.20896
RABGAP1	273.58	0.811182	0.125423	6.46757	9.95915e-11	2.47277e-09	0.795164
FANCA	119.741	-1.26345	0.183293	-6.89308	5.45967e-12	1.62834e-10	-1.20751
SLC44A2	36.3152	1.93252	0.309678	6.24042	4.36397e-10	1.00135e-08	1.72299
SGK223	14.9017	-1.61696	0.510221	-3.16913	0.00152897	0.00775365	-1.20535
TRIP13	14.6301	-1.57256	0.480476	-3.27292	0.00106443	0.00564105	-1.20533
WEE1	178.345	-1.24716	0.156665	-7.96069	1.71087e-15	7.57021e-14	-1.20468
KIDINS220	581.485	0.628789	0.0979103	6.4221	1.34411e-10	3.3041e-09	0.621132
RAB13	49.0063	-1.3109	0.262526	-4.9934	5.93266e-07	7.85177e-06	-1.2046
GPR85	7.81089	2.67555	0.725346	3.68866	0.000225437	0.00150525	1.72262
DCTN2	1050.19	0.635564	0.0990253	6.4182	1.37898e-10	3.37305e-09	0.627647
GLRX2	49.805	-1.3183	0.273203	-4.82535	1.39758e-06	1.70267e-05	-1.2019
TJP2	132.94	-1.23769	0.160233	-7.72429	1.12476e-14	4.61837e-13	-1.20127
SLC2A13	7.6984	-1.77842	0.671123	-2.64992	0.00805114	0.0307029	-1.19879
HLA-H	22.466	-1.40701	0.381063	-3.69232	0.000222217	0.00148509	-1.19831
ZNF836	13.7639	2.20084	0.506773	4.34285	1.40645e-05	0.000132283	1.72151
TUBA1A	2562.26	0.467412	0.0733064	6.37615	1.81601e-10	4.39847e-09	0.464145
DUSP5P1	31.7156	2.1686	0.423437	5.12141	3.03263e-07	4.27307e-06	1.71879
ZBTB42	6.75138	-2.56687	0.927478	-2.76758	0.00564742	0.0231312	-1.19794
LPIN3	55.5854	1.82039	0.24309	7.48855	6.96388e-14	2.5678e-12	1.71636
NAALADL1	262.31	0.971976	0.152931	6.35566	2.07531e-10	4.98579e-09	0.943609
SNORD63	19.3957	-1.39517	0.382658	-3.64599	0.000266368	0.00173555	-1.19787
RASGRP1	5.7682	-2.21813	0.841815	-2.63494	0.00841531	0.0318621	-1.19647
RNU11	11.4491	-1.50088	0.490437	-3.0603	0.00221114	0.0105287	-1.19422
AP2A2	414.439	0.673488	0.106198	6.3418	2.2709e-10	5.42927e-09	0.664236
SYNPO	28.0393	1.97122	0.358745	5.49478	3.912e-08	6.52278e-07	1.71625
SFI1	67.1544	-1.28762	0.24913	-5.16849	2.35997e-07	3.393e-06	-1.19386
HES6	3316.45	-1.21756	0.129527	-9.40005	5.45355e-21	4.0419e-19	-1.19034
C21orf58	187.159	-1.24126	0.171838	-7.2234	5.07032e-13	1.67762e-11	-1.18914
SNORA75	12.3671	-1.62568	0.559091	-2.90772	0.0036407	0.0160042	-1.18617
BRIX1	145.393	-1.22431	0.160117	-7.64632	2.06807e-14	8.19654e-13	-1.18581
SGIP1	3.93762	2.8318	0.895664	3.16168	0.00156863	0.00792226	1.71227
ARHGEF17	431.987	0.821422	0.130142	6.31174	2.75911e-10	6.51247e-09	0.80469
ANO2	4.02057	3.18383	0.983544	3.2371	0.0012075	0.00629354	1.70826
WHAMMP1	23.9393	-1.37222	0.359796	-3.8139	0.000136792	0.000982891	-1.18084
IRF2BPL	319.153	0.98124	0.155707	6.30182	2.94177e-10	6.91059e-09	0.953064
APBB1	207.31	0.93472	0.148432	6.2973	3.02866e-10	7.10345e-09	0.908335
SLC35F3	21.4063	1.92948	0.375881	5.13323	2.84817e-07	4.04779e-06	1.70454
LSAMP	78.3955	1.77515	0.201714	8.80032	1.36422e-18	8.1212e-17	1.70299
LOC646903	8.20058	2.76326	0.724467	3.8142	0.000136627	0.000982891	1.70269
PTPRN	35.6845	1.83517	0.282929	6.48633	8.79538e-11	2.20599e-09	1.70218
NRARP	37.8311	-1.29193	0.283652	-4.55464	5.24756e-06	5.53627e-05	-1.1802
CCNJL	13.9576	3.0813	0.760738	4.0504	5.11291e-05	0.00041392	1.70132
GRIN3A	5.38197	-2.43141	0.921957	-2.63722	0.00835875	0.0316803	-1.18007
TEX15	255.042	-1.21117	0.143996	-8.41109	4.06227e-17	2.11281e-15	-1.17438
WSCD1	29.5618	-1.30482	0.307458	-4.24389	2.19677e-05	0.000196516	-1.17139
TMEM88	26.7768	1.97416	0.351009	5.62423	1.86332e-08	3.31972e-07	1.69953
ACTG1	3633.23	0.839509	0.134147	6.25813	3.8963e-10	8.98209e-09	0.82072
CERS3-AS1	7.6084	2.57432	0.715913	3.59585	0.000323335	0.00204242	1.69435
SETBP1	345.705	0.725394	0.116166	6.24445	4.25286e-10	9.77367e-09	0.713233
B3GAT1	64.6126	1.79104	0.23475	7.62959	2.35508e-14	9.21092e-13	1.69244
GRIN2A	20.4115	3.95149	1.09331	3.61426	0.000301208	0.00192448	1.69235
NRM	105.897	-1.24528	0.206571	-6.02831	1.6568e-09	3.43479e-08	-1.16989
ELFN1	7.52094	2.90272	0.806529	3.59903	0.000319403	0.00201984	1.69209
NDFIP1	145.121	0.926378	0.14863	6.23279	4.58196e-10	1.0449e-08	0.902276
SLC22A23	58.8125	1.82672	0.258732	7.0603	1.66144e-12	5.23991e-11	1.69148
PCAT6	44.5217	1.80474	0.269513	6.69631	2.13742e-11	5.87812e-10	1.6896
SH3BGRL3	356.37	-1.19442	0.122865	-9.72135	2.44528e-22	1.99156e-20	-1.16926
MED27	199.994	0.921561	0.148127	6.22141	4.92696e-10	1.1167e-08	0.894752
FAXC	265.301	0.742619	0.119389	6.22015	4.9668e-10	1.12401e-08	0.729065
DEK	2804.32	-1.18187	0.0917311	-12.884	5.53686e-38	1.36788e-35	-1.169
CXXC4	109.915	1.7623	0.186921	9.42801	4.17929e-21	3.14465e-19	1.68876
PNP	100.729	-1.2522	0.222307	-5.63273	1.77382e-08	3.16787e-07	-1.16841
EPB41L4A-AS1	577.248	0.822997	0.132585	6.20732	5.38945e-10	1.21226e-08	0.806155
GRM3	5.96025	-2.15471	0.823083	-2.61785	0.00884848	0.0332137	-1.16803
RFC3	277.55	-1.20657	0.15607	-7.73093	1.06768e-14	4.39615e-13	-1.16731
RNASEH2A	253.817	-1.21037	0.151577	-7.98514	1.40358e-15	6.28556e-14	-1.16715
EZH2	491.058	-1.18685	0.111832	-10.6128	2.59749e-26	2.87333e-24	-1.16696
STARD8	32.4844	-1.54126	0.428028	-3.60084	0.000317194	0.00201016	-1.16563
INSC	12.4192	2.29678	0.569166	4.03535	5.45218e-05	0.000437325	1.68811
GAL3ST4	68.2412	1.79278	0.234858	7.63343	2.2859e-14	8.964e-13	1.68739
C5orf34	8.64723	-1.61793	0.608462	-2.65906	0.00783601	0.0300685	-1.16033
SLC43A3	299.719	-1.19656	0.151318	-7.90758	2.62442e-15	1.14081e-13	-1.15973
GRM4	312.038	0.89969	0.145511	6.18299	6.29002e-10	1.39368e-08	0.874998
TREX1	18.1151	-1.57096	0.486734	-3.22756	0.0012485	0.00647343	-1.15265
STK26	60.5259	-1.25141	0.249393	-5.01781	5.22639e-07	7.01728e-06	-1.1509
ZAK	35.1086	-1.35312	0.350045	-3.86555	0.00011084	0.000819848	-1.15077
L3MBTL1	3.22103	4.5926	1.37675	3.33583	0.000850438	0.0046689	1.68698
PRMT8	4.36787	3.5897	1.0876	3.30056	0.00096493	0.00520329	1.68652
LFNG	16.5239	-2.08695	0.687941	-3.03362	0.00241637	0.0113348	-1.14996
GPSM2	35.7273	-1.37589	0.366337	-3.7558	0.000172791	0.00120079	-1.14855
FAM72D	3.23213	-4.50306	1.39425	-3.22975	0.001239	0.00643508	-1.14748
CEP135	95.5157	-1.21984	0.216096	-5.6449	1.65273e-08	2.96951e-07	-1.14584
PPP1R3C	21.6486	1.97191	0.405744	4.85998	1.17397e-06	1.455e-05	1.68646
PAWR	88.9311	-1.20586	0.204309	-5.90214	3.58815e-09	7.05399e-08	-1.1441
PLK4	14.0625	-1.45968	0.474698	-3.07497	0.0021052	0.0100832	-1.14078
AAK1	161.565	0.929441	0.15155	6.1329	8.62936e-10	1.87556e-08	0.900633
DEFB124	3.66989	-4.51681	1.3912	-3.24671	0.00116746	0.00610631	-1.14019
APC2	9.84833	3.57783	0.977281	3.66101	0.000251224	0.00165096	1.68502
MZT1	196.123	-1.16996	0.146733	-7.97337	1.54404e-15	6.89377e-14	-1.13837
MYT1	418.816	1.71392	0.1183	14.4879	1.44409e-47	5.94604e-45	1.6844
SLC17A7	6.21375	2.82658	0.801719	3.52564	0.000422457	0.00256328	1.6834
CHST9	91.1952	-1.21321	0.219362	-5.53062	3.19109e-08	5.4245e-07	-1.1382
ITGB1BP2	2.76453	-3.85642	1.45098	-2.65781	0.00786511	0.030133	-1.13716
CREBL2	160.878	0.891898	0.145865	6.11453	9.6843e-10	2.08044e-08	0.868403
DSCC1	32.6815	-1.34924	0.356526	-3.7844	0.000154081	0.00108347	-1.1371
PTPN13	30.8399	-1.33673	0.354973	-3.76573	0.000166065	0.00115893	-1.13688
SREBF1	43.9513	-1.26194	0.304117	-4.14951	3.33187e-05	0.000284004	-1.13583
CDK2	305.042	-1.16914	0.145467	-8.03713	9.19651e-16	4.20265e-14	-1.13572
CIRBP	1311.82	0.770301	0.126334	6.09734	1.07848e-09	2.30019e-08	0.754905
FAM219B	184.607	0.828341	0.135976	6.09183	1.1163e-09	2.37743e-08	0.810611
PTPRG	39.3923	-1.36965	0.355694	-3.85065	0.000117806	0.000864476	-1.13521
ADAM9	47.212	-1.21475	0.261154	-4.65147	3.29578e-06	3.67871e-05	-1.13313
TBC1D8B	18.7687	-1.39214	0.427264	-3.25827	0.00112094	0.0058942	-1.13302
MAP4	278.011	0.718448	0.118192	6.07868	1.21177e-09	2.56602e-08	0.706496
TMEM160	63.749	-1.49131	0.470677	-3.16844	0.0015326	0.00776675	-1.13139
RAB6B	114.11	0.963078	0.158718	6.06786	1.29624e-09	2.73707e-08	0.937458
SCN2A	11.6247	2.19116	0.546978	4.00594	6.1771e-05	0.000490692	1.68332
MBP	62.2718	1.84764	0.287824	6.41934	1.36866e-10	3.35333e-09	1.68327
ELFN2	271.565	1.00967	0.166512	6.06367	1.33054e-09	2.79753e-08	0.975865
SNORA38	5.36583	-2.06971	0.835522	-2.47715	0.0132438	0.0459749	-1.13084
ID4	128.102	1.81425	0.21486	8.44384	3.07083e-17	1.61415e-15	1.68219
LOC100506700	4.91711	3.97519	1.23902	3.20834	0.00133502	0.00686163	1.68202
SNORD42A	20.545	-1.43195	0.462818	-3.09398	0.00197494	0.00958248	-1.13022
MND1	26.8447	-1.32477	0.363201	-3.64749	0.000264811	0.00172768	-1.13005
DYNC1I2	755.262	0.653103	0.108045	6.04473	1.49664e-09	3.12022e-08	0.64343
CHRM1	7.95707	4.69052	1.29054	3.63453	0.000278488	0.00180421	1.675
NMNAT2	277.903	0.849567	0.140641	6.04069	1.53458e-09	3.19033e-08	0.829541
C1QL1	44.6121	-1.29296	0.309833	-4.17308	3.00511e-05	0.00025853	-1.12996
SPATA18	18.0948	-1.4585	0.455844	-3.19955	0.0013764	0.00705863	-1.12946
CEP152	378.533	-1.16223	0.153137	-7.58947	3.21221e-14	1.23035e-12	-1.1288
ASF1B	62.4716	-1.28884	0.30819	-4.18197	2.8899e-05	0.000249924	-1.1285
TNRC6C	529.185	0.700438	0.116332	6.021	1.73338e-09	3.57853e-08	0.688592
ATP2A3	7.88161	3.23386	0.912848	3.54261	0.000396189	0.00242611	1.67147
XPOT	46.221	-1.26625	0.317856	-3.98373	6.7842e-05	0.000534621	-1.12525
SPATA5L1	21.1995	-1.325	0.378178	-3.50364	0.000458938	0.00275753	-1.12457
ADAM12	11.3885	2.76634	0.70667	3.91461	9.05517e-05	0.000687627	1.67001
KIF22	269.494	-1.1678	0.168169	-6.94421	3.80578e-12	1.15364e-10	-1.12421
ARL6IP1	444.91	-1.14939	0.123523	-9.30507	1.33909e-20	9.58902e-19	-1.12389
STAC2	2.95753	4.56749	1.43638	3.17986	0.00147346	0.007512	1.66617
SYNM	214.637	-1.16382	0.16305	-7.13779	9.48426e-13	3.07626e-11	-1.12329
MNS1	151.56	-1.16597	0.16715	-6.97559	3.0458e-12	9.32809e-11	-1.12111
KIF24	8.58072	-1.74939	0.653796	-2.67574	0.0074564	0.0288731	-1.11972
PHYHIPL	126.12	0.973901	0.163315	5.96332	2.47161e-09	5.0256e-08	0.94107
TAF4	26.6577	-1.30527	0.35741	-3.65201	0.000260191	0.00170429	-1.11967
VRK1	190.989	-1.15554	0.153	-7.55256	4.26783e-14	1.60157e-12	-1.11934
KDELC1	15.3885	-1.42723	0.468989	-3.0432	0.00234077	0.0110255	-1.11915
SIX5	6.31719	-2.57945	0.972021	-2.6537	0.00796156	0.0304474	-1.11838
SLC25A40	24.6794	-1.28926	0.348456	-3.69992	0.000215665	0.00144325	-1.11799
PRPS2	75.4775	-1.17726	0.209341	-5.62366	1.86952e-08	3.32278e-07	-1.11642
EIF4EBP1	139.299	-1.17022	0.187604	-6.23772	4.4399e-10	1.01563e-08	-1.11613
USF1	5.34881	-2.00548	0.810999	-2.47285	0.0134041	0.0464442	-1.11581
GRINA	224.449	0.944253	0.159224	5.93036	3.02276e-09	6.07132e-08	0.913095
CCP110	630.006	-1.13882	0.126419	-9.00826	2.09356e-19	1.36709e-17	-1.11491
ESRP2	13.6397	-1.51464	0.511613	-2.96051	0.00307128	0.0139009	-1.1145
CRAT	5.26946	5.49906	1.35685	4.05282	5.06042e-05	0.000410343	1.65338
PCSK1	67.7245	-1.18592	0.231206	-5.12927	2.90872e-07	4.11804e-06	-1.11074
C16orf93	28.3503	-1.47828	0.432718	-3.41627	0.000634856	0.00363619	-1.10977
UQCC2	253.003	-1.13373	0.128094	-8.85075	8.69343e-19	5.3249e-17	-1.10892
SLC39A13	149.659	1.01879	0.172456	5.90755	3.47229e-09	6.9087e-08	0.983295
HR	50.6764	1.76027	0.244518	7.19893	6.06867e-13	1.99902e-11	1.65191
ACE	79.2831	1.78451	0.24361	7.32528	2.38405e-13	8.29549e-12	1.65167
PDE8A	44.6719	-1.19524	0.256379	-4.662	3.13152e-06	3.51389e-05	-1.10834
CD59	181.334	0.845217	0.143119	5.90571	3.51129e-09	6.94985e-08	0.823327
IRGQ	114.052	0.999933	0.169336	5.90504	3.52568e-09	6.96815e-08	0.963968
ZNF211	15.1686	2.19063	0.51151	4.28268	1.84659e-05	0.000168133	1.65109
DHX9	609.548	-1.12836	0.118842	-9.4946	2.21067e-21	1.68045e-19	-1.10728
SUV39H2	45.2259	-1.24682	0.306057	-4.07381	4.62498e-05	0.000379812	-1.10528
POLR3K	98.1359	-1.16749	0.202053	-5.77813	7.55343e-09	1.42448e-07	-1.10489
HLA-C	129.868	-1.15941	0.202224	-5.73332	9.84855e-09	1.82481e-07	-1.10444
CACNA1E	250.871	1.69668	0.142754	11.8853	1.41131e-32	2.52046e-30	1.65108
MYO5C	52.9427	-1.24819	0.295363	-4.22594	2.37948e-05	0.000210573	-1.10335
LARP6	10.3061	2.27855	0.584153	3.9006	9.59543e-05	0.000721995	1.64964
B4GAT1	301.767	0.714428	0.121363	5.88669	3.94e-09	7.69468e-08	0.701557
ADGRB2	39.4634	-1.20655	0.29439	-4.09846	4.15907e-05	0.000346738	-1.10173
OTOF	23.1976	2.14861	0.466521	4.6056	4.11281e-06	4.48596e-05	1.64803
FAM150B	9.43164	2.47937	0.689364	3.59661	0.00032239	0.00203786	1.64629
ECE1	135.449	0.989261	0.168477	5.87179	4.31117e-09	8.37543e-08	0.953051
EFNA2	20.0556	2.3161	0.529239	4.37629	1.20717e-05	0.000116345	1.64288
SLC45A1	4.55687	2.7554	0.846843	3.25373	0.00113899	0.00597848	1.63807
LOC101929340	9.82318	-1.8833	0.696725	-2.70308	0.00687	0.0270332	-1.10099
ELAVL4	493.592	0.66032	0.112809	5.85343	4.81542e-09	9.30626e-08	0.648841
PPRC1	36.6503	-1.22785	0.296136	-4.14624	3.37986e-05	0.000287269	-1.10072
IQSEC2	13.1492	2.20068	0.522731	4.20997	2.55407e-05	0.000223489	1.63636
ZNF215	131.91	-1.15532	0.181456	-6.36693	1.92846e-10	4.65563e-09	-1.09927
PPP1R1B	205.249	-1.15218	0.177874	-6.47749	9.32582e-11	2.33114e-09	-1.09865
CYYR1	54.8128	-1.2204	0.268704	-4.54179	5.57777e-06	5.84306e-05	-1.09852
DLX3	249.87	1.71609	0.187882	9.13391	6.6068e-20	4.49232e-18	1.63573
GLUL	452.656	0.697852	0.120014	5.81476	6.07208e-09	1.16287e-07	0.684749
TIMP3	10.7752	1.94114	0.477867	4.0621	4.86331e-05	0.000396529	1.63301
TES	37.4771	-1.21534	0.295212	-4.11685	3.84081e-05	0.000323479	-1.09818
SLIT2	21.7144	-1.31739	0.395644	-3.32973	0.000869306	0.00476367	-1.09747
ZNF367	37.1897	-1.26264	0.344893	-3.66096	0.000251269	0.00165096	-1.09591
CLASP2	178.755	0.881695	0.151978	5.80148	6.57317e-09	1.25076e-07	0.858755
FAM124A	29.6853	1.87686	0.359765	5.21691	1.81935e-07	2.66249e-06	1.63202
PSRC1	26.3485	-1.2865	0.363283	-3.5413	0.000398161	0.0024368	-1.09494
RBMXL2	3.60323	-4.60651	1.4373	-3.20498	0.00135072	0.00693514	-1.09485
PDZRN3-AS1	5.26133	2.88872	0.853595	3.38419	0.000713896	0.00402467	1.63051
CEP76	43.0621	-1.21266	0.280189	-4.32799	1.50473e-05	0.000140281	-1.0943
GRB7	181.939	1.02946	0.178108	5.77999	7.47047e-09	1.41063e-07	0.99279
SNORD87	17.0143	-1.43837	0.477772	-3.01059	0.00260742	0.0121159	-1.09154
CCT7	649.374	0.595909	0.103144	5.77744	7.58477e-09	1.42858e-07	0.587516
KLK10	8.11993	3.97987	1.16731	3.40943	0.000650979	0.00371562	1.63022
SH3KBP1	32.3912	1.85799	0.333266	5.57511	2.47375e-08	4.28871e-07	1.6238
NOS2	4.6241	2.40263	0.764864	3.14125	0.00168227	0.00840739	1.62113
AKAP5	30.3775	-1.42891	0.420137	-3.40107	0.000671229	0.00381212	-1.09107
NCAN	667.552	1.65543	0.135796	12.1906	3.48877e-34	6.89521e-32	1.61587
LINC01260	6.82803	2.21396	0.662188	3.34339	0.000827602	0.00456043	1.61559
ATP2B2	133.184	1.69044	0.190669	8.86581	7.595e-19	4.69086e-17	1.61483
AMER3	34.9436	1.90527	0.36886	5.16529	2.4007e-07	3.44488e-06	1.61461
IRX2	1551.21	-1.10635	0.101849	-10.8626	1.73699e-27	2.29888e-25	-1.09052
UBE2S	10.0027	-1.91168	0.710039	-2.69236	0.00709484	0.0277192	-1.09043
CA8	5.75844	-2.60528	1.01733	-2.56089	0.0104405	0.0379865	-1.09042
CCDC64	93.8136	-1.14563	0.201025	-5.69894	1.20556e-08	2.20617e-07	-1.08659
SNORA27	4.02583	-3.74095	1.38348	-2.70402	0.00685058	0.0269711	-1.08539
MIPOL1	32.8973	-1.225	0.316748	-3.86743	0.000109989	0.000814776	-1.08162
MSMO1	352.444	-1.10041	0.123752	-8.89202	6.00074e-19	3.77583e-17	-1.0814
NDRG2	91.798	1.72118	0.224499	7.66673	1.76432e-14	7.03024e-13	1.61246
C9orf40	53.182	-1.17819	0.255161	-4.61743	3.88522e-06	4.26034e-05	-1.08072
CHRM3	13.1315	-1.7678	0.643756	-2.74608	0.00603121	0.0243399	-1.08055
GNPTAB	127.389	0.908978	0.159091	5.71358	1.10627e-08	2.03452e-07	0.881564
CTC1	101.232	1.02059	0.178641	5.71305	1.1097e-08	2.03579e-07	0.979048
TOPBP1	419.562	-1.09702	0.112577	-9.74463	1.94486e-22	1.61959e-20	-1.07892
ST14	26.7215	-1.21134	0.326337	-3.71195	0.000205671	0.00138891	-1.07875
SLC1A4	142.644	-1.14549	0.197943	-5.78698	7.1662e-09	1.36011e-07	-1.07646
RCAN2	7.03111	3.27819	0.938563	3.49278	0.000478016	0.00284563	1.61142
CBFA2T3	62.5427	-1.21969	0.275331	-4.42991	9.42729e-06	9.35346e-05	-1.07577
NREP	178.099	0.80778	0.142022	5.68771	1.28752e-08	2.34747e-07	0.786997
NCAM1	905.253	0.517413	0.091033	5.6838	1.31734e-08	2.39889e-07	0.51189
E2F2	146.313	-1.14027	0.19109	-5.96716	2.41415e-09	4.92227e-08	-1.07554
MTSS1	25.8738	1.76491	0.328799	5.36776	7.9719e-08	1.2524e-06	1.61061
NTSR1	10	2.16649	0.58377	3.71121	0.000206274	0.00139027	1.60748
RPS27A	7347.5	0.686609	0.121063	5.67149	1.41559e-08	2.56207e-07	0.673929
ZNF827	538.44	0.629667	0.111023	5.67152	1.41539e-08	2.56207e-07	0.619697
C12orf75	69.6608	-1.17125	0.246228	-4.75679	1.96699e-06	2.31586e-05	-1.07546
STIM1	144.178	0.826439	0.145864	5.66582	1.4632e-08	2.64177e-07	0.807501
CECR1	1.88055	5.35551	1.5858	3.37717	0.000732369	0.00411393	1.60626
TSC22D3	199.592	1.67279	0.196025	8.53357	1.41905e-17	7.8487e-16	1.60113
ZNF460	11.6417	-1.41419	0.505677	-2.79663	0.00516389	0.021471	-1.0751
TOX	125.557	-1.10788	0.160872	-6.88668	5.71084e-12	1.69983e-10	-1.07429
PRKDC	860.448	-1.08578	0.0914006	-11.8794	1.51487e-32	2.67321e-30	-1.07373
SCARNA8	17.2833	-1.43722	0.480235	-2.99275	0.00276475	0.0127115	-1.07119
KLHL15	7.09233	-1.57701	0.637657	-2.47313	0.0133937	0.0464299	-1.07077
CCDC92	141.513	0.865206	0.15352	5.6358	1.74247e-08	3.11564e-07	0.839621
BEND6	10.858	-1.38124	0.519568	-2.65843	0.00785049	0.0301003	-1.07055
MRPL42	93.2418	-1.12682	0.207398	-5.43311	5.53802e-08	8.92283e-07	-1.06999
GLP2R	5.27704	2.87105	0.889757	3.22678	0.00125191	0.00648848	1.59665
SLC13A3	36.3423	1.80491	0.329333	5.48052	4.24085e-08	7.03156e-07	1.59568
TRMT2B	25.6331	-1.29002	0.3886	-3.31967	0.000901223	0.00491857	-1.06949
SAMD11	231.142	0.967223	0.172024	5.62259	1.8811e-08	3.33935e-07	0.923778
CADM3	134.896	0.953968	0.16975	5.61984	1.91129e-08	3.38888e-07	0.918918
GRIN2C	28.7461	1.8733	0.361025	5.18884	2.11603e-07	3.06308e-06	1.59542
AUNIP	13.6487	-1.61122	0.56698	-2.84175	0.00448667	0.0191604	-1.06721
SLC16A7	134.281	-1.11807	0.188616	-5.92775	3.07118e-09	6.16023e-08	-1.06689
LOC100131564	282.111	0.821252	0.146327	5.61246	1.99471e-08	3.52404e-07	0.801014
RCC1	33.7603	-1.27086	0.359343	-3.53662	0.000405284	0.00247631	-1.06687
EID3	7.38972	-1.70972	0.694864	-2.46051	0.0138741	0.047734	-1.06616
RBBP8	619.076	-1.08065	0.103361	-10.4551	1.38839e-25	1.48059e-23	-1.06417
ZNF454	11.5217	2.45905	0.634027	3.87847	0.000105117	0.000782987	1.59428
TANC2	579.05	0.564299	0.100847	5.59561	2.19842e-08	3.85647e-07	0.556725
SMC1A	970.058	-1.08006	0.104906	-10.2955	7.38577e-25	7.3476e-23	-1.06407
LAPTM4A	526.57	0.847703	0.151758	5.58587	2.32528e-08	4.06937e-07	0.82316
RRM1	1630.78	-1.07948	0.105141	-10.267	9.92784e-25	9.63102e-23	-1.06406
COL1A1	77.5354	1.66944	0.205513	8.1233	4.53695e-16	2.14176e-14	1.59394
HLA-B	230.846	-1.11441	0.194467	-5.73058	1.00087e-08	1.85218e-07	-1.06376
TBC1D4	115.047	-1.10265	0.170563	-6.46476	1.01458e-10	2.51491e-09	-1.06313
LRRC75A-AS1	2300.87	0.523211	0.0937628	5.58015	2.40306e-08	4.18081e-07	0.517448
PLK1	160.023	-1.11853	0.189494	-5.90274	3.57517e-09	7.03781e-08	-1.06303
MVD	139.764	-1.12527	0.211269	-5.32625	1.00262e-07	1.54168e-06	-1.06265
SPATA7	13.5245	2.04045	0.504079	4.04788	5.16835e-05	0.000417496	1.59259
PRRG4	8.52586	-1.85224	0.714892	-2.59094	0.00957145	0.0353369	-1.06142
AQP4	16.4507	-1.22392	0.397347	-3.08024	0.00206835	0.00993888	-1.06089
FAM129C	6.55348	2.81163	0.823452	3.41445	0.000639114	0.00365776	1.5918
GABBR1	175.239	0.853894	0.153511	5.56244	2.66032e-08	4.59068e-07	0.829528
RNY1	32.8205	-1.3695	0.412212	-3.32232	0.000892711	0.0048757	-1.05924
IER3	294.271	-1.07905	0.131299	-8.21825	2.06492e-16	9.93778e-15	-1.05744
TNFAIP8L3	4.19922	4.81791	1.4306	3.36775	0.000757834	0.00424061	1.58459
DDX39A	329.402	-1.07804	0.121862	-8.84638	9.04015e-19	5.51449e-17	-1.05628
FEN1	350.526	-1.09929	0.177215	-6.20313	5.5351e-10	1.23968e-08	-1.05528
VIPR1	4.17023	3.09545	0.996561	3.10613	0.00189554	0.00927856	1.58411
LOC389831	20.2514	-1.33483	0.438294	-3.04551	0.00232284	0.0109654	-1.05313
DPH6	9.05357	-1.48991	0.592704	-2.51375	0.0119455	0.0422597	-1.05219
ZEB1	186.336	0.911125	0.164603	5.53529	3.10713e-08	5.3061e-07	0.879946
RFX2	5.82888	-2.09472	0.850779	-2.46212	0.0138117	0.0475565	-1.05205
VDR	41.2037	-1.16825	0.291796	-4.00367	6.23683e-05	0.000495172	-1.05125
B2M	596.388	-1.07386	0.129753	-8.27622	1.2715e-16	6.28248e-15	-1.05103
MARVELD1	273.986	0.844649	0.152722	5.53065	3.19055e-08	5.4245e-07	0.818963
TMPO	417.353	-1.06948	0.110658	-9.66476	4.25596e-22	3.37359e-20	-1.05103
DEPDC7	10.6162	-1.50609	0.595321	-2.52987	0.0114104	0.0407557	-1.05057
SPIDR	51.6461	-1.14019	0.256884	-4.43854	9.05704e-06	9.04057e-05	-1.05006
KCNQ5	1.35279	-4.39694	1.66173	-2.64601	0.00814486	0.0309806	-1.04877
ACBD4	47.3643	1.67914	0.24672	6.80585	1.00453e-11	2.89129e-10	1.58352
ELOVL2	130.579	-1.09555	0.174935	-6.26262	3.78557e-10	8.76772e-09	-1.04779
FAM126A	200.11	-1.07596	0.14408	-7.4678	8.1545e-14	2.96988e-12	-1.04695
SASS6	147.27	-1.09436	0.184253	-5.93944	2.85994e-09	5.7599e-08	-1.04685
SLC36A4	276.056	-1.06967	0.126097	-8.48289	2.19677e-17	1.17981e-15	-1.04681
NPPA	52.1109	1.72386	0.273324	6.30703	2.84446e-10	6.70325e-09	1.58285
PRAME	13.3029	1.90665	0.479722	3.97449	7.05307e-05	0.000552577	1.5821
RBMS3	161.156	0.814025	0.147912	5.50344	3.72455e-08	6.24536e-07	0.791285
MTUS1	58.9121	1.84685	0.31502	5.86266	4.55516e-09	8.82629e-08	1.58191
COL9A2	487.926	1.63538	0.165019	9.91027	3.75627e-23	3.33409e-21	1.57579
ARL4C	89.5744	1.64555	0.195862	8.40157	4.40537e-17	2.27529e-15	1.57489
PLXDC1	4.69724	3.27356	1.05243	3.11048	0.00186784	0.00917697	1.57339
TMPRSS6	26.214	1.73492	0.343143	5.05598	4.28195e-07	5.87698e-06	1.56734
JARID2	949.27	1.5869	0.104734	15.1517	7.38497e-52	3.64891e-49	1.56516
LINC00592	10.4187	-1.48541	0.581618	-2.55393	0.0106514	0.0386221	-1.04528
CPT1A	172.937	0.808987	0.147543	5.48305	4.18052e-08	6.94708e-07	0.789425
PNMA3	4.67247	2.79603	0.932335	2.99896	0.00270906	0.0125059	1.56266
AGPAT4	195.872	1.59723	0.142537	11.2057	3.82404e-29	5.61226e-27	1.56075
FIGNL2	11.6693	2.22463	0.57682	3.85671	0.000114925	0.000845846	1.55661
TSPAN3	327.432	0.665595	0.121629	5.47234	4.44134e-08	7.34755e-07	0.65265
SERTAD4	286.915	0.810777	0.148186	5.47135	4.4662e-08	7.38043e-07	0.786995
EFR3B	129.411	1.00458	0.183661	5.46974	4.50702e-08	7.43959e-07	0.958405
IGFLR1	19.0543	-1.40098	0.47269	-2.96385	0.00303821	0.0137723	-1.04467
CDHR3	15.5791	1.87263	0.453543	4.12889	3.64512e-05	0.000308752	1.55535
CDC42EP2	29.3503	-1.17344	0.320593	-3.66024	0.000251984	0.00165492	-1.04315
ZFYVE1	126.344	0.936748	0.171553	5.46041	4.75036e-08	7.8065e-07	0.900965
ATAT1	137.649	0.99336	0.181936	5.45994	4.76288e-08	7.81251e-07	0.95395
VAMP8	22.038	-1.2779	0.409539	-3.12033	0.0018065	0.00891107	-1.04065
MLLT11	821.243	0.570147	0.10445	5.45858	4.7995e-08	7.8611e-07	0.561774
KCNN4	54.9786	1.65519	0.253196	6.53721	6.2675e-11	1.61011e-09	1.55461
ZNF337	198.006	0.6756	0.123822	5.45622	4.86386e-08	7.94896e-07	0.663341
SULT1A2	5.62772	2.50497	0.811451	3.08702	0.00202173	0.00976478	1.55246
ANKRD65	175.171	1.01007	0.185161	5.45509	4.89478e-08	7.98188e-07	0.963769
PFN1	266.478	-1.18259	0.326241	-3.62489	0.000289083	0.00185985	-1.04031
HSPE1	248.67	-1.07969	0.164946	-6.54567	5.92275e-11	1.52523e-09	-1.03942
SLCO5A1	16.6929	1.99864	0.468759	4.26368	2.01083e-05	0.000181416	1.55157
ZNF428	875.387	0.603415	0.110724	5.4497	5.04538e-08	8.19142e-07	0.593678
ACTR1B	188.893	0.841607	0.154474	5.4482	5.08813e-08	8.25179e-07	0.817891
TIMP2	313.015	1.57926	0.123959	12.7402	3.53554e-37	8.45278e-35	1.54823
YPEL3	397.973	0.749247	0.137555	5.44688	5.12613e-08	8.29526e-07	0.732205
PLSCR1	32.7485	-1.18243	0.314688	-3.75746	0.000171648	0.00119341	-1.03901
CEP57L1	143.498	-1.08478	0.182616	-5.94019	2.84695e-09	5.74153e-08	-1.03847
MFSD12	12.3275	-1.74265	0.645446	-2.69992	0.00693557	0.0272261	-1.03762
HIATL1	37.7252	-1.14917	0.299538	-3.83646	0.000124823	0.000910108	-1.03549
CDC7	68.4565	-1.09969	0.224774	-4.89241	9.96078e-07	1.25552e-05	-1.03523
SNORA61	26.4771	-1.25306	0.410435	-3.05301	0.00226558	0.0107327	-1.03502
KCNA6	121.626	0.950759	0.175308	5.42338	5.84839e-08	9.38761e-07	0.913795
CENPQ	114.063	-1.07439	0.173071	-6.20782	5.37254e-10	1.21029e-08	-1.03452
TOX2	4.70805	3.56058	1.13236	3.1444	0.0016643	0.00833163	1.5482
GCH1	22.5309	-1.23496	0.39083	-3.15984	0.00157856	0.00796424	-1.03152
ARL5B	12.8894	-1.37144	0.514544	-2.66535	0.00769071	0.0296179	-1.0307
CENPH	74.2666	-1.08236	0.204105	-5.30296	1.13942e-07	1.72873e-06	-1.03004
PFKM	101.46	1.60898	0.182678	8.80771	1.27725e-18	7.63416e-17	1.54514
UGT8	66.9256	-1.10721	0.239576	-4.62156	3.80861e-06	4.19401e-05	-1.02894
NBR1	509.571	0.523635	0.0969698	5.39999	6.66463e-08	1.06112e-06	0.517458
PCDH1	20.427	1.94118	0.451973	4.2949	1.74768e-05	0.00016021	1.54501
FNBP1	199.431	0.704619	0.130503	5.39926	6.69155e-08	1.06312e-06	0.691197
ERICH3	35.5201	-1.12924	0.29336	-3.84933	0.000118441	0.000868702	-1.02809
TTF2	138.508	-1.06135	0.162412	-6.53491	6.36469e-11	1.63225e-09	-1.02694
RPS3A	56.5887	-1.08528	0.22621	-4.79767	1.60524e-06	1.92423e-05	-1.02626
ATRNL1	32.1912	-1.16126	0.311944	-3.72265	0.000197146	0.00133816	-1.02617
HIST1H2BG	2.71594	-3.75208	1.49302	-2.51308	0.0119683	0.0423202	-1.02566
USH1G	31.9431	1.81012	0.357824	5.05868	4.22171e-07	5.79967e-06	1.545
PALM	316.648	0.779011	0.14504	5.37101	7.82962e-08	1.23458e-06	0.758629
SCARNA12	15.9841	-1.44527	0.541969	-2.6667	0.0076599	0.0295146	-1.02428
MTHFR	185.302	0.772183	0.14382	5.3691	7.91318e-08	1.24519e-06	0.752755
MGP	296.781	1.59315	0.147981	10.7659	4.98619e-27	6.15919e-25	1.54121
CACNA1C	25.1349	1.70944	0.335561	5.09427	3.50089e-07	4.88642e-06	1.53962
LGALSL	7.58236	2.13776	0.639647	3.34209	0.000831513	0.00457857	1.53694
GPM6A	35.2737	1.84827	0.373808	4.94444	7.63621e-07	9.85131e-06	1.53483
POLR2D	41.5496	-1.12781	0.276444	-4.07969	4.50956e-05	0.000371156	-1.02395
FAM134C	242.509	0.789334	0.147336	5.35739	8.44316e-08	1.32018e-06	0.767537
ZFPM1	51.8501	-1.12881	0.276643	-4.08039	4.49611e-05	0.000370461	-1.02343
SLF1	166.397	-1.06068	0.168011	-6.31313	2.73448e-10	6.47496e-09	-1.02262
WDYHV1	26.0066	-1.1738	0.355675	-3.30022	0.000966105	0.00520334	-1.02231
INF2	70.2824	-1.07229	0.208177	-5.15084	2.59329e-07	3.69974e-06	-1.0198
TAPT1	184.193	0.810957	0.151552	5.35101	8.74667e-08	1.36046e-06	0.787936
RAB25	351.502	0.673946	0.125956	5.35065	8.76381e-08	1.3617e-06	0.660869
DLK2	24.9685	1.80165	0.385622	4.67208	2.98169e-06	3.37644e-05	1.53374
KIAA0319L	202.688	0.706992	0.132221	5.34706	8.93947e-08	1.38609e-06	0.691037
PAXIP1	85.0871	-1.09426	0.225917	-4.84366	1.2747e-06	1.56744e-05	-1.01898
ARRB1	20.4774	1.89289	0.434157	4.35993	1.30103e-05	0.00012418	1.53251
TRAF3	12.485	-1.35598	0.525769	-2.57904	0.00990759	0.0363246	-1.01889
CCNL2	597.049	0.545047	0.102073	5.33978	9.3057e-08	1.43686e-06	0.538052
SMPD1	137.106	0.935794	0.17553	5.33126	9.75338e-08	1.50442e-06	0.89747
CYP51A1	206.345	-1.04071	0.131865	-7.89226	2.96766e-15	1.2825e-13	-1.01856
MOB1A	20.3371	-1.26037	0.424395	-2.9698	0.00297997	0.0135497	-1.01639
GRB14	14.0482	-1.27639	0.45607	-2.79868	0.00513113	0.0213708	-1.01607
TRIP6	7.73884	2.16605	0.671113	3.22755	0.00124857	0.00647343	1.53232
RFC5	84.2542	-1.07675	0.207778	-5.1822	2.19288e-07	3.16814e-06	-1.01597
C17orf53	9.43028	-1.69948	0.684108	-2.48423	0.012983	0.0452073	-1.01552
NCKAP1L	217.123	0.702504	0.132046	5.32012	1.03697e-07	1.58792e-06	0.686542
LINC01004	241.153	0.694374	0.130528	5.31974	1.03918e-07	1.58966e-06	0.678806
RNF24	172.272	0.744566	0.139987	5.31883	1.04434e-07	1.59591e-06	0.727476
ZDHHC20	94.4275	-1.05483	0.189147	-5.57676	2.45035e-08	4.2531e-07	-1.01142
SELENBP1	29.8876	1.67778	0.307089	5.4635	4.66825e-08	7.68861e-07	1.53215
TMEM35	2.60931	5.1379	1.45394	3.53377	0.000409682	0.00249803	1.52892
NOP10	136.006	-1.06078	0.195597	-5.42327	5.85182e-08	9.38761e-07	-1.01094
CNOT10	101.958	-1.05385	0.1838	-5.7337	9.82603e-09	1.82292e-07	-1.00993
CTCFL	5.51927	2.49184	0.811955	3.06894	0.0021482	0.0102652	1.52827
OVOL3	3.59	-3.65258	1.40843	-2.59337	0.00950411	0.0351583	-1.00975
AATBC	8.60499	2.5334	0.75179	3.36983	0.000752155	0.00421042	1.52817
AEN	132.088	-1.04883	0.171872	-6.10235	1.04519e-09	2.23561e-08	-1.00569
UPK2	2.57341	3.17009	1.15652	2.74105	0.00612424	0.0246684	1.5264
GALNT13	43.4576	-1.10715	0.278981	-3.96855	7.23122e-05	0.000565042	-1.00492
C10orf10	14.4109	1.78857	0.426438	4.19422	2.73814e-05	0.00023793	1.52413
PPP2R3A	16.9106	2.01938	0.537938	3.75393	0.000174086	0.00120752	1.5237
LINC00667	106.073	0.977344	0.184612	5.29404	1.19645e-07	1.80233e-06	0.937476
GEN1	76.6442	-1.09939	0.241325	-4.55565	5.22237e-06	5.52012e-05	-1.00461
NRBP2	94.7072	0.997723	0.188819	5.28401	1.26385e-07	1.9e-06	0.957707
SPDL1	107.792	-1.05663	0.19475	-5.42555	5.7777e-08	9.28882e-07	-1.00293
PHPT1	319.115	-1.03778	0.164054	-6.32583	2.51869e-10	5.9831e-09	-1.00098
C21orf62-AS1	17.2482	1.77625	0.421676	4.21235	2.52727e-05	0.000221536	1.52195
PRRT1	27.0241	1.71951	0.351189	4.89624	9.76872e-07	1.23477e-05	1.51989
LINC01250	62.9948	1.62647	0.241492	6.73511	1.63811e-11	4.58145e-10	1.5196
LRRC34	18.5814	-1.27971	0.459828	-2.78302	0.00538556	0.0222182	-1.00098
OXCT1	160.094	-1.0389	0.161544	-6.43105	1.26722e-10	3.12027e-09	-0.999997
LOC101927572	3.53148	-3.63573	1.42543	-2.55062	0.0107531	0.0389239	-0.998442
VAT1	438.958	0.558924	0.106217	5.26208	1.42433e-07	2.12189e-06	0.55134
POLA2	85.8059	-1.0933	0.244333	-4.47463	7.65424e-06	7.81397e-05	-0.998281
SLC47A1	8.70262	-1.62815	0.665094	-2.448	0.0143651	0.0490518	-0.997742
ULK1	284.259	0.681547	0.129627	5.25775	1.45831e-07	2.16705e-06	0.667748
FOXN2	47.5352	-1.10052	0.291466	-3.77582	0.000159481	0.0011172	-0.997255
BAZ2B	743.147	0.580724	0.110507	5.25509	1.47955e-07	2.19314e-06	0.57149
MRPS28	10.8796	-1.41249	0.563139	-2.50825	0.0121332	0.0427705	-0.996698
LRRCC1	142.895	-1.03882	0.17954	-5.78603	7.20694e-09	1.36609e-07	-0.994816
MAP3K7CL	10.6736	2.02622	0.550606	3.67998	0.00023325	0.00155252	1.51874
MRAS	26.719	2.09035	0.488399	4.28	1.8689e-05	0.000169955	1.5178
TRAPPC3	275.582	0.610976	0.116685	5.2361	1.64005e-07	2.41895e-06	0.600653
PANK4	22.2617	-1.19293	0.409143	-2.91568	0.0035491	0.0156806	-0.989901
HS3ST2	4.35155	2.94008	0.947179	3.10403	0.00190901	0.00932056	1.51737
TLE3	252.389	1.5492	0.12433	12.4604	1.22794e-35	2.60024e-33	1.51707
IQCA1	12.5709	2.42352	0.674494	3.59309	0.000326775	0.00205943	1.51638
SRSF3	980.303	-1.00227	0.097599	-10.2692	9.69682e-25	9.51893e-23	-0.988467
PRDM8	12.6959	2.05208	0.542168	3.78495	0.000153738	0.00108157	1.51522
SDC1	106.556	-1.06229	0.21249	-4.99922	5.75632e-07	7.63885e-06	-0.987813
DIO3	13.3562	2.13183	0.583005	3.65662	0.000255566	0.00167696	1.51139
EPHB6	20.0244	1.80791	0.418273	4.32231	1.54403e-05	0.000143493	1.50699
ANO9	502.752	-1.00426	0.125035	-8.03184	9.60241e-16	4.3528e-14	-0.985465
SCARNA22	472.973	-1.10941	0.303188	-3.65914	0.000253065	0.00166128	-0.98488
PKN3	14.4999	-1.37429	0.53502	-2.56867	0.010209	0.0372913	-0.984812
SRSF2	563.457	-1.00629	0.12988	-7.74788	9.34421e-15	3.87981e-13	-0.983969
HAP1	24.8165	1.82247	0.396593	4.59531	4.32097e-06	4.66834e-05	1.50634
DNAJC5	360.221	0.700053	0.134698	5.19722	2.0229e-07	2.93975e-06	0.683782
ARHGEF39	10.7618	-1.41474	0.575135	-2.45984	0.0138998	0.0477712	-0.983781
SETD7	111.992	1.04323	0.200901	5.19276	2.07197e-07	3.00516e-06	0.992342
FAM229B	201.843	0.769811	0.148299	5.19094	2.09232e-07	3.03172e-06	0.747108
SYT4	859.526	1.53924	0.117029	13.1526	1.64403e-39	4.51287e-37	1.5063
BACE2	19.4437	-1.13089	0.370178	-3.05499	0.00225069	0.0106861	-0.983297
MYO5B	18.8579	-1.23158	0.436324	-2.82263	0.00476319	0.020144	-0.981842
ADRA2B	50.8496	-1.06293	0.262471	-4.04971	5.1282e-05	0.000414931	-0.981697
POLD3	198.928	-1.01962	0.164887	-6.18373	6.26031e-10	1.39007e-08	-0.981567
NHLH2	139.896	0.98467	0.190331	5.17345	2.2981e-07	3.31048e-06	0.932418
BAZ1A	732.464	-1.00127	0.122961	-8.14302	3.8555e-16	1.83762e-14	-0.981062
SEZ6	72.9511	-1.04797	0.227132	-4.61393	3.95122e-06	4.32243e-05	-0.980799
KLF5	22.8367	-1.17416	0.3959	-2.96581	0.00301887	0.0137129	-0.980734
NAALAD2	20.7439	1.75025	0.385782	4.53688	5.70924e-06	5.95134e-05	1.50602
MTMR9	229.838	0.674346	0.130632	5.1622	2.44062e-07	3.49877e-06	0.65984
ASIC1	25.8963	1.72022	0.358397	4.79977	1.5885e-06	1.90968e-05	1.50549
DHFR	43.3255	-1.13654	0.322223	-3.52719	0.000419996	0.00255043	-0.978762
ERC2	274.758	1.55475	0.155158	10.0204	1.23941e-23	1.13406e-21	1.50347
MEN1	316.15	0.706418	0.137016	5.15575	2.52624e-07	3.60755e-06	0.689814
ZNF628	14.228	-1.45993	0.572123	-2.55177	0.0107177	0.0388431	-0.976083
BAZ1B	962.946	-0.998595	0.132848	-7.51683	5.61224e-14	2.09547e-12	-0.975675
CAPN12	25.5641	1.68514	0.361282	4.66432	3.09637e-06	3.48765e-05	1.50289
ARHGAP19-SLIT1	15.7752	-1.21725	0.457236	-2.6622	0.00776313	0.0298348	-0.975612
XKR6	27.3278	1.70434	0.352023	4.84157	1.28818e-06	1.57677e-05	1.50191
APLN	15.54	2.27018	0.588882	3.85507	0.000115696	0.000850678	1.49695
TIFA	45.44	-1.06304	0.261487	-4.06535	4.79604e-05	0.000391905	-0.974718
LRRC45	110.235	-1.03669	0.219846	-4.71552	2.41093e-06	2.79197e-05	-0.974388
MT2A	583.04	-0.992804	0.134327	-7.39096	1.45769e-13	5.16923e-12	-0.970674
GNAO1	783.152	1.51099	0.0922549	16.3784	2.72833e-60	1.83827e-57	1.49537
RBFOX2	692.407	0.439169	0.0856423	5.12795	2.92919e-07	4.13912e-06	0.434937
FUT9	274.002	-0.992966	0.139546	-7.11569	1.11356e-12	3.58056e-11	-0.969797
PASK	73.4571	-1.03821	0.227209	-4.56943	4.89052e-06	5.20403e-05	-0.969408
F13A1	12.6658	2.2245	0.600427	3.70487	0.000211499	0.00141986	1.49299
TAOK3	239.929	0.619458	0.121009	5.11912	3.06965e-07	4.32112e-06	0.608271
IDH3A	129.876	0.929127	0.18152	5.11858	3.07843e-07	4.32937e-06	0.890262
TMEM196	19.7496	1.82736	0.422055	4.32969	1.49322e-05	0.000139471	1.49226
FTCD	14.3019	1.73306	0.428534	4.04416	5.25104e-05	0.000423253	1.49099
ZNF804A	52.4506	-1.08806	0.280083	-3.88479	0.000102417	0.000764413	-0.968791
LSM7	609.99	-0.995646	0.146168	-6.81165	9.64857e-12	2.78251e-10	-0.968381
SH2B1	168.041	0.883093	0.1732	5.09868	3.42026e-07	4.7874e-06	0.85073
B3GLCT	19.9453	-1.17483	0.397504	-2.95552	0.00312138	0.014089	-0.968178
RBM33	556.331	0.552017	0.108348	5.09484	3.49037e-07	4.87632e-06	0.544207
RASSF4	9.46935	2.00935	0.578175	3.47533	0.000510228	0.00300601	1.48387
AHNAK2	160.237	0.797572	0.156581	5.09367	3.51194e-07	4.89722e-06	0.775954
PPP2R4	121.322	0.956299	0.18783	5.0913	3.55623e-07	4.95432e-06	0.911832
ITGAV	68.389	-1.0142	0.202806	-5.00081	5.70906e-07	7.58293e-06	-0.967199
SNRNP25	129.036	-1.03287	0.207907	-4.96794	6.7669e-07	8.86094e-06	-0.966216
COL25A1	19.6851	-1.10686	0.364795	-3.03419	0.00241183	0.011317	-0.965841
TMEM178A	20.0781	1.68604	0.391458	4.30708	1.65421e-05	0.000152966	1.48347
PRPH	134.745	0.863564	0.17014	5.0756	3.86278e-07	5.35621e-06	0.837267
COL8A1	650.241	-1.00182	0.162011	-6.18363	6.26438e-10	1.39007e-08	-0.965236
BRINP2	40.1123	3.90046	1.07591	3.62528	0.00028865	0.00185786	1.48334
YPEL4	78.5499	1.54515	0.204108	7.57023	3.72576e-14	1.41245e-12	1.48234
TFDP1	187.475	-0.999321	0.163344	-6.11789	9.48233e-10	2.04297e-08	-0.964628
ASAP3	8.85952	1.93643	0.565707	3.42302	0.000619284	0.00355938	1.48032
TNFSF13B	20.1804	1.67795	0.367295	4.56841	4.91438e-06	5.22567e-05	1.47893
SPTBN5	25.1355	-1.08827	0.345504	-3.1498	0.00163384	0.00819781	-0.964561
ZYX	19.981	1.6649	0.384972	4.32474	1.52712e-05	0.000142278	1.4783
CCDC18	166.062	-1.00765	0.174667	-5.76899	7.975e-09	1.49448e-07	-0.964371
ABTB1	28.7644	1.63215	0.311339	5.24235	1.58542e-07	2.34071e-06	1.47725
PIK3IP1	41.5886	1.59587	0.300893	5.30378	1.1343e-07	1.72272e-06	1.47443
CD200	84.7411	1.01298	0.200376	5.05542	4.29455e-07	5.88882e-06	0.960503
PEBP1	2066.88	0.533614	0.105571	5.05457	4.31365e-07	5.90954e-06	0.525995
PAPPA	5.64217	2.74144	0.872835	3.14085	0.0016846	0.00841335	1.47378
GPR132	10.6851	1.78279	0.506043	3.523	0.000426691	0.00258685	1.47221
ARMCX4	103.138	0.922396	0.182863	5.0442	4.55418e-07	6.2218e-06	0.884289
CADPS2	56.5023	-1.04293	0.246491	-4.2311	2.32555e-05	0.000206789	-0.964176
HOXA5	172.841	0.805286	0.159728	5.04162	4.61609e-07	6.29479e-06	0.778493
NBEAL2	101.4	-1.04516	0.24755	-4.22202	2.42122e-05	0.000213778	-0.962775
CCDC171	82.8574	-1.02746	0.219828	-4.67392	2.95509e-06	3.35502e-05	-0.962338
DGCR2	225.871	0.735902	0.146125	5.0361	4.75121e-07	6.44937e-06	0.715485
RPS13	3789.35	0.475688	0.0944511	5.03634	4.74519e-07	6.44937e-06	0.470326
SCAP	262.639	0.676154	0.13426	5.03615	4.74996e-07	6.44937e-06	0.661432
DUSP10	17.3992	-1.10801	0.391393	-2.83093	0.00464127	0.0197297	-0.962165
CYBA	23.9469	-1.18969	0.424087	-2.80531	0.00502689	0.0210669	-0.961558
LIN9	33.7688	-1.06174	0.296099	-3.58576	0.000336104	0.00211055	-0.961099
REEP6	3.71551	-3.53886	1.40263	-2.52302	0.0116352	0.0414091	-0.960206
PRG2	41.2439	-1.06408	0.301559	-3.52859	0.000417773	0.00254005	-0.960004
HOTAIRM1	109.327	0.899075	0.178715	5.03077	4.88522e-07	6.59567e-06	0.864567
MAP3K5	110.059	-1.00794	0.187021	-5.38943	7.0683e-08	1.11818e-06	-0.959527
PSAT1	33.7072	-1.06316	0.309158	-3.43888	0.000584116	0.00337689	-0.958958
TMEM164	145.403	0.812741	0.161725	5.02545	5.02263e-07	6.76207e-06	0.784229
CDHR1	112.142	1.57151	0.220961	7.11216	1.14241e-12	3.66535e-11	1.46915
ZFP36L2	38.3581	-1.08514	0.312022	-3.47776	0.000505628	0.00298365	-0.958068
SPATA13	81.8202	-1.01556	0.214946	-4.72474	2.30414e-06	2.67877e-05	-0.95582
GPR107	358.905	0.752612	0.150026	5.01654	5.26091e-07	7.05724e-06	0.731661
TIMELESS	413.352	-0.97819	0.130172	-7.51459	5.70902e-14	2.12625e-12	-0.954659
C1orf95	66.7321	1.55154	0.228829	6.78034	1.19892e-11	3.40451e-10	1.4677
CCAR2	21.145	-1.14169	0.378575	-3.01576	0.00256335	0.0119524	-0.954079
WASL	341.697	0.538392	0.107444	5.01092	5.41711e-07	7.24057e-06	0.531223
STAT6	167.841	0.83519	0.166703	5.01005	5.44146e-07	7.26655e-06	0.807079
PCSK2	88.2332	1.56236	0.21786	7.17142	7.42215e-13	2.42332e-11	1.4672
DPM1	58.2569	-1.02588	0.245308	-4.182	2.88962e-05	0.000249924	-0.953705
C1orf74	59.8271	1.59522	0.258565	6.16951	6.85035e-10	1.50657e-08	1.46712
FNDC5	182.751	0.796186	0.159164	5.00229	5.66541e-07	7.53845e-06	0.770077
PUS7	45.3631	-1.0362	0.264846	-3.91246	9.13593e-05	0.000693049	-0.953126
CABLES1	95.3461	-0.995375	0.190895	-5.21425	1.84563e-07	2.69534e-06	-0.950943
HMGCS1	1680.79	-0.963621	0.103498	-9.31055	1.27173e-20	9.15089e-19	-0.950697
PSMB7	699.776	0.472049	0.0944357	4.99864	5.77375e-07	7.65513e-06	0.466503
SMPD2	16.7988	-1.46641	0.55823	-2.62689	0.0086169	0.0325008	-0.950466
ANKRD18B	81.8974	-1.01673	0.232753	-4.36829	1.25222e-05	0.000120296	-0.949809
BEX4	213.576	0.722239	0.144756	4.98935	6.05843e-07	8.01107e-06	0.704296
ATP8A2	83.1415	0.970162	0.194602	4.98536	6.18481e-07	8.17089e-06	0.922018
NUAK2	4.68076	2.38123	0.792234	3.00572	0.00264955	0.0122732	1.46614
PHYHD1	132.614	0.94585	0.189861	4.9818	6.29969e-07	8.30786e-06	0.902766
LINC01572	2.47982	-4.39659	1.54845	-2.83935	0.00452054	0.0192868	-0.948776
RAD51	33.5146	-1.09668	0.334026	-3.28322	0.00102627	0.00546225	-0.948327
LAMC1	39.195	1.63031	0.317909	5.12823	2.92478e-07	4.13684e-06	1.46315
AFMID	151.798	0.77142	0.15492	4.97949	6.37517e-07	8.37223e-06	0.750809
APH1A	754.034	0.730214	0.146646	4.97944	6.37674e-07	8.37223e-06	0.710658
ATP6V0A1	554.323	0.541199	0.108757	4.97624	6.48313e-07	8.50438e-06	0.533095
RBFOX3	104.679	0.918349	0.184725	4.97145	6.6455e-07	8.70966e-06	0.881371
PPAT	156.176	-0.9876	0.179193	-5.51138	3.56034e-08	5.99716e-07	-0.947486
LOC284865	3.58899	4.31801	1.38353	3.12101	0.00180231	0.00889633	1.45802
GDI2	705.646	0.47266	0.0951935	4.96526	6.86107e-07	8.9636e-06	0.467338
RPPH1	24.1644	-1.15806	0.395984	-2.92451	0.00345004	0.0152976	-0.946749
CYP46A1	52.464	1.55953	0.254363	6.13113	8.72596e-10	1.89101e-08	1.45424
HNRNPAB	577.096	-0.964484	0.117445	-8.21222	2.17127e-16	1.04158e-14	-0.945566
PCYT2	55.2168	-1.06164	0.288858	-3.67531	0.000237562	0.00157768	-0.944685
RPL41	1168.24	-0.989108	0.192516	-5.13781	2.77964e-07	3.95418e-06	-0.943894
GALK1	87.0373	-1.0498	0.272159	-3.85729	0.000114651	0.00084425	-0.943853
NUDT15	71.5525	-1.01485	0.227643	-4.45808	8.26989e-06	8.36184e-05	-0.942933
ARHGEF37	29.5789	1.67935	0.354188	4.7414	2.12247e-06	2.48118e-05	1.44916
LINC01301	4.82499	2.82447	0.960854	2.93954	0.00328695	0.0147198	1.44745
WWC2	95.2298	0.991779	0.200019	4.95842	7.107e-07	9.20866e-06	0.939436
RNF182	65.3662	1.57131	0.269568	5.82899	5.57651e-09	1.07395e-07	1.44281
CUL4B	153.711	0.82492	0.166637	4.95039	7.40655e-07	9.58004e-06	0.797816
EXOC7	386.28	0.639855	0.129323	4.94773	7.50829e-07	9.70317e-06	0.625377
C16orf95	16.7807	-1.19435	0.447225	-2.67059	0.00757179	0.0292359	-0.942556
LRP2BP	9.77306	1.94354	0.574456	3.38326	0.000716299	0.00403408	1.44045
ANKRD62	4.05355	3.11923	1.07681	2.89673	0.00377073	0.0165054	1.43929
SULT4A1	432.026	0.722321	0.146165	4.94182	7.73973e-07	9.96751e-06	0.704126
POLA1	251.773	-0.981565	0.175792	-5.58366	2.35508e-08	4.10699e-07	-0.94214
PTOV1-AS2	67.3478	-1.05513	0.267401	-3.94588	7.95058e-05	0.000612745	-0.941868
DLST	19.1182	-1.13324	0.414348	-2.73499	0.00623826	0.0250392	-0.941297
NISCH	300.255	0.615272	0.124691	4.93437	8.04089e-07	1.03106e-05	0.603372
YKT6	242.45	0.681395	0.138091	4.93438	8.04049e-07	1.03106e-05	0.664059
PRSS12	4.2086	4.28733	1.38255	3.10103	0.00192846	0.00940625	1.43838
LRRC61	119.105	0.881806	0.178724	4.9339	8.06024e-07	1.03175e-05	0.843943
ITPR2	67.4596	-1.00796	0.236622	-4.25979	2.04616e-05	0.000184266	-0.941272
GINS3	31.842	-1.09592	0.333323	-3.28786	0.00100953	0.00539839	-0.939857
GNG8	141.641	0.833262	0.16916	4.92587	8.39872e-07	1.0723e-05	0.802162
ARL8A	283.883	0.878232	0.178682	4.91505	8.87617e-07	1.13228e-05	0.845117
BUD13	45.6908	-1.02778	0.268433	-3.82881	0.000128767	0.000936561	-0.93943
C16orf52	153.607	0.775279	0.157781	4.91363	8.94048e-07	1.13853e-05	0.750423
IDH2	451.175	-0.957166	0.11277	-8.48777	2.10635e-17	1.13536e-15	-0.93876
ZNF554	77.7102	0.940287	0.191461	4.9111	9.05663e-07	1.15134e-05	0.901472
MRPL54	84.6202	-1.01191	0.22797	-4.4388	9.04617e-06	9.04057e-05	-0.937934
CHDH	42.8502	-1.05736	0.297722	-3.55151	0.000383034	0.00235492	-0.937682
SLC25A4	152.109	0.773784	0.157823	4.90285	9.4458e-07	1.19773e-05	0.749654
MCM3AP	242.794	0.69355	0.141549	4.89973	9.59665e-07	1.21582e-05	0.676389
CFLAR	382.851	1.46562	0.122023	12.011	3.10893e-33	5.76045e-31	1.4368
GNPDA1	92.4619	0.895569	0.182911	4.89619	9.77117e-07	1.23477e-05	0.861133
CLEC3B	3.05807	3.24617	1.17157	2.77079	0.00559203	0.0229424	1.43653
TFCP2	263.454	0.716138	0.14635	4.89332	9.91481e-07	1.25185e-05	0.696587
DENND5B	174.456	0.77414	0.158217	4.89291	9.93542e-07	1.25339e-05	0.748179
EWSR1	197.546	-0.966386	0.152735	-6.32723	2.49605e-10	5.94839e-09	-0.936609
USP1	915.065	-0.947524	0.103396	-9.16407	4.9978e-20	3.42974e-18	-0.934028
FAT3	8.80888	2.29657	0.693271	3.31266	0.000924134	0.00501407	1.43571
ZDHHC13	29.399	-1.04794	0.312712	-3.35112	0.000804852	0.00446327	-0.933616
SEC31B	354.158	0.611951	0.125245	4.88602	1.02893e-06	1.29253e-05	0.600475
FMNL3	41.6436	-1.05306	0.300444	-3.50501	0.000456597	0.00274458	-0.933275
COL6A2	32.2185	1.59454	0.332753	4.79197	1.65153e-06	1.96981e-05	1.43567
LRTM2	62.567	1.53672	0.247437	6.21058	5.27906e-10	1.19104e-08	1.43415
TXLNGY	14.0923	-1.32848	0.528007	-2.51602	0.0118688	0.0420484	-0.932816
CEP170B	266.402	0.708054	0.145178	4.87715	1.07631e-06	1.34635e-05	0.690117
CNTRL	239.802	-0.964161	0.158403	-6.08677	1.15211e-09	2.45018e-08	-0.931907
ENOPH1	118.8	-0.96647	0.173922	-5.55692	2.74572e-08	4.73254e-07	-0.930234
LINGO1	52.2104	-1.02307	0.263116	-3.8883	0.000100951	0.000754231	-0.930213
CRIP1	261.565	-0.963537	0.159352	-6.04658	1.47952e-09	3.08886e-08	-0.929527
LOC648987	159.046	0.851517	0.174838	4.87032	1.1142e-06	1.38788e-05	0.813975
ZBTB2	31.7821	-1.07476	0.332215	-3.23512	0.00121593	0.00633079	-0.927944
PIDD1	368.412	-0.948312	0.131819	-7.19406	6.28912e-13	2.06704e-11	-0.927763
PNPLA7	125.71	1.47126	0.15687	9.37881	6.67208e-21	4.89605e-19	1.43316
LAMB1	307.174	-0.949789	0.127019	-7.47755	7.57235e-14	2.77148e-12	-0.927762
CHST8	240.99	0.784957	0.161496	4.86054	1.17067e-06	1.45262e-05	0.75805
HES1	7.79013	2.1854	0.698344	3.12941	0.00175159	0.00868937	1.43108
EML5	40.6787	-1.06689	0.325868	-3.274	0.00106035	0.00562317	-0.925279
PPP2R2C	249.598	0.771303	0.158737	4.859	1.17981e-06	1.45979e-05	0.748283
SPPL2A	33.1846	-1.11064	0.35845	-3.09844	0.00194542	0.0094765	-0.924826
TUBB4B	1060.57	-0.946977	0.13029	-7.26821	3.64269e-13	1.22439e-11	-0.924474
TARS	643.614	-0.937549	0.105506	-8.88625	6.32039e-19	3.95304e-17	-0.924432
C1orf168	2.54841	2.85629	1.13736	2.51134	0.0120275	0.0424687	1.42939
PTN	80.2839	0.95854	0.197479	4.85388	1.21069e-06	1.49177e-05	0.918383
ACTL6A	102.122	-0.963308	0.180758	-5.32927	9.86105e-08	1.51944e-06	-0.922649
PSMB3	194.944	-0.955769	0.161885	-5.904	3.54801e-09	6.99364e-08	-0.922336
NEMP1	53.1199	-0.996151	0.263164	-3.78529	0.000153528	0.0010806	-0.921732
DNMT3B	28.7913	-1.05063	0.327422	-3.2088	0.00133292	0.00685321	-0.921064
CARD10	28.1936	-1.04778	0.32944	-3.1805	0.00147023	0.00750197	-0.920089
ANKRD9	82.5276	-0.961949	0.199803	-4.81449	1.47577e-06	1.7872e-05	-0.919556
RORA	97.6424	0.967087	0.199731	4.84194	1.28576e-06	1.57511e-05	0.926348
ADAMTS14	40.8239	1.67309	0.335764	4.98295	6.26226e-07	8.26584e-06	1.42863
SYT5	34.3131	1.59774	0.315112	5.07039	3.96993e-07	5.4894e-06	1.42856
AMT	69.3896	1.49505	0.210691	7.09593	1.28488e-12	4.10469e-11	1.42802
SCARNA17	22.5167	-1.08465	0.368028	-2.9472	0.00320664	0.0144211	-0.919201
ZC3HAV1	87.8786	-0.969733	0.209473	-4.62939	3.6674e-06	4.05383e-05	-0.918782
GABPB2	16.3291	-1.19094	0.469197	-2.53824	0.011141	0.0400057	-0.916028
APOL2	17.115	1.67594	0.401464	4.17458	2.98539e-05	0.000256983	1.42697
NCDN	127.202	0.919562	0.190649	4.82333	1.41182e-06	1.71817e-05	0.869151
FAM195B	384.588	0.59562	0.123545	4.82107	1.42788e-06	1.73511e-05	0.583326
FOCAD	117.875	0.791451	0.164166	4.82105	1.42807e-06	1.73511e-05	0.766468
COMMD4	169.551	-0.964248	0.184938	-5.21389	1.84917e-07	2.69786e-06	-0.915365
ILF3-AS1	131.171	0.859928	0.178508	4.81732	1.45499e-06	1.76347e-05	0.825769
UBE2M	157.122	-0.989831	0.236809	-4.17987	2.9167e-05	0.000251508	-0.915338
SMC3	786.916	-0.932749	0.12501	-7.46141	8.56005e-14	3.10964e-12	-0.914102
MFSD2A	55.6337	-1.00008	0.263345	-3.79759	0.000146107	0.00103873	-0.91338
TOMM5	233.614	-0.935623	0.138976	-6.73224	1.67068e-11	4.66373e-10	-0.913062
TMED9	462.273	0.572445	0.118944	4.81272	1.48889e-06	1.79931e-05	0.561918
APMAP	205.948	0.726268	0.150971	4.81063	1.50453e-06	1.8161e-05	0.705617
LOC100128885	25.3807	-1.18441	0.418712	-2.8287	0.0046738	0.0198452	-0.913023
BCLAF1	1161.41	-0.922349	0.0911823	-10.1154	4.71918e-24	4.42737e-22	-0.912409
HSPA8	320.927	-0.941743	0.158006	-5.96018	2.51962e-09	5.11622e-08	-0.912147
DBF4B	26.9845	-1.22273	0.43897	-2.78545	0.00534538	0.0220894	-0.911893
KCNIP4-IT1	22.7497	3.21537	0.921231	3.49029	0.000482492	0.00286538	1.42656
IGFBP2	98.221	-0.97337	0.229649	-4.23852	2.25001e-05	0.000200915	-0.911305
GINS4	15.6103	-1.17555	0.462814	-2.54001	0.0110849	0.0398619	-0.910195
C19orf48	98.2061	-0.968211	0.205055	-4.72173	2.33851e-06	2.71659e-05	-0.909536
CTNNAL1	186.097	-0.937867	0.156206	-6.00405	1.92456e-09	3.95668e-08	-0.908075
FAM196A	5.1022	3.06435	1.03947	2.94798	0.00319855	0.0143929	1.42616
CNNM1	34.2197	-0.999084	0.298629	-3.34557	0.000821129	0.00453487	-0.908017
IER5	500.195	0.726319	0.151487	4.7946	1.63003e-06	1.94854e-05	0.704996
ILF2	478.613	-0.922557	0.110229	-8.36946	5.78832e-17	2.95863e-15	-0.907726
ZNF382	42.3727	1.55056	0.27594	5.61919	1.91859e-08	3.39775e-07	1.42464
JPH3	79.9434	0.998688	0.20841	4.79193	1.65181e-06	1.96981e-05	0.950781
TMA16	217.066	-0.927647	0.130889	-7.08727	1.3678e-12	4.3602e-11	-0.907424
LHFPL4	136.762	0.86509	0.180738	4.78643	1.69772e-06	2.0213e-05	0.830528
NSG1	520.519	0.538305	0.112476	4.78594	1.70188e-06	2.02463e-05	0.529631
FAM120B	194.55	0.642115	0.134465	4.77533	1.79417e-06	2.13272e-05	0.627792
EEF1A2	423.966	0.497392	0.104165	4.77506	1.79655e-06	2.13383e-05	0.490681
CBX5	1642.87	-0.92041	0.106655	-8.62981	6.14515e-18	3.51697e-16	-0.906737
CYP2R1	76.4498	0.985613	0.206493	4.77311	1.814e-06	2.15111e-05	0.936436
TRAM1	50.7683	-0.979638	0.258661	-3.78734	0.00015227	0.00107379	-0.906043
CHTF8	524.801	0.685463	0.143673	4.77101	1.83307e-06	2.17025e-05	0.665597
MAP3K7	386.724	0.707066	0.148272	4.7687	1.85415e-06	2.19347e-05	0.688474
RPS10	111.705	-0.961475	0.220962	-4.35132	1.35321e-05	0.000128499	-0.905963
GPR143	29.4951	1.69079	0.366179	4.6174	3.88584e-06	4.26034e-05	1.42251
PIR	13.4754	-1.14242	0.465871	-2.45221	0.0141981	0.0485935	-0.905594
SIRT5	100.264	0.924832	0.194175	4.76287	1.90856e-06	2.25065e-05	0.885551
LRRC58	244.4	-0.932198	0.149831	-6.22167	4.91904e-10	1.11661e-08	-0.905462
YBX1	424.101	-0.944163	0.178852	-5.27903	1.29868e-07	1.95038e-06	-0.904137
POC1A	54.4791	-1.02037	0.288856	-3.53246	0.000411713	0.00250835	-0.903836
LINC01122	12.3263	1.98026	0.554475	3.57141	0.000355067	0.00220585	1.42109
VWA5A	5.60978	2.28372	0.760062	3.00465	0.00265887	0.0123045	1.4199
C21orf59	486.309	-0.919583	0.110406	-8.32913	8.14411e-17	4.11571e-15	-0.903534
HRK	12.2523	1.9673	0.578161	3.40268	0.000667288	0.00379264	1.41968
PPOX	72.4509	0.976271	0.205604	4.74831	2.05119e-06	2.40354e-05	0.929177
MEIS3	3.75979	2.88181	1.04608	2.75487	0.00587146	0.0238481	1.41695
GNG12	5.98235	2.67449	0.878359	3.04487	0.00232784	0.0109855	1.41079
NR2F1-AS1	28.3544	1.7566	0.401187	4.37851	1.19493e-05	0.000115315	1.40731
ARL6IP6	38.699	-1.01016	0.289693	-3.487	0.000488462	0.00289735	-0.903183
CD276	66.8954	1.0134	0.213929	4.73708	2.16817e-06	2.53062e-05	0.958069
SEPW1	339.662	0.703647	0.148554	4.73664	2.17293e-06	2.53417e-05	0.684287
ATG4B	312.622	0.698429	0.147558	4.73326	2.20941e-06	2.57469e-05	0.680039
ABCC4	48.0564	-0.976788	0.252862	-3.86292	0.000112039	0.000827478	-0.902744
RBM4	189.384	0.653341	0.138276	4.72492	2.30211e-06	2.67851e-05	0.637924
LSM4	356.403	-0.927836	0.141201	-6.57105	4.9962e-11	1.30615e-09	-0.902573
PLS1	21.7226	-1.13688	0.419339	-2.71113	0.00670548	0.0265054	-0.902411
MAP3K3	325.038	0.58179	0.123348	4.71664	2.39774e-06	2.78322e-05	0.570928
HIRIP3	65.5526	-0.962861	0.225079	-4.27787	1.88686e-05	0.000171379	-0.90193
SYNRG	1067.96	0.409625	0.0868564	4.71611	2.40391e-06	2.78602e-05	0.405581
CLCC1	94.0565	-0.942926	0.191981	-4.91155	9.0361e-07	1.14972e-05	-0.901881
ZNF521	22.8686	1.75521	0.424303	4.13668	3.52369e-05	0.000298638	1.40602
HSP90B1	617.936	-0.91893	0.118669	-7.74365	9.65991e-15	3.98855e-13	-0.90183
KDELR1	1910.99	0.444443	0.0943427	4.71094	2.46574e-06	2.84877e-05	0.439324
PHLDA3	263.128	0.711038	0.151052	4.70724	2.51091e-06	2.8987e-05	0.690043
RBP7	66.3982	-1.03058	0.30323	-3.39866	0.000677171	0.00384251	-0.900488
TCIRG1	60.6106	-0.979893	0.26875	-3.64611	0.000266236	0.00173545	-0.8996
SLC25A5	182.108	-1.0146	0.320364	-3.16702	0.00154012	0.0078022	-0.899434
IFI30	110.268	-0.967256	0.22295	-4.33844	1.43494e-05	0.000134621	-0.899321
TMEM56	36.9883	-1.02572	0.309482	-3.31429	0.000918752	0.00499035	-0.898909
C20orf166-AS1	124.058	0.841405	0.179196	4.69546	2.66009e-06	3.05663e-05	0.807131
SLC16A10	77.4078	-0.974563	0.238827	-4.08062	4.49161e-05	0.000370295	-0.898127
MAN1A1	4.83512	-3.43019	1.37606	-2.49275	0.0126757	0.0443769	-0.897512
ZNF724P	21.2343	-1.13562	0.446351	-2.54423	0.010952	0.0395184	-0.897112
PTGR1	46.7025	-1.01493	0.323781	-3.13462	0.00172076	0.00856222	-0.896925
LOC100288152	19.4666	1.64169	0.394812	4.15816	3.20814e-05	0.000274246	1.4057
CYCS	547.066	-0.912764	0.117621	-7.76025	8.47644e-15	3.53933e-13	-0.896324
JUP	359.758	0.85289	0.181988	4.68651	2.77899e-06	3.17601e-05	0.818955
FGFR3	48.9172	1.51445	0.258039	5.86908	4.38215e-09	8.50218e-08	1.40048
ZBTB20	248.483	0.555683	0.118681	4.68216	2.83874e-06	3.23931e-05	0.547038
NCAPH2	397.229	-0.919221	0.137082	-6.70561	2.0057e-11	5.54675e-10	-0.895928
CRY2	93.3345	0.802316	0.171493	4.67843	2.89079e-06	3.29364e-05	0.777341
ANP32E	263.253	-0.914996	0.125855	-7.27026	3.58794e-13	1.20873e-11	-0.8957
CTPS1	294.203	-0.919971	0.138565	-6.63927	3.15248e-11	8.46542e-10	-0.893886
LOC101928673	11.6023	1.75394	0.485683	3.61129	0.000304674	0.00194161	1.39946
CHEK1	133.864	-0.938206	0.192052	-4.88518	1.03335e-06	1.29698e-05	-0.893033
GRIN2D	231.037	0.793805	0.169839	4.67385	2.95598e-06	3.35502e-05	0.751571
LOC653160	2.61123	3.61249	1.34907	2.67777	0.00741139	0.0287439	1.3981
RAB11FIP4	312.035	0.665146	0.142358	4.67235	2.97777e-06	3.37458e-05	0.648156
PLCG2	2.9438	3.19917	1.21859	2.62531	0.00865701	0.0326106	1.39708
PSKH1	115.485	0.936446	0.200484	4.67093	2.99843e-06	3.39281e-05	0.883266
CCDC88C	221.033	-0.918538	0.14845	-6.18754	6.11101e-10	1.36374e-08	-0.891536
SLC20A1	274.667	-0.91045	0.128655	-7.07668	1.47647e-12	4.6965e-11	-0.89028
ST3GAL5	56.1961	-0.962071	0.245412	-3.92023	8.84646e-05	0.000673849	-0.890169
TMUB2	122.123	0.782055	0.167523	4.66834	3.03641e-06	3.42531e-05	0.754437
KIF3C	114.856	1.01853	0.218211	4.66766	3.04656e-06	3.43415e-05	0.956187
KIAA2012	12.73	2.0741	0.61294	3.38386	0.000714739	0.00402682	1.39538
ZFP90	256.765	0.698744	0.149832	4.66352	3.1085e-06	3.49865e-05	0.678455
ZNF876P	15.9589	-1.07289	0.415307	-2.58337	0.00978391	0.035969	-0.888952
HSPA2	403.255	-0.907196	0.119436	-7.59565	3.0626e-14	1.17609e-12	-0.888651
BOC	50.9398	-0.978389	0.277224	-3.52924	0.000416755	0.00253491	-0.887937
CD164L2	7.22186	1.95866	0.631855	3.09987	0.00193608	0.00944032	1.39371
TOP3A	75.4234	-0.939315	0.209434	-4.48502	7.29055e-06	7.47874e-05	-0.886428
TP53INP1	161.527	0.729632	0.156565	4.66024	3.15845e-06	3.53876e-05	0.705283
FOXO4	25.9994	1.57537	0.339279	4.64327	3.42933e-06	3.81057e-05	1.3937
GPR173	113.449	1.45612	0.186727	7.79814	6.28243e-15	2.63809e-13	1.39355
LINC01497	5.92865	2.52252	0.885396	2.84903	0.00438533	0.0188096	1.39319
DCAF8	448.196	0.577099	0.124003	4.6539	3.25721e-06	3.63841e-05	0.566183
MYO19	120.717	-0.923786	0.187012	-4.93972	7.82357e-07	1.00667e-05	-0.885289
SORBS2	70.6008	1.06804	0.229637	4.65096	3.30386e-06	3.68496e-05	0.996154
UBR7	173.094	-0.91356	0.159903	-5.71323	1.10853e-08	2.03579e-07	-0.884131
PCCB	60.9587	-0.943416	0.234361	-4.02548	5.68583e-05	0.00045472	-0.882242
HSPB1	423.974	-0.906603	0.152552	-5.94293	2.7998e-09	5.65415e-08	-0.881604
TFAP2A	1193.88	-0.892019	0.0961735	-9.2751	1.7745e-20	1.26459e-18	-0.881295
ACRC	20.9093	1.76545	0.446168	3.95692	7.59226e-05	0.00058758	1.39211
CCS	101.455	0.84143	0.181231	4.64285	3.43631e-06	3.81546e-05	0.805778
TPP1	207.248	0.652417	0.140558	4.64161	3.45709e-06	3.83566e-05	0.635998
SRSF4	287.728	-0.894395	0.111345	-8.03262	9.54105e-16	4.33825e-14	-0.88049
LGI4	17.8991	1.63488	0.430281	3.79957	0.000144948	0.00103247	1.38914
ENDOV	58.298	1.02547	0.221255	4.6348	3.57285e-06	3.95522e-05	0.97342
LDLRAP1	179.682	-1.02668	0.323323	-3.17541	0.00149625	0.00761376	-0.880424
TIPIN	26.9777	-1.01352	0.345024	-2.93754	0.00330828	0.0147974	-0.879334
C18orf8	43.0515	-0.953874	0.263816	-3.61568	0.000299556	0.00191476	-0.876886
WSB1	1352.79	0.412062	0.0890634	4.62661	3.71705e-06	4.10259e-05	0.408099
RPL11	3082.17	0.303799	0.0656664	4.6264	3.72082e-06	4.1037e-05	0.302157
ZSCAN29	109.182	0.796322	0.172284	4.62215	3.7979e-06	4.18559e-05	0.765674
MCHR1	40.9529	1.46226	0.266288	5.49127	3.99043e-08	6.64608e-07	1.3873
OIP5	39.5583	-1.03291	0.355129	-2.90856	0.003631	0.015971	-0.876046
CACYBP	311.128	-0.887047	0.113327	-7.82736	4.98235e-15	2.11614e-13	-0.872662
UCHL3	149.337	-0.901711	0.159906	-5.63901	1.71028e-08	3.06176e-07	-0.872481
SYNGR1	122.717	0.779409	0.168771	4.61814	3.87198e-06	4.25143e-05	0.752978
ANAPC10	18.2019	-1.05691	0.419863	-2.51727	0.0118267	0.0419495	-0.872178
PMP22	4.36263	2.22448	0.793338	2.80395	0.00504807	0.0211317	1.38565
HNRNPA1	1355.47	-0.897837	0.150521	-5.96486	2.44848e-09	4.98542e-08	-0.8715
EFTUD1	40.785	-0.960344	0.284849	-3.37141	0.000747837	0.00419417	-0.871117
NETO2	254.203	-0.891923	0.133853	-6.66347	2.67432e-11	7.28703e-10	-0.869627
RBL1	98.5994	-0.909809	0.188471	-4.82732	1.3838e-06	1.68824e-05	-0.869267
MAP1B	3463.12	0.395004	0.0857219	4.60797	4.06612e-06	4.44156e-05	0.391236
SMAD6	4.5168	4.13	1.34767	3.06456	0.00217991	0.0103933	1.38199
NHLRC1	7.64391	2.49967	0.782122	3.19601	0.00139341	0.00713701	1.38163
STK17A	33.0785	-1.00661	0.33529	-3.0022	0.00268032	0.0123952	-0.866572
EIF3D	805.597	0.607814	0.132012	4.60421	4.14027e-06	4.50928e-05	0.594789
RSRP1	273.173	0.529203	0.114965	4.60316	4.16122e-06	4.52876e-05	0.521344
FAM46A	340.953	-0.884954	0.120131	-7.36658	1.75054e-13	6.14889e-12	-0.866515
HSPA9	301.394	-0.879576	0.115518	-7.61418	2.65365e-14	1.02703e-12	-0.864396
HNRNPM	1363.37	-0.877432	0.103914	-8.44386	3.07039e-17	1.61415e-15	-0.864028
TOR4A	303.581	0.666934	0.144994	4.59974	4.23018e-06	4.59033e-05	0.64793
SNORD31	3.2335	3.0465	1.11925	2.7219	0.00649069	0.0258217	1.38077
ANXA5	227.527	-0.889559	0.144007	-6.17717	6.52592e-10	1.44164e-08	-0.863598
MEF2D	112.626	0.966605	0.210237	4.5977	4.27178e-06	4.62531e-05	0.919708
GPATCH1	134.32	-0.889354	0.158456	-5.61264	1.99267e-08	3.52404e-07	-0.863443
SUMO3	361.192	0.614407	0.133681	4.59606	4.30558e-06	4.65511e-05	0.599868
DTX1	49.8904	1.49495	0.259169	5.76826	8.00928e-09	1.49901e-07	1.38068
MPDZ	448.935	0.700467	0.152436	4.59515	4.32444e-06	4.66869e-05	0.679819
MCPH1	100.172	-0.902148	0.188417	-4.78803	1.68424e-06	2.00687e-05	-0.862949
HID1	149.739	0.742718	0.161694	4.59335	4.36191e-06	4.70229e-05	0.719788
SNX9	61.2444	-0.928767	0.243683	-3.81138	0.000138192	0.000991491	-0.862189
C1orf35	343.221	-0.881789	0.13537	-6.51392	7.32128e-11	1.86466e-09	-0.861999
SNHG1	1508.11	0.681673	0.148472	4.59126	4.40569e-06	4.73916e-05	0.663303
GAB2	915.715	1.39626	0.100055	13.9549	2.93793e-44	9.46715e-42	1.37974
SP3	110.736	-0.892713	0.167547	-5.32813	9.92309e-08	1.52741e-06	-0.860839
CASP8AP2	1069.24	-0.869908	0.090821	-9.57827	9.86803e-22	7.65831e-20	-0.860334
EBF4	12.1101	1.73351	0.498124	3.48008	0.000501258	0.00296376	1.37894
FLJ10038	109.08	0.8289	0.180685	4.58755	4.48488e-06	4.8069e-05	0.796469
CRYL1	25.9579	1.59909	0.351523	4.54903	5.38944e-06	5.67384e-05	1.37887
PARP4	39.7217	-0.971908	0.309748	-3.13774	0.00170257	0.00848882	-0.860083
RUNDC3A	385.412	0.582874	0.127185	4.5829	4.58578e-06	4.9044e-05	0.571094
PHF21A	299.885	0.653639	0.142635	4.58259	4.59258e-06	4.90813e-05	0.637841
SLC8A2	148.761	0.717635	0.15667	4.58055	4.63745e-06	4.95251e-05	0.695899
RRAGD	1198.12	0.478596	0.104529	4.57861	4.68066e-06	4.99506e-05	0.472017
PGP	111.061	-0.912809	0.20045	-4.5538	5.26848e-06	5.55439e-05	-0.857916
BIRC2	106.456	0.872181	0.190796	4.57127	4.84781e-06	5.166e-05	0.835338
ENO2	1534.17	0.379341	0.0830045	4.57012	4.87439e-06	5.1906e-05	0.376093
FOXO6	131.683	-0.908086	0.226665	-4.00629	6.16807e-05	0.000490238	-0.85789
ATP6V1B1-AS1	5.41894	2.01908	0.715027	2.82379	0.00474602	0.0200771	1.37787
CLCN4	69.8622	0.986129	0.215962	4.56621	4.9661e-06	5.27688e-05	0.934228
UCP2	352.328	-0.890434	0.156276	-5.69782	1.21352e-08	2.21528e-07	-0.857468
NBEA	758.994	0.426058	0.0933689	4.56317	5.03859e-06	5.34357e-05	0.421242
RND2	86.1221	1.00353	0.219921	4.56313	5.03967e-06	5.34357e-05	0.942717
DHCR7	215.141	-0.883685	0.154284	-5.72766	1.01826e-08	1.87731e-07	-0.856648
SNHG19	183.866	0.622071	0.136487	4.55773	5.17102e-06	5.475e-05	0.607943
NTMT1	84.7097	-0.939867	0.258401	-3.63724	0.000275578	0.00178786	-0.85623
GALNT18	72.0725	1.46245	0.234122	6.24652	4.19706e-10	9.6604e-09	1.37739
PRAF2	124.95	0.913232	0.200472	4.5554	5.22853e-06	5.52012e-05	0.866292
TESC	155.208	0.771173	0.169284	4.55551	5.22598e-06	5.52012e-05	0.741559
DNA2	42.8518	-0.972817	0.304116	-3.19883	0.00137985	0.00707242	-0.856085
APAF1	41.6311	-0.925927	0.261089	-3.5464	0.000390532	0.00239506	-0.853739
MLXIPL	111.629	0.911084	0.200188	4.55114	5.33571e-06	5.62127e-05	0.869271
ADAM19	19.2194	1.71127	0.435769	3.92701	8.60089e-05	0.000657848	1.37592
CDCA7	123.763	-0.885736	0.178516	-4.96167	6.98891e-07	9.08742e-06	-0.853675
COX6A1	523.451	-0.870853	0.124561	-6.99138	2.72195e-12	8.37084e-11	-0.853317
WRNIP1	92.5843	-0.892956	0.194071	-4.60119	4.20086e-06	4.5652e-05	-0.853057
ZNF84	222.053	0.640225	0.140887	4.54426	5.51292e-06	5.78739e-05	0.624041
DZIP1L	63.1567	-0.916195	0.236628	-3.87187	0.000108003	0.000802083	-0.852785
TMEM38B	68.0564	-0.899448	0.215092	-4.18169	2.89356e-05	0.000250095	-0.85277
CDK11B	100.45	-0.895475	0.194886	-4.59487	4.33014e-06	4.67145e-05	-0.851873
SPG20	34.563	1.62396	0.353786	4.59024	4.4273e-06	4.75894e-05	1.37495
PLOD2	28.3215	-0.968476	0.329567	-2.93863	0.00329666	0.0147544	-0.851804
TSC22D4	28.1116	1.57609	0.366155	4.30445	1.67403e-05	0.000154413	1.37351
NEUROD1	50.2823	1.50639	0.266428	5.65404	1.56721e-08	2.82612e-07	1.3733
GINS1	61.0424	-0.93662	0.260638	-3.59357	0.000326178	0.00205654	-0.850595
PPM1E	129.162	-0.880823	0.165495	-5.32235	1.02437e-07	1.57024e-06	-0.849427
SVOP	61.5745	1.47805	0.236154	6.25882	3.87911e-10	8.95638e-09	1.37318
LSR	139.046	-0.89284	0.187918	-4.75123	2.02179e-06	2.37284e-05	-0.8494
ZFYVE27	177.875	0.663849	0.146568	4.5293	5.91805e-06	6.16034e-05	0.646761
ZNF302	69.0456	0.998372	0.220551	4.52673	5.99046e-06	6.23134e-05	0.940418
LINC00675	3.37133	4.25431	1.43909	2.95625	0.00311401	0.01406	1.36691
ZNF557	162.183	0.80149	0.177144	4.52451	6.05362e-06	6.28821e-05	0.770032
PNKP	53.139	-0.92013	0.246668	-3.73023	0.000191305	0.00130498	-0.8482
ADAM28	5.16087	1.95023	0.731991	2.66428	0.00771528	0.0297048	1.36667
SNORD104	29.0582	-0.983965	0.338831	-2.904	0.00368433	0.016172	-0.847497
IMMT	351.406	-0.863734	0.122791	-7.03419	2.00425e-12	6.25453e-11	-0.846595
GRIPAP1	478.818	0.549779	0.121878	4.5109	6.45543e-06	6.68218e-05	0.539227
NUP205	62.5906	-0.895487	0.216248	-4.14102	3.45757e-05	0.000293369	-0.845738
DOK6	315.417	0.725099	0.160814	4.50892	6.51583e-06	6.73529e-05	0.699907
SPRY2	4.0942	2.53617	0.908125	2.79276	0.00522605	0.0216748	1.36442
EFNA1	147.542	0.836056	0.18561	4.50437	6.65704e-06	6.87168e-05	0.801677
LOC100288637	25.8635	-1.07291	0.415602	-2.58157	0.00983526	0.036113	-0.845508
RSRC2	1131.98	-0.858317	0.109958	-7.80589	5.9085e-15	2.48812e-13	-0.845368
PLCB3	94.9943	-0.877296	0.181177	-4.84222	1.284e-06	1.57511e-05	-0.844046
SNRPB	700.182	-0.855128	0.102968	-8.30479	9.99959e-17	4.97396e-15	-0.842945
MPP5	53.3569	1.50484	0.265202	5.67431	1.39246e-08	2.52638e-07	1.36422
CDK5R1	432.248	0.629223	0.140044	4.49303	7.02177e-06	7.21801e-05	0.614235
NCAPD2	188.729	-0.864806	0.143506	-6.02625	1.67804e-09	3.46911e-08	-0.842754
PRKAG1	164.783	0.783718	0.174625	4.48801	7.18926e-06	7.37994e-05	0.75406
HSPA4L	169.069	-0.878508	0.186276	-4.71617	2.40329e-06	2.78602e-05	-0.839852
KANK4	7.83292	3.05618	1.00098	3.05318	0.00226433	0.0107302	1.36243
SLC25A10	48.9285	-1.02005	0.360412	-2.83023	0.00465149	0.0197675	-0.838067
CD27-AS1	56.286	0.999798	0.223108	4.48122	7.42163e-06	7.59743e-05	0.951518
C16orf59	57.4025	-0.922846	0.265065	-3.48158	0.000498468	0.00295197	-0.838018
EBF1	388.431	0.671117	0.149904	4.47697	7.57091e-06	7.73956e-05	0.651739
D2HGDH	122.221	0.771437	0.172352	4.47595	7.60731e-06	7.77141e-05	0.741282
CRABP1	264.67	-0.866018	0.156996	-5.51617	3.46458e-08	5.84914e-07	-0.837602
KRT18	125.429	0.76223	0.170362	4.47418	7.67037e-06	7.82504e-05	0.735411
P2RX5	5.86444	2.29123	0.781467	2.93196	0.00336827	0.0150249	1.36195
CDKN1C	235.054	-0.851171	0.127246	-6.68919	2.24414e-11	6.16017e-10	-0.836156
IPW	69.8398	1.05189	0.235238	4.47158	7.76434e-06	7.89916e-05	0.978941
RIPPLY3	27.5657	-0.998855	0.377453	-2.6463	0.00813772	0.0309614	-0.835091
MYOM1	9.246	1.82883	0.591667	3.09098	0.00199494	0.00965312	1.36153
NUPL1	124.52	-0.877867	0.195056	-4.5006	6.77622e-06	6.97527e-05	-0.834894
TPO	17.4699	1.91714	0.546861	3.50572	0.000455375	0.00274057	1.35768
INPPL1	1490.98	0.564102	0.126375	4.46372	8.0549e-06	8.17234e-05	0.552433
IGSF3	77.014	1.44895	0.230546	6.28485	3.28173e-10	7.66065e-09	1.35751
CAMK1	13.4668	1.97737	0.57208	3.45646	0.000547319	0.00319029	1.35733
ZNF695	18.0212	-1.01586	0.411767	-2.46707	0.0136225	0.0470034	-0.833463
COCH	180.35	-0.868891	0.171613	-5.06307	4.12555e-07	5.68337e-06	-0.833377
GRPEL2	71.2261	-0.880406	0.217344	-4.05074	5.10548e-05	0.000413544	-0.832776
ARHGAP19	27.698	-0.953839	0.336612	-2.83364	0.00460207	0.0195855	-0.831806
DUT	435.357	-0.850707	0.134481	-6.32586	2.51822e-10	5.9831e-09	-0.830713
NUDT21	206.475	-0.864076	0.181686	-4.75589	1.97578e-06	2.32436e-05	-0.83017
RIF1	1368.06	-0.83803	0.085631	-9.78653	1.28631e-22	1.07732e-20	-0.830089
PANK3	79.9016	-0.873637	0.206132	-4.23825	2.25269e-05	0.000201	-0.82964
HOXD10	144.66	0.732429	0.164366	4.45608	8.34708e-06	8.40548e-05	0.70698
TERC	43.2711	-1.05557	0.394267	-2.6773	0.00742192	0.0287696	-0.829248
VSIG8	56.2354	1.57812	0.312534	5.04944	4.43107e-07	6.05921e-06	1.35684
FAM134B	132.736	1.39612	0.159355	8.76107	1.93403e-18	1.14216e-16	1.35576
CCDC15	116.003	-0.86187	0.176768	-4.8757	1.08422e-06	1.35395e-05	-0.828862
CPT1C	84.9268	0.964408	0.216599	4.4525	8.48745e-06	8.51791e-05	0.903076
GARNL3	8.10339	1.74016	0.569206	3.05716	0.00223444	0.010626	1.35524
CXCR4	252.35	-0.843139	0.131032	-6.43463	1.23775e-10	3.05277e-09	-0.827257
ZDHHC23	26.913	-0.922809	0.323982	-2.84833	0.00439491	0.0188391	-0.827157
ZDHHC12	48.2027	-0.94361	0.311558	-3.02868	0.00245623	0.0114963	-0.826934
S100Z	115.96	0.841003	0.189475	4.43859	9.05501e-06	9.04057e-05	0.797019
C10orf25	3.60058	2.9724	1.08092	2.74988	0.00596179	0.0241189	1.35246
STRA13	400.931	-0.841184	0.114946	-7.31808	2.51543e-13	8.71175e-12	-0.826534
PKIB	83.0196	-0.944129	0.267233	-3.53297	0.000410912	0.0025045	-0.824767
CCNG2	91.4304	0.805706	0.181583	4.43713	9.11682e-06	9.09412e-05	0.77621
ASTN2	42.8117	-0.911522	0.277342	-3.28664	0.00101391	0.00540811	-0.824496
KLF3-AS1	3.38067	2.81215	1.05188	2.67345	0.00750757	0.0290409	1.35225
ADAMTS5	9.63195	3.04474	0.964954	3.15532	0.0016032	0.0080721	1.35101
POLD1	89.6893	-0.877376	0.220742	-3.97467	7.04765e-05	0.000552444	-0.823823
FAIM2	8.50386	2.22609	0.731273	3.04414	0.00233349	0.0110052	1.34776
AATK	186.792	1.39779	0.181581	7.69789	1.38335e-14	5.61794e-13	1.34765
FCHSD1	2.12417	4.37077	1.60789	2.71833	0.0065613	0.0260606	1.34685
EXOSC9	201.411	-0.840991	0.129171	-6.51068	7.48105e-11	1.90125e-09	-0.823359
SAPCD2	116.173	-0.871079	0.198138	-4.39633	1.10097e-05	0.000107578	-0.822443
BLMH	415.565	0.513586	0.116025	4.42651	9.57683e-06	9.48762e-05	0.504509
COQ2	24.8282	-0.966717	0.35935	-2.69018	0.00714128	0.027864	-0.822103
TUBB3	789.447	0.559426	0.126403	4.42572	9.61231e-06	9.51157e-05	0.548078
RAD51C	181.462	-0.847321	0.15519	-5.45988	4.76456e-08	7.81251e-07	-0.821497
SMCHD1	971.385	-0.831021	0.0971985	-8.54973	1.23372e-17	6.87497e-16	-0.821037
PDE7A	109.389	-0.860291	0.184561	-4.66127	3.14258e-06	3.52363e-05	-0.820827
KLHL3	16.0811	1.68964	0.455254	3.71143	0.000206089	0.00139027	1.34517
ING3	101.743	-0.858678	0.188852	-4.54683	5.44604e-06	5.72123e-05	-0.820087
C1orf204	76.9137	1.03442	0.234238	4.4161	1.00496e-05	9.90456e-05	0.971683
NRG1	20.7159	1.66462	0.427296	3.8957	9.79136e-05	0.000734129	1.34515
PSMD12	150.713	-0.848565	0.164016	-5.17368	2.29527e-07	3.30962e-06	-0.819369
CCNG1	82.9897	-0.852692	0.191289	-4.45761	8.28789e-06	8.37433e-05	-0.819356
NCOA3	70.3322	0.968697	0.219527	4.41266	1.02107e-05	0.000100367	0.91308
RAD18	122.635	-0.848841	0.166532	-5.09717	3.44765e-07	4.82117e-06	-0.818995
ENDOD1	34.8923	1.6061	0.369607	4.34544	1.38996e-05	0.000131064	1.34221
ZDBF2	672.601	0.461205	0.104731	4.40371	1.06416e-05	0.000104395	0.454923
CALCOCO1	65.2666	1.04582	0.237556	4.40242	1.07052e-05	0.000104906	0.976767
TMEM9	285.011	0.584851	0.132849	4.40236	1.07079e-05	0.000104906	0.57229
C11orf68	102.319	0.818437	0.18595	4.40138	1.07566e-05	0.000105314	0.783299
LIN54	32.4775	-0.918928	0.310083	-2.96349	0.00304175	0.0137807	-0.818697
ANP32B	771.477	-0.831432	0.114182	-7.28167	3.29722e-13	1.12875e-11	-0.81779
MTHFD1L	22.6599	-0.96001	0.384404	-2.4974	0.0125108	0.0439125	-0.817474
ANKH	111.762	0.737292	0.167727	4.39578	1.10374e-05	0.000107779	0.711226
KCNK9	24.5863	1.5137	0.341332	4.43469	9.2206e-06	9.17911e-05	1.34195
SMYD3	161.558	0.651581	0.148288	4.39404	1.11265e-05	0.000108505	0.633763
PCMTD2	172.852	0.588527	0.133948	4.39371	1.11432e-05	0.000108597	0.575477
SNORD50A	1069.4	-0.950264	0.359085	-2.64635	0.00813661	0.0309614	-0.81684
SNHG15	55.784	-0.852886	0.211189	-4.0385	5.3793e-05	0.00043265	-0.816724
GHDC	17.838	1.58317	0.403595	3.92266	8.75756e-05	0.000668452	1.34045
PGGT1B	20.8193	-0.99379	0.398732	-2.49237	0.0126892	0.0444137	-0.816079
AKT2	988.161	0.501738	0.114355	4.38753	1.14647e-05	0.000111364	0.493212
SNORD56	1.87887	-4.0985	1.63064	-2.51343	0.0119565	0.0422885	-0.816009
CEP131	128.19	-0.85111	0.18194	-4.67796	2.8974e-06	3.29863e-05	-0.814927
ORAI1	22.8175	-1.01426	0.406139	-2.49733	0.0125134	0.0439125	-0.81487
TAF1D	507.345	-0.829425	0.126561	-6.55359	5.61715e-11	1.45565e-09	-0.813875
LOC283177	14.9091	1.5879	0.461859	3.43805	0.000585909	0.0033833	1.33646
NUDT16	33.4515	1.47461	0.3056	4.8253	1.39793e-06	1.70267e-05	1.33528
CHTF18	162.995	-0.845101	0.166149	-5.0864	3.64926e-07	5.07439e-06	-0.81385
CDIPT	220.807	0.64525	0.147337	4.37942	1.18995e-05	0.000114985	0.62822
PAPSS1	152.699	0.683944	0.156199	4.37868	1.19403e-05	0.000115304	0.661496
SEZ6L	104.875	1.39287	0.205106	6.79099	1.11366e-11	3.17457e-10	1.331
TMEM147-AS1	18.0884	1.62521	0.418693	3.88163	0.00010376	0.000773272	1.3308
ANKDD1A	10.7989	1.81135	0.555917	3.25831	0.00112077	0.0058942	1.32556
PDE2A	99.7948	0.961296	0.219718	4.37513	1.21362e-05	0.000116891	0.91022
LPIN2	158.189	-0.835164	0.149342	-5.5923	2.24078e-08	3.92613e-07	-0.813083
TIMM44	247.419	-0.82992	0.131263	-6.32255	2.57281e-10	6.10189e-09	-0.812029
GATS	157.394	0.669716	0.153157	4.37274	1.22698e-05	0.000117947	0.64824
RPN1	136.841	-0.83805	0.155115	-5.40278	6.5615e-08	1.04582e-06	-0.811007
SLC25A1	123.915	-0.849995	0.186897	-4.54793	5.41756e-06	5.69871e-05	-0.81097
ZNF781	22.6377	1.62651	0.403295	4.03305	5.50567e-05	0.000441377	1.32554
SPG7	327.306	0.533691	0.122216	4.36677	1.261e-05	0.000120947	0.52371
TRAF2	68.9477	-0.884967	0.259903	-3.40499	0.000661677	0.00376797	-0.809558
NT5DC1	75.097	-0.861625	0.222743	-3.86824	0.000109622	0.000812465	-0.808449
ULK3	302.234	0.781405	0.17905	4.36417	1.27607e-05	0.000122112	0.751353
ITGA3	79.1943	1.00023	0.229298	4.36212	1.2881e-05	0.000123184	0.940612
ATP6V1G2	110.923	1.38955	0.198625	6.99583	2.63685e-12	8.12599e-11	1.32548
GADD45G	691.16	0.56169	0.128815	4.36045	1.29795e-05	0.000123966	0.548545
NEIL2	61.7195	1.41981	0.234318	6.05933	1.36689e-09	2.86178e-08	1.32459
CCDC59	210.015	-0.830408	0.143066	-5.80437	6.46089e-09	1.23097e-07	-0.808433
LOC101929705	56.4388	1.42412	0.245057	5.81141	6.19503e-09	1.18336e-07	1.3245
POLE	284.25	-0.835419	0.156903	-5.32442	1.01275e-07	1.55404e-06	-0.80817
RTN1	719.121	1.3532	0.132888	10.1831	2.35996e-24	2.25688e-22	1.3237
ITPA	246.781	0.600379	0.137895	4.35387	1.33753e-05	0.000127304	0.584936
MCC	12.5514	1.85952	0.55374	3.35811	0.000784786	0.00436506	1.32214
TANC1	49.618	-0.861849	0.241232	-3.57269	0.000353329	0.00219781	-0.807319
ZNF829	69.0931	-0.860736	0.22057	-3.90233	9.52701e-05	0.000718306	-0.805113
FRMD8	338.337	0.799209	0.183729	4.34993	1.36178e-05	0.00012923	0.764731
SFPQ	1366.29	-0.814787	0.0918578	-8.87009	7.3087e-19	4.53292e-17	-0.80508
RPE	51.939	-0.866528	0.25712	-3.37013	0.000751328	0.00420856	-0.804947
ALDH5A1	91.2136	0.829007	0.190617	4.34907	1.36717e-05	0.000129492	0.790893
ATAD3B	75.6869	-0.888803	0.276696	-3.2122	0.00131724	0.00678909	-0.803104
SYNE2	2736.37	-0.814655	0.105185	-7.74498	9.55987e-15	3.95827e-13	-0.802968
MED7	39.9468	-0.909104	0.308916	-2.94288	0.00325174	0.0145797	-0.802141
MAT2A	149.067	0.9501	0.218592	4.34646	1.38353e-05	0.000130762	0.896622
C17orf59	65.4209	1.06768	0.245666	4.34606	1.38603e-05	0.00013086	0.988256
DGAT2	44.1358	-0.917678	0.315244	-2.91101	0.00360258	0.0158695	-0.801412
RASL11B	11.3268	1.94708	0.591888	3.2896	0.00100329	0.00537856	1.3216
LENG1	20.0047	-0.913359	0.352165	-2.59355	0.00949902	0.0351483	-0.801065
TMSB15A	145.206	-0.837049	0.181335	-4.61605	3.91116e-06	4.28493e-05	-0.800674
IPO7	827.511	-0.808275	0.0886214	-9.12053	7.4758e-20	5.05999e-18	-0.800257
GRAMD1B	76.7911	1.41742	0.234522	6.04387	1.50458e-09	3.13236e-08	1.32042
SLC2A4RG	228.772	-0.820894	0.148544	-5.52628	3.27088e-08	5.54739e-07	-0.799786
HAUS2	73.4072	-0.841487	0.205362	-4.09758	4.17487e-05	0.000347859	-0.799693
SLC39A14	30.7139	-0.894152	0.319677	-2.79705	0.00515723	0.0214494	-0.79934
DNAJC3	79.3182	-0.847722	0.211257	-4.01276	6.00129e-05	0.000478574	-0.799047
FAM133B	83.1875	-0.832706	0.19271	-4.32103	1.553e-05	0.000144236	-0.797533
KCNK3	95.9015	0.859689	0.19833	4.33465	1.45992e-05	0.000136748	0.815226
PAICS	314.511	-0.812492	0.129769	-6.26107	3.82349e-10	8.84175e-09	-0.795674
CD24	258.445	0.835251	0.192758	4.33316	1.46981e-05	0.000137545	0.795165
DCTN6	49.3681	-0.858322	0.250347	-3.42853	0.000606857	0.00349337	-0.79548
SYN3	26.6134	1.53225	0.36497	4.19828	2.68947e-05	0.00023423	1.31708
NKAIN1	74.2584	1.41822	0.235805	6.01438	1.80581e-09	3.72288e-08	1.31509
FJX1	51.0073	-0.884347	0.284497	-3.10846	0.00188067	0.00923083	-0.795314
METTL8	85.7747	-0.847677	0.208751	-4.06071	4.89239e-05	0.000398242	-0.794713
FDFT1	494.37	-0.80457	0.101201	-7.95022	1.86186e-15	8.21381e-14	-0.794383
DCT	34.1773	1.47473	0.332766	4.43174	9.34743e-06	9.28666e-05	1.31132
SMC2	752.905	-0.80389	0.0977137	-8.227	1.91965e-16	9.26874e-15	-0.793564
MRPL47	82.9153	-0.846403	0.214556	-3.94491	7.98313e-05	0.000614485	-0.793478
HSBP1L1	23.5698	1.53747	0.404794	3.79815	0.000145779	0.00103689	1.30902
RAB3D	89.7312	0.804487	0.186122	4.32236	1.54369e-05	0.000143493	0.770401
PRR15L	99.96	-0.834345	0.192936	-4.32447	1.52898e-05	0.000142363	-0.792518
EFNA3	125.255	0.762027	0.176397	4.31996	1.56061e-05	0.000144852	0.73379
TRO	166.933	0.654529	0.151566	4.31844	1.57133e-05	0.000145757	0.636278
SKP2	58.9348	-0.852231	0.241912	-3.52289	0.000426866	0.00258685	-0.792467
POLB	122.197	0.784714	0.181789	4.31661	1.58443e-05	0.000146788	0.752911
NOL4	662.131	0.425595	0.0987374	4.31037	1.62981e-05	0.000150898	0.420273
TRMT1L	101.671	0.896512	0.208122	4.30764	1.65008e-05	0.000152679	0.851444
JAM3	66.5498	1.4036	0.243703	5.75949	8.43706e-09	1.57509e-07	1.30639
ZNF397	599.248	0.663883	0.154181	4.30586	1.66337e-05	0.000153716	0.64435
ZBTB21	53.3635	-0.850084	0.247864	-3.42964	0.000604378	0.00348316	-0.791838
CEP85	138.513	-0.81805	0.162698	-5.02803	4.95535e-07	6.67756e-06	-0.791653
NTN1	39.2032	1.53114	0.353473	4.33169	1.47971e-05	0.000138296	1.30495
MGLL	100.009	0.803933	0.186789	4.30397	1.67767e-05	0.000154652	0.768608
MAP2K5	127.176	0.707255	0.164343	4.30352	1.68103e-05	0.000154866	0.684963
USP13	225.559	-0.810716	0.132573	-6.11525	9.64087e-10	2.07412e-08	-0.791068
PUSL1	67.0974	-0.850041	0.236515	-3.59403	0.000325604	0.0020538	-0.790542
C1S	7.60441	1.84508	0.632368	2.91773	0.00352592	0.0155874	1.30165
HADH	162.963	-0.818001	0.159476	-5.12929	2.90833e-07	4.11804e-06	-0.789872
MESP1	83.1535	-0.847649	0.234102	-3.62085	0.000293637	0.00188342	-0.789844
PHGDH	263.514	-0.807257	0.125738	-6.42014	1.36145e-10	3.34118e-09	-0.789602
USP32P1	156.578	0.776093	0.180633	4.29652	1.73503e-05	0.000159148	0.746443
WBSCR17	27.5907	1.62746	0.409826	3.9711	7.15419e-05	0.000559613	1.30145
LYRM1	69.552	0.935974	0.218023	4.293	1.76272e-05	0.000161488	0.879025
CFB	6.70317	1.63976	0.595267	2.75467	0.00587519	0.0238532	1.30122
L3MBTL3	34.0043	-0.878565	0.296247	-2.96565	0.00302048	0.0137129	-0.789212
DNAAF2	20.7476	-0.914645	0.36202	-2.5265	0.0115204	0.0410795	-0.789041
DNMT1	1389.67	-0.799129	0.100338	-7.96436	1.6608e-15	7.37065e-14	-0.788697
SDC4	30.4769	-0.919124	0.342042	-2.68717	0.00720611	0.0280874	-0.788185
PSMD9	113.377	0.798436	0.186316	4.28539	1.82415e-05	0.000166499	0.764256
BCL9	78.0187	0.907137	0.211703	4.28496	1.82774e-05	0.000166723	0.856788
C5orf63	77.5864	0.886024	0.206829	4.28386	1.8368e-05	0.000167447	0.841093
CAPN5	44.3269	1.02769	0.239946	4.283	1.84387e-05	0.000167988	0.97016
SERPINB9	2.12426	4.08915	1.49268	2.73947	0.00615388	0.024781	1.30037
SNHG8	522.784	0.580744	0.135624	4.28202	1.85203e-05	0.000168525	0.568035
SLC22A3	3.58859	2.53473	1.00089	2.53248	0.0113258	0.0405511	1.30036
PAX5	113.789	-0.819639	0.17884	-4.58308	4.58167e-06	4.90355e-05	-0.787291
FANCD2	113.372	-0.813879	0.161735	-5.03217	4.84967e-07	6.559e-06	-0.787084
RECQL4	213.453	-0.808833	0.138143	-5.85504	4.76882e-09	9.22823e-08	-0.786769
TRPS1	74.0205	0.956652	0.223691	4.27666	1.89716e-05	0.000172103	0.894452
BCL11B	668.811	0.387231	0.0905595	4.27599	1.90292e-05	0.00017252	0.3829
EXOSC3	37.7279	-0.898108	0.326457	-2.75108	0.00593999	0.0240438	-0.786749
SYT7	543.925	0.380344	0.0890386	4.27167	1.9401e-05	0.000175676	0.376624
FAAP100	220.767	0.724762	0.169674	4.27149	1.94171e-05	0.000175714	0.694506
HIST1H4C	4597.04	-0.851482	0.249792	-3.40877	0.00065257	0.00372184	-0.786604
CKB	2198.81	0.4821	0.112961	4.26785	1.97364e-05	0.000178386	0.474099
PTCH1	59.1049	1.03374	0.242231	4.26759	1.97594e-05	0.000178485	0.962982
PSIP1	934.033	-0.797537	0.106488	-7.48948	6.9148e-14	2.56245e-12	-0.785925
LPPR2	49.75	1.42465	0.273168	5.21528	1.83542e-07	2.68308e-06	1.29921
OAZ2	366.632	0.647471	0.151919	4.26195	2.02651e-05	0.000182718	0.628323
FIGNL1	109.309	-0.814773	0.182803	-4.4571	8.30759e-06	8.38852e-05	-0.783832
MSH2	299.24	-0.801046	0.129074	-6.20611	5.43108e-10	1.21977e-08	-0.782958
DCPS	23.2603	-0.935046	0.380067	-2.46022	0.0138854	0.0477518	-0.782937
YAF2	205.746	-0.798108	0.127346	-6.26724	3.67507e-10	8.52512e-09	-0.782615
SLC4A2	39.6533	-0.907604	0.335814	-2.7027	0.00687788	0.0270493	-0.782335
USP11	485.778	0.445276	0.104628	4.25578	2.0832e-05	0.000187147	0.438764
RPS4X	4161.33	0.496729	0.116774	4.25377	2.10198e-05	0.00018872	0.488192
MYO18A	25.4716	-0.89301	0.348989	-2.55885	0.0105019	0.0381329	-0.781443
CTD-2151A2.1	48.6818	1.03353	0.243161	4.2504	2.13385e-05	0.000191234	0.964157
RNF41	165.542	0.62943	0.148084	4.2505	2.13298e-05	0.000191234	0.611826
SLC12A6	83.2672	0.818254	0.192656	4.24722	2.1644e-05	0.000193855	0.780422
RPS6KA3	83.4328	-0.819766	0.194388	-4.21717	2.47392e-05	0.000217632	-0.781387
GMPPA	52.1641	-0.872524	0.271332	-3.21571	0.00130124	0.00672065	-0.781054
TFRC	173.126	-0.815027	0.182262	-4.47172	7.75916e-06	7.89916e-05	-0.780366
MARK4	109.579	1.36029	0.200848	6.77275	1.26353e-11	3.58113e-10	1.29858
GPR137	181.239	-0.82293	0.190087	-4.32922	1.49641e-05	0.000139593	-0.779597
TTLL4	40.8618	-0.868877	0.284201	-3.05726	0.00223369	0.0106258	-0.779379
WDR26	185.058	0.59945	0.141441	4.23815	2.25367e-05	0.000201	0.585245
SDCCAG8	783.024	0.450503	0.106368	4.23534	2.2821e-05	0.000203413	0.444126
H1FX	1376.96	-0.820903	0.201565	-4.07265	4.6482e-05	0.000381296	-0.779189
XPO1	421.962	-0.792552	0.116227	-6.819	9.16774e-12	2.65417e-10	-0.77885
RASEF	76.5153	-0.834366	0.227348	-3.66999	0.000242559	0.00160511	-0.778795
SHE	80.6756	-0.829763	0.227842	-3.64183	0.000270706	0.00176072	-0.778446
SUPT4H1	530.771	0.439308	0.103871	4.22937	2.3435e-05	0.00020826	0.433046
PER2	74.936	-0.824623	0.215933	-3.81889	0.000134053	0.000967411	-0.778272
SIN3B	154.147	1.34093	0.16477	8.13822	4.01137e-16	1.90055e-14	1.29838
TBL1X	225.749	0.619078	0.146469	4.22668	2.3717e-05	0.000210387	0.603407
ATP5L	1936.62	0.604599	0.143053	4.22639	2.37466e-05	0.000210524	0.58921
HAUS1	155.084	-0.810941	0.173637	-4.67033	3.00717e-06	3.39521e-05	-0.777806
RPL35A	3775.07	0.339905	0.0804328	4.22595	2.37935e-05	0.000210573	0.337142
USP40	74.4109	0.833005	0.197115	4.22599	2.37897e-05	0.000210573	0.793253
PCGF3	115.296	0.963073	0.227941	4.2251	2.38839e-05	0.000211236	0.904201
ZNF358	157.743	0.751032	0.177827	4.22339	2.4066e-05	0.000212719	0.719469
RAD9A	74.7886	-0.819079	0.205984	-3.97641	6.99622e-05	0.000549285	-0.777571
PARP1	807.632	-0.788963	0.105427	-7.48351	7.23658e-14	2.65514e-12	-0.777306
UMODL1	3.15749	2.68729	1.0668	2.51902	0.0117683	0.0417724	1.29616
RSRC1	352.58	-0.793144	0.124886	-6.35096	2.13982e-10	5.13245e-09	-0.777149
SNORA28	2.19472	-3.99496	1.59616	-2.50286	0.0123195	0.0433242	-0.776774
KIAA1456	67.9665	1.03388	0.245095	4.21829	2.46165e-05	0.000216809	0.96165
LOC146880	72.3316	0.852168	0.202063	4.21733	2.47212e-05	0.000217602	0.812242
HMGN2	97.5856	-0.840276	0.236443	-3.55382	0.000379681	0.00233722	-0.776685
SLC29A1	260.274	-0.79748	0.144339	-5.52505	3.29399e-08	5.58021e-07	-0.77652
AHNAK	17.4812	1.55047	0.40909	3.79004	0.000150624	0.0010642	1.29569
MIAT	8143.3	0.289728	0.06875	4.21422	2.50645e-05	0.000220102	0.287991
SRSF6	778.049	0.494432	0.11734	4.21366	2.51268e-05	0.000220518	0.485495
PLXNA1	41.7152	-0.865212	0.298872	-2.89493	0.00379244	0.0165778	-0.776062
SEPT6	127.539	1.34739	0.174542	7.71957	1.16719e-14	4.77937e-13	1.29554
USP19	45.4864	1.07397	0.254987	4.21188	2.53251e-05	0.000221864	0.994871
PRRT2	66.03	0.940871	0.223403	4.21155	2.53624e-05	0.000222059	0.89097
COLEC11	78.7625	1.3581	0.215132	6.31285	2.73948e-10	6.47644e-09	1.29481
C5orf45	182.359	0.69507	0.165191	4.20769	2.57999e-05	0.000225624	0.673038
OGFOD1	127.449	-0.804588	0.166115	-4.84357	1.27527e-06	1.56744e-05	-0.776045
AGPAT1	305.897	0.542457	0.129013	4.20468	2.61449e-05	0.000227968	0.530634
MACROD1	46.7326	-0.825932	0.236435	-3.49327	0.000477138	0.00284269	-0.775913
SLC29A3	39.5639	1.47506	0.315506	4.67521	2.93647e-06	3.33799e-05	1.29477
RNF19A	128.003	0.735384	0.174882	4.20503	2.61051e-05	0.000227968	0.709252
MAFB	220.245	0.563031	0.133921	4.20421	2.61997e-05	0.000228312	0.551273
PPFIA2	101.56	1.35384	0.186857	7.24529	4.31506e-13	1.43735e-11	1.29436
RAB1B	63.2324	-0.835853	0.238685	-3.5019	0.000461946	0.00276887	-0.774841
MYT1L	368.072	1.31989	0.123667	10.6729	1.36244e-26	1.56554e-24	1.29288
PIANP	39.5404	1.45042	0.31274	4.6378	3.52144e-06	3.90122e-05	1.29282
ECI1	130.116	-0.818218	0.193875	-4.22033	2.43942e-05	0.000214979	-0.773601
UNCX	31.3114	-0.957728	0.385643	-2.48345	0.0130115	0.0452745	-0.771706
CERS5	178.428	0.7038	0.167944	4.19068	2.78123e-05	0.000241371	0.678338
SPTBN2	413.752	0.673021	0.160647	4.18944	2.79641e-05	0.000242546	0.649333
MYO9B	168.718	-0.7955	0.155017	-5.13171	2.87122e-07	4.07274e-06	-0.771681
FLOT1	386.335	0.464919	0.111126	4.18371	2.86786e-05	0.000248453	0.457605
C7orf50	333.662	-0.800873	0.162954	-4.91471	8.89137e-07	1.13325e-05	-0.771289
TMEM238	26.4641	-0.980866	0.400677	-2.44802	0.0143643	0.0490518	-0.770931
ACBD5	61.4343	-0.832489	0.249789	-3.33277	0.000859853	0.0047171	-0.769779
PRUNE2	82.9558	-0.819593	0.220585	-3.71555	0.000202762	0.00137239	-0.769553
PAK1IP1	199.605	-0.80304	0.180206	-4.45624	8.34087e-06	8.40494e-05	-0.769531
RARA-AS1	2.81164	3.3664	1.3048	2.58	0.00987997	0.0362412	1.29229
SCCPDH	192.084	0.649564	0.155398	4.18001	2.91496e-05	0.000251504	0.62948
ACTN1	166.052	-0.79061	0.149905	-5.27409	1.3342e-07	1.99363e-06	-0.769359
PGM2	37.47	-0.850725	0.297441	-2.86014	0.00423448	0.01822	-0.769077
AAMDC	90.7956	0.857885	0.205362	4.17744	2.94811e-05	0.000253921	0.810364
BDNF-AS	16.5548	1.52705	0.424169	3.60011	0.000318084	0.00201408	1.29172
BZW1	89.9429	-0.817545	0.211824	-3.85955	0.000113594	0.000837713	-0.768515
GDF10	1.73692	5.0857	1.69968	2.99216	0.00277015	0.0127324	1.29124
GNL3	269.727	-0.805296	0.192061	-4.19292	2.7539e-05	0.000239139	-0.768029
SECISBP2L	164.732	0.629804	0.151077	4.16876	3.06255e-05	0.000263156	0.612356
TUB	84.6276	0.924752	0.22197	4.16611	3.09837e-05	0.000265936	0.873136
COQ4	131.832	0.771688	0.185243	4.16581	3.10244e-05	0.000266131	0.736673
TELO2	61.657	-0.843209	0.260085	-3.24206	0.0011867	0.00619384	-0.767897
GGT7	93.1604	0.845786	0.203147	4.16341	3.13533e-05	0.000268642	0.804498
PPM1N	96.1632	0.815735	0.19597	4.16254	3.14722e-05	0.000269505	0.780686
IL17RE	127.151	0.743029	0.178554	4.16138	3.16337e-05	0.000270731	0.715515
TMEM263	80.9609	0.94911	0.228114	4.16068	3.173e-05	0.000271398	0.890695
SNHG11	47.8276	1.41558	0.266953	5.30271	1.14096e-07	1.72929e-06	1.29026
MEF2A	209.406	0.559941	0.134696	4.15708	3.22346e-05	0.000275396	0.548003
TRA2B	455.551	-0.781595	0.113817	-6.86713	6.55079e-12	1.93126e-10	-0.767855
LRSAM1	70.7198	0.890709	0.214451	4.15344	3.27514e-05	0.00027949	0.848173
DIP2C	113.704	0.750672	0.180854	4.1507	3.31453e-05	0.000282688	0.720747
PWWP2B	52.2998	-0.824379	0.244794	-3.36764	0.00075814	0.00424072	-0.767623
RAB6A	274.815	0.545042	0.1314	4.14797	3.35443e-05	0.000285763	0.533666
YPEL1	120.276	0.893426	0.215416	4.14744	3.36211e-05	0.000286253	0.836511
LOC646762	44.5789	-0.842563	0.274688	-3.06735	0.00215965	0.01031	-0.767412
NACA	2069.61	0.409247	0.0987008	4.14634	3.37833e-05	0.000287269	0.40426
SP1	100.006	-0.822807	0.23404	-3.51566	0.000438657	0.00264925	-0.766367
TOP1	750.768	-0.78072	0.119275	-6.54557	5.92684e-11	1.52523e-09	-0.766211
TTC19	915.31	0.474726	0.114601	4.14243	3.4364e-05	0.00029174	0.466804
MITD1	52.6899	-0.821319	0.250225	-3.28232	0.00102957	0.00547588	-0.765845
CSMD3	6.89492	3.42212	1.17553	2.91112	0.0036014	0.0158691	1.28984
SCGB1D2	71.4397	1.36115	0.226936	5.99795	1.9982e-09	4.1024e-08	1.28975
GRIA4	2.73876	4.10452	1.46329	2.80499	0.00503186	0.0210699	1.28934
LINC00472	54.4061	-0.865222	0.287615	-3.00826	0.00262745	0.0121861	-0.765092
MRPL44	53.1186	-0.827468	0.258409	-3.20217	0.00136398	0.00700079	-0.764525
STX12	164.226	0.597128	0.144847	4.12248	3.7482e-05	0.00031694	0.581857
ATP9A	193.606	1.32159	0.138527	9.54028	1.42441e-21	1.09399e-19	1.28824
NIPAL3	212.33	0.551272	0.133827	4.11929	3.80047e-05	0.000320993	0.53918
ZBTB4	95.9779	0.77455	0.188067	4.11848	3.81382e-05	0.000321937	0.743278
RPS6KA1	89.3467	-0.794523	0.182833	-4.34562	1.38885e-05	0.000131043	-0.764251
MRPL12	171.764	-0.822488	0.224574	-3.66244	0.000249826	0.00164439	-0.764174
GTF3C4	60.6604	-0.822236	0.245356	-3.3512	0.000804635	0.00446327	-0.763435
RSBN1L	275.972	-0.778227	0.126544	-6.14983	7.75663e-10	1.69582e-08	-0.762867
LINC00461	195.691	0.637454	0.154857	4.11641	3.84818e-05	0.000323732	0.617309
LAMA3	65.4619	-0.81099	0.230301	-3.52143	0.000429221	0.00259793	-0.761939
NPC1	41.2062	-0.816783	0.260497	-3.13548	0.00171574	0.00854497	-0.761643
THOC1	251.217	-0.773896	0.120947	-6.39864	1.56767e-10	3.81568e-09	-0.760858
PPP1R16A	76.5494	-0.828445	0.246297	-3.3636	0.000769331	0.00429521	-0.760315
DDIT4	599.727	-0.773214	0.125234	-6.17414	6.65238e-10	1.46738e-08	-0.759804
KCNIP2	12.0419	1.60716	0.485317	3.31157	0.000927727	0.00502804	1.28733
TMEM80	124.281	0.884525	0.215165	4.11092	3.9409e-05	0.000330407	0.83266
LINC01158	86.3962	0.791422	0.192554	4.11013	3.9544e-05	0.000331351	0.758796
MARCH5	161.597	0.676202	0.164579	4.10867	3.97937e-05	0.000333255	0.655073
MC1R	35.4175	-0.850601	0.308768	-2.75483	0.00587234	0.0238481	-0.759683
SGSM2	360.097	0.497233	0.121117	4.1054	4.0361e-05	0.000337624	0.48815
LINC01363	19.2196	1.45036	0.416688	3.48068	0.000500145	0.00295954	1.28496
TAF3	143.31	-0.788485	0.169563	-4.65011	3.31758e-06	3.69748e-05	-0.759008
CCNK	124.11	-0.781683	0.157539	-4.96185	6.98263e-07	9.08742e-06	-0.758731
NOP58	629.286	-0.764735	0.0944214	-8.09917	5.53358e-16	2.58751e-14	-0.756044
FDXR	142.572	0.640241	0.156169	4.09966	4.13752e-05	0.000345135	0.620087
GRM2	28.0933	-0.888864	0.353171	-2.51681	0.0118424	0.0419775	-0.755742
EBP	277.963	-0.776435	0.14397	-5.39304	6.92742e-08	1.09706e-06	-0.755453
NMU	38.4213	-0.911734	0.366634	-2.48677	0.0128909	0.0449575	-0.754974
PER3	164.389	-0.786288	0.179486	-4.38079	1.18252e-05	0.000114341	-0.754958
MRPL45	115.375	0.863263	0.210833	4.09453	4.23018e-05	0.000351874	0.820098
N4BP2L1	59.7466	0.940939	0.229847	4.09375	4.24445e-05	0.000352863	0.892871
PDCL	42.4817	-0.838588	0.288389	-2.90783	0.00363944	0.0160034	-0.753697
DDX11	159.883	-0.781444	0.162316	-4.81433	1.47697e-06	1.7872e-05	-0.753372
BTBD9	44.5553	1.06334	0.259871	4.09179	4.28058e-05	0.000355269	0.977285
CLDND1	64.1411	-0.806124	0.243001	-3.31737	0.000908703	0.00494483	-0.752783
ESPL1	37.722	-0.84105	0.304829	-2.75909	0.00579632	0.0235976	-0.752442
ZNF704	166.473	0.595921	0.145702	4.09	4.31368e-05	0.000357416	0.579753
SDF2L1	175.954	-0.798371	0.195685	-4.07989	4.50577e-05	0.000371051	-0.750999
MEGF8	71.6534	0.920325	0.225176	4.08714	4.36726e-05	0.000361451	0.860787
EPB41L3	245.599	-0.771809	0.146261	-5.27695	1.31352e-07	1.97067e-06	-0.750848
TBC1D13	76.541	0.863243	0.211277	4.08583	4.39189e-05	0.000363084	0.814924
PFDN5	1205.92	0.416262	0.101893	4.08529	4.40214e-05	0.000363729	0.41084
CPLX1	196.623	0.686951	0.168204	4.08405	4.42577e-05	0.000365477	0.663014
KNOP1	348.47	-0.764192	0.116241	-6.57421	4.89126e-11	1.28324e-09	-0.750757
UFC1	451.223	0.498506	0.122082	4.08335	4.4391e-05	0.000366323	0.488337
LMO4	312.4	-0.767152	0.126536	-6.06271	1.3385e-09	2.81028e-08	-0.750683
TUBA1B	4086.95	-0.758735	0.0921526	-8.23346	1.81887e-16	8.81081e-15	-0.750319
RGL1	39.594	-0.921054	0.359062	-2.56517	0.0103126	0.0376234	-0.750023
PPP6R1	253.442	-0.765411	0.124606	-6.14265	8.11553e-10	1.76907e-08	-0.749925
TRIM2	81.7844	0.995105	0.244024	4.07789	4.54462e-05	0.000373834	0.925679
UBXN2B	44.4703	-0.841362	0.291102	-2.89027	0.00384911	0.0167958	-0.749553
CNDP2	112.128	0.760675	0.18665	4.0754	4.59359e-05	0.000377443	0.726311
ANKRD13D	89.7277	-0.800461	0.237034	-3.37699	0.000732841	0.00411474	-0.749107
NDUFS2	1155.07	0.509529	0.125078	4.07368	4.62762e-05	0.000379819	0.499589
CHFR	79.3139	-0.79377	0.210613	-3.76886	0.000163997	0.00114666	-0.749094
LCMT1-AS2	5.42778	-3.80599	1.39205	-2.73408	0.00625544	0.025081	-0.748585
HMGXB4	393.631	-0.760657	0.113197	-6.71979	1.8199e-11	5.06125e-10	-0.748176
NR2F1	82.4901	1.39798	0.242031	5.77602	7.64905e-09	1.43703e-07	1.2847
TRNT1	69.7162	-0.789689	0.21033	-3.75453	0.000173667	0.00120574	-0.747696
MAP6	37.0806	1.41958	0.315578	4.49836	6.84794e-06	7.04421e-05	1.28399
PPP1R18	104.579	0.828881	0.203744	4.06825	4.73677e-05	0.000387276	0.787515
SNX30	35.2295	-0.818012	0.287584	-2.84443	0.00444915	0.0190221	-0.74698
RNF168	215.13	-0.767441	0.144843	-5.29844	1.16799e-07	1.76304e-06	-0.746291
IQCB1	94.946	-0.778087	0.182965	-4.25264	2.11261e-05	0.00018956	-0.746063
DPY30	137.63	-0.769169	0.160373	-4.79613	1.61757e-06	1.93521e-05	-0.744003
CCR10	10.2702	1.71761	0.5319	3.2292	0.00124136	0.00644506	1.28341
SUPT16H	916.601	-0.756351	0.113243	-6.67898	2.40611e-11	6.59257e-10	-0.743698
LOC283788	192.808	0.692198	0.17045	4.06101	4.88601e-05	0.000397941	0.667186
CHCHD3	47.9355	-0.828317	0.294291	-2.81462	0.00488344	0.0205704	-0.743165
TIMM23	129.62	-0.775496	0.173107	-4.47986	7.46904e-06	7.64069e-05	-0.74285
FEV	68.2517	1.42114	0.264806	5.36673	8.01752e-08	1.25761e-06	1.28208
GART	158.439	-0.761745	0.143936	-5.29225	1.20819e-07	1.81817e-06	-0.742247
IDS	177.279	0.607218	0.149694	4.05639	4.98364e-05	0.000404781	0.59162
SCN3A	55.736	1.39472	0.255547	5.45776	4.8218e-08	7.88891e-07	1.27921
APBA1	23.4233	1.52811	0.386395	3.95478	7.6606e-05	0.000592039	1.27897
SDC2	16.2743	1.98524	0.586458	3.38514	0.000711425	0.00401426	1.27876
KLHL24	380.542	0.432311	0.106699	4.05168	5.08513e-05	0.000412121	0.42652
LRP5	34.3443	-0.828063	0.298809	-2.77122	0.00558474	0.0229251	-0.741735
GPC2	116.21	1.35705	0.203781	6.65936	2.75024e-11	7.46646e-10	1.27807
HSD11B2	60.412	-0.803593	0.256808	-3.12916	0.00175305	0.00869368	-0.741572
PDCD10	191.971	-0.770087	0.167694	-4.59222	4.38552e-06	4.72432e-05	-0.741191
PGRMC2	638.405	0.395851	0.0977887	4.04802	5.16528e-05	0.000417475	0.390997
EPHA4	6.98724	2.45665	0.843481	2.91251	0.00358536	0.0158172	1.27677
FYN	642.234	0.403234	0.0996285	4.04738	5.17951e-05	0.000418087	0.3981
UBXN1	592.289	0.402759	0.0995132	4.04729	5.18131e-05	0.000418087	0.397714
RNF150	46.1764	1.02231	0.252704	4.04547	5.22173e-05	0.000421119	0.954681
CLEC4A	19.2004	1.43595	0.36673	3.91555	9.01971e-05	0.000685637	1.27649
SEMA3E	149.384	-0.766929	0.165971	-4.62086	3.82146e-06	4.20219e-05	-0.741162
ITPR3	144.997	-0.76604	0.167354	-4.57738	4.70846e-06	5.02112e-05	-0.741141
STAM	112.602	-0.769596	0.174302	-4.4153	1.00871e-05	9.92834e-05	-0.740782
ARL4A	49.1973	-0.845601	0.302181	-2.79832	0.00513686	0.0213887	-0.740465
CEP78	49.4203	-0.805949	0.256783	-3.13864	0.00169735	0.00846563	-0.740424
FAM101B	40.1429	-0.828848	0.292758	-2.83117	0.00463775	0.0197204	-0.740208
GOT1	164.536	-0.770823	0.177213	-4.34969	1.36333e-05	0.000129294	-0.739871
TCF12	135.813	-0.763947	0.160089	-4.77201	1.82396e-06	2.1612e-05	-0.738652
CYP21A1P	4.29247	2.25937	0.874025	2.58501	0.00973751	0.0358173	1.27619
DZIP3	182.832	1.31504	0.150123	8.75972	1.95732e-18	1.15132e-16	1.27569
C2orf68	143.897	0.632179	0.156815	4.03137	5.54537e-05	0.000444319	0.611765
GPI	2223.48	0.488653	0.121248	4.03019	5.57306e-05	0.000446296	0.479724
USP36	344.76	-0.756899	0.138495	-5.46515	4.6251e-08	7.62602e-07	-0.738384
TCTEX1D2	94.1007	-0.77706	0.200779	-3.87023	0.000108734	0.00080669	-0.737881
RERE	695.826	0.44502	0.110553	4.02542	5.68745e-05	0.00045472	0.438027
GARS	297.215	-0.749195	0.115324	-6.49645	8.22381e-11	2.06964e-09	-0.737304
ZNF131	314.595	-0.749425	0.113873	-6.58122	4.66591e-11	1.22847e-09	-0.737211
CDKAL1	796.128	0.390994	0.0973203	4.0176	5.87951e-05	0.000469316	0.385877
WWOX	88.9125	-0.781926	0.204464	-3.82428	0.000131156	0.000951013	-0.73691
ZNFX1	275.047	0.625089	0.155776	4.01273	6.00195e-05	0.000478574	0.605788
DCTPP1	157.026	-0.76272	0.157836	-4.83236	1.34927e-06	1.64746e-05	-0.736741
CKAP5	564.216	-0.753967	0.136293	-5.53194	3.16706e-08	5.40222e-07	-0.735942
KRT19	254.229	0.588027	0.146742	4.00722	6.14378e-05	0.000489094	0.568956
FLRT2	232.351	1.32558	0.155156	8.54357	1.30139e-17	7.22489e-16	1.27505
ATP13A3	196.908	-0.757804	0.15724	-4.8194	1.43992e-06	1.74807e-05	-0.735301
SRPK1	336.166	-0.751091	0.127085	-5.91014	3.41807e-09	6.8283e-08	-0.735098
CTTNBP2NL	97.1239	1.33951	0.194929	6.87178	6.34076e-12	1.87603e-10	1.27481
LMF2	418.648	-0.750462	0.131512	-5.70641	1.15386e-08	2.11417e-07	-0.733465
RPRD2	400.423	0.419891	0.104931	4.00158	6.29212e-05	0.000499027	0.41365
PCNT	948.873	-0.747765	0.122433	-6.10753	1.01184e-09	2.17055e-08	-0.733218
GNG4	1798.29	0.391362	0.0978248	4.00064	6.31722e-05	0.000500749	0.386579
ACVR2A	74.2869	1.3632	0.234179	5.82119	5.84285e-09	1.12042e-07	1.27444
PNRC1	173.031	0.666885	0.16683	3.99738	6.40474e-05	0.000507144	0.645804
ADSS	171.486	-0.755185	0.153904	-4.90687	9.254e-07	1.17542e-05	-0.732955
DAGLA	18.8141	1.60015	0.463747	3.45047	0.000559608	0.00325018	1.27327
STX1A	372.57	0.507102	0.12696	3.99418	6.49187e-05	0.000513221	0.497408
EEF1D	668.989	0.448356	0.112291	3.9928	6.52984e-05	0.000515948	0.441131
ENGASE	110.779	0.707532	0.177322	3.9901	6.60452e-05	0.000521571	0.680587
SPEN	551.709	-0.746094	0.121682	-6.13149	8.70598e-10	1.88944e-08	-0.732015
RFWD3	141.885	-0.764541	0.177615	-4.30449	1.67372e-05	0.000154413	-0.730775
QSOX1	135.554	0.738386	0.18517	3.98761	6.67412e-05	0.000526226	0.704294
PRDX3	56.9256	-0.811379	0.291522	-2.78325	0.00538166	0.0222083	-0.730599
STAT3	304.227	-0.757773	0.16833	-4.5017	6.7412e-06	6.94887e-05	-0.730406
LOC100128288	27.5951	1.43566	0.327983	4.37724	1.2019e-05	0.000115913	1.27178
RNPC3	217.274	0.496794	0.12485	3.97913	6.91687e-05	0.000544208	0.487499
BAIAP2L1	204.163	-0.748537	0.149359	-5.01165	5.39653e-07	7.21957e-06	-0.729723
SLC27A3	198.25	0.693911	0.174458	3.97753	6.96362e-05	0.000547305	0.667282
FAM65B	488.442	1.30308	0.141477	9.21051	3.24573e-20	2.26941e-18	1.27134
CLN6	65.1935	-0.865537	0.314888	-2.74871	0.005983	0.0241783	-0.729436
LOC285889	1.94031	4.05459	1.52656	2.65602	0.00790679	0.0302692	1.27124
DSCAM	49.3749	1.37785	0.268454	5.13252	2.85895e-07	4.05921e-06	1.26878
NXT1	40.1728	-0.796128	0.270383	-2.94445	0.00323531	0.0145192	-0.729012
LRRC4	24.2659	1.67823	0.455213	3.68668	0.000227197	0.00151461	1.26867
FANCG	71.1505	-0.776967	0.219038	-3.54718	0.000389376	0.00238896	-0.728445
PNN	1680.81	-0.740339	0.114308	-6.47668	9.37643e-11	2.33985e-09	-0.728107
ATP8A1	205.941	1.31143	0.165833	7.90812	2.613e-15	1.13919e-13	1.26719
OPN3	54.1922	1.09171	0.274968	3.9703	7.17809e-05	0.000561185	0.999008
DUSP1	28.8084	-0.777586	0.278376	-2.79329	0.00521744	0.0216512	-0.727753
TLE2	169.719	-0.751739	0.159812	-4.70391	2.5523e-06	2.9419e-05	-0.727706
RPS25	557.698	-0.792156	0.264286	-2.99735	0.00272338	0.0125603	-0.727476
TXNDC16	303.008	-0.741213	0.123603	-5.99673	2.01334e-09	4.12777e-08	-0.726834
TRIM24	216.308	-0.745853	0.143091	-5.21243	1.86383e-07	2.71657e-06	-0.726819
KIF7	16.1547	1.52984	0.427636	3.57744	0.00034697	0.00216736	1.26712
PSMD3	917.124	0.419101	0.105702	3.96494	7.34155e-05	0.000571854	0.413169
FAM32A	493.96	0.421208	0.10625	3.96432	7.3605e-05	0.000573029	0.414736
PLXNA3	155.463	0.599708	0.151308	3.9635	7.38594e-05	0.000574707	0.583323
ELK4	77.0063	-0.76067	0.204562	-3.71853	0.000200385	0.00135754	-0.726712
SMC5	382.518	-0.737796	0.110001	-6.70718	1.98425e-11	5.49767e-10	-0.726659
RABL6	767.293	-0.73649	0.100022	-7.36326	1.79474e-13	6.28922e-12	-0.726545
FAAH2	48.3978	1.00642	0.254099	3.96072	7.47232e-05	0.000580211	0.939381
GRIK3	45.4201	-0.810381	0.294805	-2.74887	0.00598005	0.024173	-0.72648
ELMOD3	21.633	1.4678	0.370954	3.95683	7.59497e-05	0.00058758	1.26708
NUP98	108.338	-0.759937	0.183294	-4.14599	3.38345e-05	0.000287409	-0.726432
TBC1D24	495.53	0.411191	0.103872	3.95863	7.5382e-05	0.000584195	0.405699
ABCE1	154.169	-0.746277	0.149196	-5.00199	5.67404e-07	7.54316e-06	-0.72559
SMOC2	31.1437	1.38982	0.307158	4.52479	6.04559e-06	6.28428e-05	1.26647
CCHE1	36.4133	1.39618	0.297824	4.68794	2.75969e-06	3.15856e-05	1.26631
TSPYL2	121.644	-0.75372	0.174096	-4.32932	1.4957e-05	0.000139593	-0.724507
MIR7-3HG	10.1576	1.62954	0.543529	2.99809	0.00271681	0.0125378	1.26611
CCNE1	76.0132	-0.782668	0.236061	-3.31554	0.000914669	0.00497181	-0.72449
KSR2	135.775	0.619579	0.156775	3.95202	7.74954e-05	0.000598288	0.601737
TMX1	166.979	-0.747235	0.151282	-4.93937	7.83772e-07	1.00762e-05	-0.724281
FAM189B	225.44	0.543692	0.13769	3.94867	7.85857e-05	0.000606075	0.530398
GOLM1	64.8015	0.875987	0.222005	3.9458	7.95333e-05	0.000612745	0.826474
TUBG1	391.626	-0.73852	0.119057	-6.20309	5.53646e-10	1.23968e-08	-0.72425
SVIP	1064.65	-0.731338	0.0878576	-8.32412	8.49551e-17	4.26878e-15	-0.72391
NOM1	136.588	-0.755631	0.18474	-4.09024	4.30918e-05	0.000357266	-0.723248
OGFR	154.167	0.575508	0.145951	3.94315	8.04169e-05	0.000618588	0.560853
LNX1	15.9727	1.6098	0.468208	3.43821	0.000585572	0.00338267	1.26572
RHNO1	170.103	-0.754274	0.169079	-4.46108	8.15471e-06	8.25101e-05	-0.723083
EXOC1	165.039	0.610312	0.155106	3.93479	8.32685e-05	0.000639528	0.593384
LYPLA2	195.14	0.623648	0.158567	3.93302	8.38853e-05	0.000643932	0.602233
EZR	390.201	-0.742875	0.136885	-5.427	5.73084e-08	9.22349e-07	-0.723067
ZFYVE28	43.4906	1.0601	0.269648	3.93144	8.44391e-05	0.000647512	0.972355
CEP192	194.259	-0.745137	0.153305	-4.86047	1.17107e-06	1.45262e-05	-0.722694
PFN2	197.37	0.719202	0.182999	3.93009	8.49149e-05	0.000650488	0.68997
CALY	3.90965	2.42217	0.936752	2.58571	0.00971775	0.0357612	1.26479
ATXN7L1	82.4041	0.798443	0.203272	3.92796	8.56691e-05	0.000655588	0.755132
RSU1P2	3.04759	2.62964	1.0567	2.48854	0.0128268	0.0447895	1.26456
LINC01605	3.32027	4.11429	1.45785	2.82216	0.00477013	0.0201619	1.26139
HOXD11	110.937	0.674345	0.171784	3.92555	8.6533e-05	0.000661174	0.648979
RNF141	162.387	0.559169	0.1425	3.92398	8.70962e-05	0.000665135	0.545979
SLC25A23	30.1936	1.40548	0.306354	4.58776	4.48027e-06	4.80543e-05	1.2612
KLF12	184.929	0.599651	0.152932	3.92104	8.81674e-05	0.000672622	0.581686
RAPGEFL1	201.344	-0.742875	0.149136	-4.9812	6.31928e-07	8.32628e-06	-0.721187
COBLL1	67.9891	-0.757319	0.204062	-3.71122	0.000206261	0.00139027	-0.720374
AXIN1	101.786	-0.744881	0.180552	-4.12558	3.69806e-05	0.000312879	-0.718563
CYP1B1	46.9058	1.41551	0.289766	4.88501	1.03423e-06	1.29699e-05	1.26088
SYNGR3	60.1317	1.37014	0.276503	4.95526	7.22354e-07	9.35149e-06	1.26062
DNAJC1	174.301	-0.737238	0.141318	-5.21689	1.81954e-07	2.66249e-06	-0.718107
DFNA5	24.1719	1.49654	0.376309	3.97688	6.98252e-05	0.0005485	1.26006
SPNS2	82.4226	0.92842	0.237127	3.91528	9.03005e-05	0.000686071	0.867812
RDH16	4.51837	1.96739	0.758255	2.59463	0.00946916	0.0350728	1.25983
VPS13B	83.6081	-0.756944	0.198999	-3.80376	0.000142517	0.00101907	-0.71806
QTRT1	56.4016	-0.787556	0.269077	-2.92688	0.00342386	0.0152167	-0.717589
PKD1P6	57.36	-0.756	0.219512	-3.444	0.000573166	0.00331876	-0.717355
KIF19	325.75	-0.750142	0.17259	-4.34637	1.38411e-05	0.000130762	-0.717288
PCYOX1L	100.296	0.754837	0.193112	3.9088	9.27571e-05	0.000702575	0.721297
RFC1	693.531	-0.726335	0.109209	-6.65087	2.91374e-11	7.88506e-10	-0.715138
FAM111B	135.376	-0.767984	0.206783	-3.71396	0.000204041	0.00138037	-0.715004
MRPL38	235.736	0.545711	0.139677	3.90693	9.34743e-05	0.000706923	0.531868
DCX	641.631	1.27697	0.104822	12.1823	3.86452e-34	7.53733e-32	1.25982
GSTP1	3177.65	-0.726013	0.108417	-6.69648	2.13499e-11	5.87812e-10	-0.714847
NFE2L2	150.666	-0.732478	0.150732	-4.85948	1.17694e-06	1.45746e-05	-0.712672
KHDRBS3	79.2123	-0.758171	0.219803	-3.44933	0.000561981	0.00326164	-0.711869
SETDB1	212.968	0.555664	0.142373	3.90287	9.50576e-05	0.000717068	0.54244
PABPC4	478.465	-0.720616	0.105259	-6.8461	7.5892e-12	2.22762e-10	-0.710195
REC8	774.979	-0.720088	0.103921	-6.92918	4.23288e-12	1.27788e-10	-0.70991
COL11A2	61.2743	1.34213	0.239778	5.59741	2.17572e-08	3.82118e-07	1.25636
GPR155	141.961	0.666244	0.170792	3.90091	9.58302e-05	0.000721428	0.643095
RTP1	2.59986	4.8112	1.4578	3.30031	0.000965771	0.00520334	1.25602
DBR1	56.002	-0.774067	0.258718	-2.99193	0.00277217	0.0127377	-0.709563
MPHOSPH9	187.402	-0.745663	0.19744	-3.77666	0.000158942	0.00111395	-0.709428
TKFC	87.3644	0.794189	0.203703	3.89876	9.66877e-05	0.000726407	0.752612
HIVEP3	41.306	1.06835	0.274076	3.89801	9.69877e-05	0.000728292	0.973031
B4GALT1	62.7664	1.36793	0.279209	4.89932	9.61698e-07	1.21736e-05	1.25464
CAB39	54.6813	-0.760159	0.237406	-3.20194	0.00136504	0.00700379	-0.709176
THBS2	6.31038	2.40734	0.871856	2.76117	0.0057595	0.0234929	1.25447
ZNF667-AS1	89.1095	0.694837	0.178405	3.8947	9.83188e-05	0.000736794	0.668285
PPAN	56.4997	-0.795885	0.294525	-2.70226	0.00688696	0.0270712	-0.708546
MRFAP1L1	370.53	0.578951	0.148854	3.88938	0.0001005	0.000751619	0.562514
PADI2	152.063	0.651983	0.167629	3.88944	0.000100476	0.000751619	0.629649
SLC25A14	85.1329	0.822648	0.211508	3.88944	0.000100475	0.000751619	0.776672
SLC2A3	59.7595	0.890612	0.229005	3.88905	0.000100636	0.000752257	0.847023
CAPN7	118.568	-0.740958	0.191155	-3.87622	0.00010609	0.00078905	-0.708533
PPM1G	584.755	-0.71728	0.0970225	-7.39292	1.43634e-13	5.10573e-12	-0.707801
CDC5L	607.418	-0.717938	0.106461	-6.74367	1.54435e-11	4.33559e-10	-0.707526
NAA15	286.333	-0.721884	0.127063	-5.68132	1.33655e-08	2.43089e-07	-0.70727
TRIM59	30.5308	-0.804976	0.320745	-2.50971	0.0120831	0.0426142	-0.706871
MYH3	13.6891	2.07286	0.654116	3.16894	0.00152994	0.00775594	1.24396
ST8SIA3	115.555	1.28736	0.168385	7.64533	2.08418e-14	8.23834e-13	1.24354
MLF2	497.079	0.483555	0.124698	3.87782	0.000105397	0.000784679	0.474116
ADAM23	72.2298	0.737569	0.190228	3.87729	0.000105625	0.000785981	0.709903
GRWD1	84.5458	-0.783074	0.25168	-3.11138	0.00186214	0.00915397	-0.706361
STEAP3	164.852	-0.737857	0.177554	-4.15568	3.24325e-05	0.000276928	-0.704845
TTC26	50.3483	-0.795745	0.295816	-2.69	0.00714513	0.0278716	-0.704759
MPC1	310.714	-0.721068	0.134509	-5.36076	8.28746e-08	1.2972e-06	-0.704401
LIMA1	167.117	-0.73388	0.171149	-4.28797	1.80314e-05	0.000164784	-0.704103
ADK	100.091	-0.738945	0.193483	-3.81917	0.000133901	0.000966788	-0.704051
[truncated: 24,487 more rows]

## Sheet: Table 2
Table 2: Promoter motif analysis of downregulated genes of PeTa cells treated for 6 days with 100 nM GSK-LSD1
Motif Name	Consensus	P-value	Log P-value	q-value (Benjamini)	# of Target Sequences with Motif(of 497)	% of Target Sequences with Motif	# of Background Sequences with Motif(of 45486)	% of Background Sequences with Motif
CHR(?)/Hela-CellCycle-Expression/Homer	SRGTTTCAAA	1e-17	-39890	0.0000	84.0	16.90%	2647.3	5.82%
NFY(CCAAT)/Promoter/Homer	RGCCAATSRG	1e-17	-39350	0.0000	203.0	40.85%	10638.3	23.41%
E2F(E2F)/Hela-CellCycle-Expression/Homer	TTSGCGCGAAAA	1e-13	-30540	0.0000	51.0	10.26%	1346.0	2.96%
E2F3(E2F)/MEF-E2F3-ChIP-Seq(GSE71376)/Homer	BTKGGCGGGAAA	1e-08	-18580	0.0000	194.0	39.03%	12363.4	27.20%
E2F7(E2F)/Hela-E2F7-ChIP-Seq(GSE32673)/Homer	VDTTTCCCGCCA	1e-07	-16420	0.0000	69.0	13.88%	3188.8	7.02%
E2F4(E2F)/K562-E2F4-ChIP-Seq(GSE31477)/Homer	GGCGGGAAAH	1e-06	-14430	0.0000	173.0	34.81%	11297.2	24.86%
E2F1(E2F)/Hela-E2F1-ChIP-Seq(GSE22478)/Homer	CWGGCGGGAA	1e-05	-11890	0.0004	102.0	20.52%	6062.8	13.34%
E2F6(E2F)/Hela-E2F6-ChIP-Seq(GSE31477)/Homer	GGCGGGAARN	1e-05	-11520	0.0005	160.0	32.19%	10742.8	23.64%
Sp1(Zf)/Promoter/Homer	GGCCCCGCCCCC	0.0001	-9463	0.0038	184.0	37.02%	13184.8	29.01%
Hoxa9(Homeobox)/ChickenMSG-Hoxa9.Flag-ChIP-Seq(GSE86088)/Homer	RGCAATNAAA	0.001	-8703	0.0073	170.0	34.21%	12166.0	26.77%
En1(Homeobox)/SUM149-EN1-ChIP-Seq(GSE120957)/Homer	NDCTAATTAS	0.001	-8118	0.0119	137.0	27.57%	9527.1	20.96%
Sp2(Zf)/HEK293-Sp2.eGFP-ChIP-Seq(Encode)/Homer	YGGCCCCGCCCC	0.001	-7536	0.0196	322.0	64.79%	26113.1	57.45%
Smad3(MAD)/NPC-Smad3-ChIP-Seq(GSE36673)/Homer	TWGTCTGV	0.001	-7149	0.0266	201.0	40.44%	15235.8	33.52%
KLF5(Zf)/LoVo-KLF5-ChIP-Seq(GSE49402)/Homer	DGGGYGKGGC	0.01	-6822	0.0343	280.0	56.34%	22422.9	49.33%
KLF1(Zf)/HUDEP2-KLF1-CutnRun(GSE136251)/Homer	VDGGGYGGGGCY	0.01	-6228	0.0579	248.0	49.90%	19694.8	43.33%
Sp5(Zf)/mES-Sp5.Flag-ChIP-Seq(GSE72989)/Homer	RGKGGGCGGAGC	0.01	-5765	0.0862	275.0	55.33%	22303.9	49.07%
Nanog(Homeobox)/mES-Nanog-ChIP-Seq(GSE11724)/Homer	RGCCATTAAC	0.01	-5179	0.1458	242.0	48.69%	19504.8	42.91%
KLF14(Zf)/HEK293-KLF14.GFP-ChIP-Seq(GSE58341)/Homer	RGKGGGCGKGGC	0.01	-4976	0.1686	327.0	65.79%	27407.1	60.30%
NFkB-p65(RHD)/GM12787-p65-ChIP-Seq(GSE19485)/Homer	WGGGGATTTCCC	0.01	-4680	0.2148	49.0	9.86%	3151.3	6.93%
NFkB-p65-Rel(RHD)/ThioMac-LPS-Expression(GSE23622)/Homer	GGAAATTCCC	0.01	-4625	0.2157	10.0	2.01%	375.5	0.83%
Oct2(POU,Homeobox)/Bcell-Oct2-ChIP-Seq(GSE21512)/Homer	ATATGCAAAT	0.1	-4584	0.2157	22.0	4.43%	1157.8	2.55%
PU.1(ETS)/ThioMac-PU.1-ChIP-Seq(GSE21512)/Homer	AGAGGAAGTG	0.1	-4210	0.2969	55.0	11.07%	3716.8	8.18%
Six2(Homeobox)/NephronProgenitor-Six2-ChIP-Seq(GSE39837)/Homer	GWAAYHTGAKMC	0.1	-4175	0.2969	64.0	12.88%	4447.2	9.78%
KLF3(Zf)/MEF-Klf3-ChIP-Seq(GSE44748)/Homer	NRGCCCCRCCCHBNN	0.1	-4078	0.3106	161.0	32.39%	12703.3	27.95%
Smad2(MAD)/ES-SMAD2-ChIP-Seq(GSE29422)/Homer	CTGTCTGG	0.1	-3827	0.3832	127.0	25.55%	9838.0	21.65%
Klf4(Zf)/mES-Klf4-ChIP-Seq(GSE11431)/Homer	GCCACACCCA	0.1	-3706	0.4157	88.0	17.71%	6554.9	14.42%
Srebp1a(bHLH)/HepG2-Srebp1a-ChIP-Seq(GSE31477)/Homer	RTCACSCCAY	0.1	-3619	0.4368	16.0	3.22%	845.1	1.86%
Oct4(POU,Homeobox)/mES-Oct4-ChIP-Seq(GSE11431)/Homer	ATTTGCATAW	0.1	-3610	0.4368	27.0	5.43%	1649.0	3.63%
MafB(bZIP)/BMM-Mafb-ChIP-Seq(GSE75722)/Homer	WNTGCTGASTCAGCANWTTY	0.1	-3607	0.4368	20.0	4.02%	1131.0	2.49%
Six1(Homeobox)/Myoblast-Six1-ChIP-Chip(GSE20150)/Homer	GKVTCADRTTWC	0.1	-3576	0.4368	20.0	4.02%	1135.5	2.50%
CRX(Homeobox)/Retina-Crx-ChIP-Seq(GSE20012)/Homer	GCTAATCC	0.1	-3548	0.4368	127.0	25.55%	9937.3	21.86%
BMYB(HTH)/Hela-BMYB-ChIP-Seq(GSE27030)/Homer	NHAACBGYYV	0.1	-3365	0.4751	123.0	24.75%	9658.4	21.25%
Klf9(Zf)/GBM-Klf9-ChIP-Seq(GSE62211)/Homer	GCCACRCCCACY	0.1	-3218	0.5340	122.0	24.55%	9627.2	21.18%
AMYB(HTH)/Testes-AMYB-ChIP-Seq(GSE44588)/Homer	TGGCAGTTGG	0.1	-3145	0.5576	123.0	24.75%	9742.9	21.44%
Npas4(bHLH)/Neuron-Npas4-ChIP-Seq(GSE127793)/Homer	NHRTCACGACDN	0.1	-3143	0.5576	86.0	17.30%	6562.1	14.44%
Oct6(POU,Homeobox)/NPC-Pou3f1-ChIP-Seq(GSE35496)/Homer	WATGCAAATGAG	0.1	-3124	0.5576	24.0	4.83%	1498.3	3.30%
Hoxd12(Homeobox)/ChickenMSG-Hoxd12.Flag-ChIP-Seq(GSE86088)/Homer	HDGYAATGAAAN	0.1	-3044	0.5665	83.0	16.70%	6341.0	13.95%
KLF6(Zf)/PDAC-KLF6-ChIP-Seq(GSE64557)/Homer	MKGGGYGTGGCC	0.1	-3001	0.5759	229.0	46.08%	19224.5	42.30%
Pbx3(Homeobox)/GM12878-PBX3-ChIP-Seq(GSE32465)/Homer	SCTGTCAMTCAN	0.1	-2912	0.6131	22.0	4.43%	1380.5	3.04%
Brn1(POU,Homeobox)/NPC-Brn1-ChIP-Seq(GSE35496)/Homer	TATGCWAATBAV	0.1	-2831	0.6484	19.0	3.82%	1165.8	2.57%
Nkx2.1(Homeobox)/LungAC-Nkx2.1-ChIP-Seq(GSE43252)/Homer	RSCACTYRAG	0.1	-2701	0.7205	160.0	32.19%	13185.8	29.01%
Pitx1(Homeobox)/Chicken-Pitx1-ChIP-Seq(GSE38910)/Homer	TAATCCCN	0.1	-2684	0.7205	223.0	44.87%	18841.6	41.45%
Six4(Homeobox)/MCF7-SIX4-ChIP-Seq(Encode)/Homer	TGWAAYCTGABACCB	0.1	-2682	0.7205	6.0	1.21%	258.2	0.57%
Smad4(MAD)/ESC-SMAD4-ChIP-Seq(GSE29422)/Homer	VBSYGTCTGG	0.1	-2600	0.7430	125.0	25.15%	10143.7	22.32%
Phox2a(Homeobox)/Neuron-Phox2a-ChIP-Seq(GSE31456)/Homer	YTAATYNRATTA	0.1	-2572	0.7465	19.0	3.82%	1206.0	2.65%
Pknox1(Homeobox)/ES-Prep1-ChIP-Seq(GSE63282)/Homer	SCTGTCAVTCAV	0.1	-2536	0.7574	24.0	4.83%	1602.4	3.53%
Nkx2.5(Homeobox)/HL1-Nkx2.5.biotin-ChIP-Seq(GSE21529)/Homer	RRSCACTYAA	0.1	-2532	0.7574	126.0	25.35%	10261.9	22.58%
Prop1(Homeobox)/GHFT1-PROP1.biotin-ChIP-Seq(GSE77302)/Homer	NTAATBNAATTA	0.1	-2490	0.7599	30.0	6.04%	2090.7	4.60%
Oct11(POU,Homeobox)/NCIH1048-POU2F3-ChIP-seq(GSE115123)/Homer	GATTTGCATA	0.1	-2435	0.7865	20.0	4.02%	1307.7	2.88%
Pax8(Paired,Homeobox)/Thyroid-Pax8-ChIP-Seq(GSE26938)/Homer	GTCATGCHTGRCTGS	0.1	-2424	0.7865	30.0	6.04%	2105.6	4.63%
Lhx3(Homeobox)/Neuron-Lhx3-ChIP-Seq(GSE31456)/Homer	ADBTAATTAR	0.1	-2368	0.8081	88.0	17.71%	7017.0	15.44%
MYB(HTH)/ERMYB-Myb-ChIPSeq(GSE22095)/Homer	GGCVGTTR	1	-2285	0.8609	150.0	30.18%	12503.9	27.51%
STAT4(Stat)/CD4-Stat4-ChIP-Seq(GSE22104)/Homer	NYTTCCWGGAAR	1	-2254	0.8716	64.0	12.88%	4996.9	10.99%
HNF6(Homeobox)/Liver-Hnf6-ChIP-Seq(ERP000394)/Homer	NTATYGATCH	1	-2236	0.8716	26.0	5.23%	1824.7	4.01%
Pit1+1bp(Homeobox)/GCrat-Pit1-ChIP-Seq(GSE58009)/Homer	ATGCATAATTCA	1	-2212	0.8755	15.0	3.02%	957.6	2.11%
PAX5(Paired,Homeobox)/GM12878-PAX5-ChIP-Seq(GSE32465)/Homer	GCAGCCAAGCRTGACH	1	-2157	0.9088	36.0	7.24%	2664.7	5.86%
VDR(NR),DR3/GM10855-VDR+vitD-ChIP-Seq(GSE22484)/Homer	ARAGGTCANWGAGTTCANNN	1	-2130	0.9175	12.0	2.41%	740.5	1.63%
PRDM9(Zf)/Testis-DMC1-ChIP-Seq(GSE35498)/Homer	ADGGYAGYAGCATCT	1	-2086	0.9418	25.0	5.03%	1777.3	3.91%
DUX4(Homeobox)/Myoblasts-DUX4.V5-ChIP-Seq(GSE75791)/Homer	NWTAAYCYAATCAWN	1	-2079	0.9418	5.0	1.01%	238.7	0.53%
Phox2b(Homeobox)/CLBGA-PHOX2B-ChIP-Seq(GSE90683)/Homer	TTAATTNAATTA	1	-2054	0.9418	11.0	2.21%	675.9	1.49%
Srebp2(bHLH)/HepG2-Srebp2-ChIP-Seq(GSE31477)/Homer	CGGTCACSCCAC	1	-2035	0.9422	12.0	2.41%	754.6	1.66%
Nkx2.2(Homeobox)/NPC-Nkx2.2-ChIP-Seq(GSE61673)/Homer	BTBRAGTGSN	1	-1999	0.9617	119.0	23.94%	9903.3	21.79%
p73(p53)/Trachea-p73-ChIP-Seq(PRJNA310161)/Homer	NRRRCAWGTCCDGRCATGYY	1	-1982	0.9626	4.0	0.80%	179.4	0.39%
CUX1(Homeobox)/K562-CUX1-ChIP-Seq(GSE92882)/Homer	TATCGATNAN	1	-1976	0.9626	28.0	5.63%	2050.6	4.51%
Egr2(Zf)/Thymocytes-Egr2-ChIP-Seq(GSE34254)/Homer	NGCGTGGGCGGR	1	-1958	0.9626	48.0	9.66%	3736.8	8.22%
PAX5(Paired,Homeobox),condensed/GM12878-PAX5-ChIP-Seq(GSE32465)/Homer	GTCACGCTCSCTGM	1	-1932	0.9654	12.0	2.41%	770.2	1.69%
PU.1:IRF8(ETS:IRF)/pDC-Irf8-ChIP-Seq(GSE66899)/Homer	GGAAGTGAAAST	1	-1924	0.9654	16.0	3.22%	1086.8	2.39%
AP-2gamma(AP2)/MCF7-TFAP2C-ChIP-Seq(GSE21234)/Homer	SCCTSAGGSCAW	1	-1913	0.9654	138.0	27.77%	11637.9	25.61%
ZNF264(Zf)/HEK293-ZNF264.GFP-ChIP-Seq(GSE58341)/Homer	RGGGCACTAACY	1	-1869	0.9840	56.0	11.27%	4454.9	9.80%
DMRT1(DM)/Testis-DMRT1-ChIP-Seq(GSE64892)/Homer	TWGHWACAWTGTWDC	1	-1831	10000	10.0	2.01%	631.2	1.39%
Fox:Ebox(Forkhead,bHLH)/Panc1-Foxa2-ChIP-Seq(GSE47459)/Homer	NNNVCTGWGYAAACASN	1	-1821	10000	36.0	7.24%	2763.7	6.08%
Pax7(Paired,Homeobox),longest/Myoblast-Pax7-ChIP-Seq(GSE25064)/Homer	NTAATTDGCYAATTANNWWD	1	-1809	10000	2.0	0.40%	65.5	0.14%
SF1(NR)/H295R-Nr5a1-ChIP-Seq(GSE44220)/Homer	CAAGGHCANV	1	-1801	10000	22.0	4.43%	1599.1	3.52%
MyoD(bHLH)/Myotube-MyoD-ChIP-Seq(GSE21614)/Homer	RRCAGCTGYTSY	1	-1767	10000	59.0	11.87%	4754.6	10.46%
TEAD(TEA)/Fibroblast-PU.1-ChIP-Seq(Unpublished)/Homer	YCWGGAATGY	1	-1757	10000	31.0	6.24%	2362.0	5.20%
Bcl6(Zf)/Liver-Bcl6-ChIP-Seq(GSE31578)/Homer	NNNCTTTCCAGGAAA	1	-1728	10000	83.0	16.70%	6867.5	15.11%
PAX6(Paired,Homeobox)/Forebrain-Pax6-ChIP-Seq(GSE66961)/Homer	NGTGTTCAVTSAAGCGKAAA	1	-1724	10000	7.0	1.41%	417.9	0.92%
Duxbl(Homeobox)/NIH3T3-Duxbl.HA-ChIP-Seq(GSE119782)/Homer	TAAYCYAATCAA	1	-1685	10000	6.0	1.21%	347.9	0.77%
Tbx20(T-box)/Heart-Tbx20-ChIP-Seq(GSE29636)/Homer	GGTGYTGACAGS	1	-1684	10000	12.0	2.41%	812.9	1.79%
Mef2a(MADS)/HL1-Mef2a.biotin-ChIP-Seq(GSE21529)/Homer	CYAAAAATAG	1	-1661	10000	20.0	4.02%	1468.0	3.23%
p53(p53)/Saos-p53-ChIP-Seq(GSE15780)/Homer	RRCATGYCYRGRCATGYYYN	1	-1661	10000	5.0	1.01%	276.3	0.61%
p53(p53)/Saos-p53-ChIP-Seq/Homer	RRCATGYCYRGRCATGYYYN	1	-1661	10000	5.0	1.01%	276.3	0.61%
STAT1(Stat)/HelaS3-STAT1-ChIP-Seq(GSE12782)/Homer	NATTTCCNGGAAAT	1	-1617	10000	24.0	4.83%	1813.9	3.99%
OCT:OCT-short(POU,Homeobox)/NPC-OCT6-ChIP-Seq(GSE43916)/Homer	ATGCATWATGCATRW	1	-1611	10000	27.0	5.43%	2067.5	4.55%
ZNF143|STAF(Zf)/CUTLL-ZNF143-ChIP-Seq(GSE29600)/Homer	ATTTCCCAGVAKSCY	1	-1591	10000	43.0	8.65%	3441.1	7.57%
Hoxa11(Homeobox)/ChickenMSG-Hoxa11.Flag-ChIP-Seq(GSE86088)/Homer	TTTTATGGCM	1	-1581	10000	112.0	22.54%	9514.2	20.93%
KLF10(Zf)/HEK293-KLF10.GFP-ChIP-Seq(GSE58341)/Homer	GGGGGTGTGTCC	1	-1564	10000	86.0	17.30%	7216.5	15.88%
DMRT6(DM)/Testis-DMRT6-ChIP-Seq(GSE60440)/Homer	YDGHTACAWTGTADC	1	-1562	10000	8.0	1.61%	516.1	1.14%
ZKSCAN1(Zf)/HepG2-ZKSCAN1-ChIP-Seq(Encode)/Homer	GCACAYAGTAGGKCY	1	-1545	10000	3.0	0.60%	144.9	0.32%
TEAD4(TEA)/Tropoblast-Tead4-ChIP-Seq(GSE37350)/Homer	CCWGGAATGY	1	-1500	10000	49.0	9.86%	3998.4	8.80%
EKLF(Zf)/Erythrocyte-Klf1-ChIP-Seq(GSE20478)/Homer	NWGGGTGTGGCY	1	-1485	10000	23.0	4.63%	1766.3	3.89%
Atf2(bZIP)/3T3L1-Atf2-ChIP-Seq(GSE56872)/Homer	NRRTGACGTCAT	1	-1479	10000	38.0	7.65%	3052.0	6.71%
PBX1(Homeobox)/MCF7-PBX1-ChIP-Seq(GSE28007)/Homer	GSCTGTCACTCA	1	-1477	10000	8.0	1.61%	530.0	1.17%
Hoxb4(Homeobox)/ES-Hoxb4-ChIP-Seq(GSE34014)/Homer	TGATTRATGGCY	1	-1471	10000	8.0	1.61%	530.9	1.17%
Zic2(Zf)/ESC-Zic2-ChIP-Seq(SRP197560)/Homer	CHCAGCRGGRGG	1	-1465	10000	56.0	11.27%	4625.3	10.18%
Cux2(Homeobox)/Liver-Cux2-ChIP-Seq(GSE35985)/Homer	HNRAATCAAT	1	-1463	10000	19.0	3.82%	1436.0	3.16%
NRF1(NRF)/MCF7-NRF1-ChIP-Seq(Unpublished)/Homer	CTGCGCATGCGC	1	-1450	10000	80.0	16.10%	6748.0	14.85%
RUNX1(Runt)/Jurkat-RUNX1-ChIP-Seq(GSE29180)/Homer	AAACCACARM	1	-1447	10000	50.0	10.06%	4108.9	9.04%
STAT6(Stat)/Macrophage-Stat6-ChIP-Seq(GSE38377)/Homer	TTCCKNAGAA	1	-1440	10000	31.0	6.24%	2463.8	5.42%
GFX(?)/Promoter/Homer	ATTCTCGCGAGA	1	-1415	10000	12.0	2.41%	864.5	1.90%
Atf1(bZIP)/K562-ATF1-ChIP-Seq(GSE31477)/Homer	GATGACGTCA	1	-1408	10000	65.0	13.08%	5444.6	11.98%
NFE2L2(bZIP)/HepG2-NFE2L2-ChIP-Seq(Encode)/Homer	AWWWTGCTGAGTCAT	1	-1396	10000	3.0	0.60%	156.1	0.34%
Foxh1(Forkhead)/hESC-FOXH1-ChIP-Seq(GSE29422)/Homer	NNTGTGGATTSS	1	-1394	10000	29.0	5.84%	2307.1	5.08%
NF1(CTF)/LNCAP-NF1-ChIP-Seq(Unpublished)/Homer	CYTGGCABNSTGCCAR	1	-1386	10000	30.0	6.04%	2396.5	5.27%
Pit1(Homeobox)/GCrat-Pit1-ChIP-Seq(GSE58009)/Homer	ATGMATATDC	1	-1382	10000	37.0	7.44%	3003.3	6.61%
ZNF415(Zf)/HEK293-ZNF415.GFP-ChIP-Seq(GSE58341)/Homer	GRTGMTRGAGCC	1	-1378	10000	51.0	10.26%	4228.0	9.30%
Meis1(Homeobox)/MastCells-Meis1-ChIP-Seq(GSE48085)/Homer	VGCTGWCAVB	1	-1356	10000	89.0	17.91%	7601.9	16.73%
Ets1-distal(ETS)/CD4+-PolII-ChIP-Seq(Barski_et_al.)/Homer	MACAGGAAGT	1	-1349	10000	23.0	4.63%	1807.9	3.98%
Hoxa10(Homeobox)/ChickenMSG-Hoxa10.Flag-ChIP-Seq(GSE86088)/Homer	GGYAATGAAA	1	-1347	10000	26.0	5.23%	2065.1	4.54%
NRF(NRF)/Promoter/Homer	STGCGCATGCGC	1	-1344	10000	76.0	15.29%	6452.9	14.20%
Gfi1b(Zf)/HPC7-Gfi1b-ChIP-Seq(GSE22178)/Homer	MAATCACTGC	1	-1334	10000	37.0	7.44%	3022.5	6.65%
PSE(SNAPc)/K562-mStart-Seq/Homer	WAVTCACCMTAASYDAAAAG	1	-1329	10000	19.0	3.82%	1472.5	3.24%
Rfx6(HTH)/Min6b1-Rfx6.HA-ChIP-Seq(GSE62844)/Homer	TGTTKCCTAGCAACM	1	-1297	10000	92.0	18.51%	7905.7	17.39%
RUNX2(Runt)/PCa-RUNX2-ChIP-Seq(GSE33889)/Homer	NWAACCACADNN	1	-1296	10000	34.0	6.84%	2776.3	6.11%
Brachyury(T-box)/Mesoendoderm-Brachyury-ChIP-exo(GSE54963)/Homer	ANTTMRCASBNNNGTGYKAAN	1	-1294	10000	11.0	2.21%	807.2	1.78%
Hoxd11(Homeobox)/ChickenMSG-Hoxd11.Flag-ChIP-Seq(GSE86088)/Homer	VGCCATAAAA	1	-1293	10000	119.0	23.94%	10327.2	22.72%
PRDM15(Zf)/ESC-Prdm15-ChIP-Seq(GSE73694)/Homer	YCCDNTCCAGGTTTT	1	-1269	10000	82.0	16.50%	7030.5	15.47%
TATA-Box(TBP)/Promoter/Homer	CCTTTTAWAGSC	1	-1258	10000	78.0	15.69%	6680.8	14.70%
RARa(NR)/K562-RARa-ChIP-Seq(Encode)/Homer	TTGAMCTTTG	1	-1257	10000	142.0	28.57%	12424.9	27.34%
ZNF322(Zf)/HEK293-ZNF322.GFP-ChIP-Seq(GSE58341)/Homer	GAGCCTGGTACTGWGCCTGR	1	-1240	10000	20.0	4.02%	1584.5	3.49%
TEAD3(TEA)/HepG2-TEAD3-ChIP-Seq(Encode)/Homer	TRCATTCCAG	1	-1220	10000	57.0	11.47%	4835.3	10.64%
MafK(bZIP)/C2C12-MafK-ChIP-Seq(GSE36030)/Homer	GCTGASTCAGCA	1	-1213	10000	11.0	2.21%	825.7	1.82%
OCT4-SOX2-TCF-NANOG(POU,Homeobox,HMG)/mES-Oct4-ChIP-Seq(GSE11431)/Homer	ATTTGCATAACAATG	1	-1190	10000	8.0	1.61%	579.6	1.28%
BORIS(Zf)/K562-CTCFL-ChIP-Seq(GSE32465)/Homer	CNNBRGCGCCCCCTGSTGGC	1	-1177	10000	44.0	8.85%	3706.4	8.15%
RARg(NR)/ES-RARg-ChIP-Seq(GSE30538)/Homer	AGGTCAAGGTCA	1	-1170	10000	2.0	0.40%	102.6	0.23%
Stat3+il21(Stat)/CD4-Stat3-ChIP-Seq(GSE19198)/Homer	SVYTTCCNGGAARB	1	-1150	10000	56.0	11.27%	4785.0	10.53%
ZNF711(Zf)/SHSY5Y-ZNF711-ChIP-Seq(GSE20673)/Homer	AGGCCTAG	1	-1135	10000	210.0	42.25%	18693.9	41.13%
Zfp57(Zf)/H1-ZFP57.HA-ChIP-Seq(GSE115387)/Homer	NANTGCSGCA	1	-1130	10000	84.0	16.90%	7298.9	16.06%
IRF3(IRF)/BMDM-Irf3-ChIP-Seq(GSE67343)/Homer	AGTTTCAKTTTC	1	-1129	10000	23.0	4.63%	1881.1	4.14%
NFAT(RHD)/Jurkat-NFATC1-ChIP-Seq(Jolma_et_al.)/Homer	ATTTTCCATT	1	-1123	10000	46.0	9.26%	3910.8	8.60%
Olig2(bHLH)/Neuron-Olig2-ChIP-Seq(GSE30882)/Homer	RCCATMTGTT	1	-1115	10000	90.0	18.11%	7847.7	17.27%
STAT6(Stat)/CD4-Stat6-ChIP-Seq(GSE22104)/Homer	ABTTCYYRRGAA	1	-1112	10000	29.0	5.84%	2413.2	5.31%
Bach1(bZIP)/K562-Bach1-ChIP-Seq(GSE31477)/Homer	AWWNTGCTGAGTCAT	1	-1110	10000	3.0	0.60%	184.2	0.41%
EBF(EBF)/proBcell-EBF-ChIP-Seq(GSE21978)/Homer	DGTCCCYRGGGA	1	-1082	10000	20.0	4.02%	1636.6	3.60%
Sox2(HMG)/mES-Sox2-ChIP-Seq(GSE11431)/Homer	BCCATTGTTC	1	-1082	10000	43.0	8.65%	3665.9	8.07%
DLX1(Homeobox)/BasalGanglia-Dlx1-ChIP-seq(GSE124936)/Homer	NSNNTAATTA	1	-1081	10000	64.0	12.88%	5538.6	12.19%
RUNX(Runt)/HPC7-Runx1-ChIP-Seq(GSE22178)/Homer	SAAACCACAG	1	-1078	10000	36.0	7.24%	3046.5	6.70%
TR4(NR),DR1/Hela-TR4-ChIP-Seq(GSE24685)/Homer	GAGGTCAAAGGTCA	1	-1067	10000	8.0	1.61%	604.2	1.33%
JunD(bZIP)/K562-JunD-ChIP-Seq/Homer	ATGACGTCATCN	1	-1066	10000	18.0	3.62%	1467.7	3.23%
Sox15(HMG)/CPA-Sox15-ChIP-Seq(GSE62909)/Homer	RAACAATGGN	1	-1056	10000	49.0	9.86%	4213.3	9.27%
RUNX-AML(Runt)/CD4+-PolII-ChIP-Seq(Barski_et_al.)/Homer	GCTGTGGTTW	1	-1043	10000	30.0	6.04%	2531.4	5.57%
LHX9(Homeobox)/Hct116-LHX9.V5-ChIP-Seq(GSE116822)/Homer	NGCTAATTAG	1	-1024	10000	72.0	14.49%	6292.2	13.84%
PRDM10(Zf)/HEK293-PRDM10.eGFP-ChIP-Seq(Encode)/Homer	TGGTACATTCCA	1	-1010	10000	32.0	6.44%	2723.1	5.99%
Nur77(NR)/K562-NR4A1-ChIP-Seq(GSE31363)/Homer	TGACCTTTNCNT	1	-1007	10000	9.0	1.81%	703.4	1.55%
ZNF317(Zf)/HEK293-ZNF317.GFP-ChIP-Seq(GSE58341)/Homer	GTCWGCTGTYYCTCT	1	-1004	10000	4.0	0.80%	279.8	0.62%
EBF1(EBF)/Near-E2A-ChIP-Seq(GSE21512)/Homer	GTCCCCWGGGGA	1	-971.2	10000	104.0	20.93%	9218.1	20.28%
NFkB-p50,p52(RHD)/Monocyte-p50-ChIP-Chip(Schreiber_et_al.)/Homer	GGGGGAATCCCC	1	-970.1	10000	15.0	3.02%	1236.2	2.72%
TCFL2(HMG)/K562-TCF7L2-ChIP-Seq(GSE29196)/Homer	ACWTCAAAGG	1	-951.7	10000	4.0	0.80%	287.9	0.63%
Atf7(bZIP)/3T3L1-Atf7-ChIP-Seq(GSE56872)/Homer	NGRTGACGTCAY	1	-951.2	10000	46.0	9.26%	4004.1	8.81%
RFX(HTH)/K562-RFX3-ChIP-Seq(SRA012198)/Homer	CGGTTGCCATGGCAAC	1	-946.8	10000	19.0	3.82%	1597.0	3.51%
ETV4(ETS)/HepG2-ETV4-ChIP-Seq(ENCODE)/Homer	ACCGGAAGTG	1	-946.4	10000	176.0	35.41%	15776.1	34.71%
p63(p53)/Keratinocyte-p63-ChIP-Seq(GSE17611)/Homer	NNDRCATGYCYNRRCATGYH	1	-944.4	10000	17.0	3.42%	1421.9	3.13%
MyoG(bHLH)/C2C12-MyoG-ChIP-Seq(GSE36024)/Homer	AACAGCTG	1	-944.3	10000	73.0	14.69%	6438.5	14.17%
Tgif1(Homeobox)/mES-Tgif1-ChIP-Seq(GSE55404)/Homer	YTGWCADY	1	-940	10000	130.0	26.16%	11601.0	25.52%
NFIL3(bZIP)/HepG2-NFIL3-ChIP-Seq(Encode)/Homer	VTTACGTAAYNNNNN	1	-937.7	10000	42.0	8.45%	3653.9	8.04%
PPARE(NR),DR1/3T3L1-Pparg-ChIP-Seq(GSE13511)/Homer	TGACCTTTGCCCCA	1	-931.2	10000	57.0	11.47%	5005.5	11.01%
Hnf6b(Homeobox)/LNCaP-Hnf6b-ChIP-Seq(GSE106305)/Homer	TATTGAYY	1	-930.1	10000	33.0	6.64%	2851.1	6.27%
ZBTB18(Zf)/HEK293-ZBTB18.GFP-ChIP-Seq(GSE58341)/Homer	AACATCTGGA	1	-923.1	10000	26.0	5.23%	2229.8	4.91%
Tcfcp2l1(CP2)/mES-Tcfcp2l1-ChIP-Seq(GSE11431)/Homer	NRAACCRGTTYRAACCRGYT	1	-920.3	10000	11.0	2.21%	900.2	1.98%
GATA3(Zf),DR4/iTreg-Gata3-ChIP-Seq(GSE20898)/Homer	AGATGKDGAGATAAG	1	-916.7	10000	3.0	0.60%	208.5	0.46%
CRE(bZIP)/Promoter/Homer	CSGTGACGTCAC	1	-894.3	10000	47.0	9.46%	4128.6	9.08%
ZNF189(Zf)/HEK293-ZNF189.GFP-ChIP-Seq(GSE58341)/Homer	TGGAACAGMA	1	-884.2	10000	56.0	11.27%	4946.2	10.88%
T1ISRE(IRF)/ThioMac-Ifnb-Expression/Homer	ACTTTCGTTTCT	1	-883.7	10000	1.0	0.20%	48.5	0.11%
c-Jun-CRE(bZIP)/K562-cJun-ChIP-Seq(GSE31477)/Homer	ATGACGTCATCY	1	-878.9	10000	27.0	5.43%	2339.6	5.15%
Zfp281(Zf)/ES-Zfp281-ChIP-Seq(GSE81042)/Homer	CCCCTCCCCCAC	1	-859.1	10000	35.0	7.04%	3068.0	6.75%
Tlx?(NR)/NPC-H3K4me1-ChIP-Seq(GSE16256)/Homer	CTGGCAGSCTGCCA	1	-858.3	10000	23.0	4.63%	1990.9	4.38%
Arnt:Ahr(bHLH)/MCF7-Arnt-ChIP-Seq(Lo_et_al.)/Homer	TBGCACGCAA	1	-848.6	10000	65.0	13.08%	5785.1	12.73%
Tcf12(bHLH)/GM12878-Tcf12-ChIP-Seq(GSE32465)/Homer	VCAGCTGYTG	1	-844.6	10000	70.0	14.08%	6241.4	13.73%
Ap4(bHLH)/AML-Tfap4-ChIP-Seq(GSE45738)/Homer	NAHCAGCTGD	1	-840	10000	78.0	15.69%	6970.7	15.34%
LRF(Zf)/Erythroblasts-ZBTB7A-ChIP-Seq(GSE74977)/Homer	AAGACCCYYN	1	-831	10000	186.0	37.42%	16807.0	36.98%
CEBP(bZIP)/ThioMac-CEBPb-ChIP-Seq(GSE21512)/Homer	ATTGCGCAAC	1	-828.8	10000	35.0	7.04%	3085.3	6.79%
Stat3(Stat)/mES-Stat3-ChIP-Seq(GSE11431)/Homer	CTTCCGGGAA	1	-817.2	10000	52.0	10.46%	4630.0	10.19%
PRDM1(Zf)/Hela-PRDM1-ChIP-Seq(GSE31477)/Homer	ACTTTCACTTTC	1	-815.4	10000	30.0	6.04%	2641.3	5.81%
ZBTB33(Zf)/GM12878-ZBTB33-ChIP-Seq(GSE32465)/Homer	GGVTCTCGCGAGAAC	1	-814.6	10000	21.0	4.23%	1830.5	4.03%
ZNF7(Zf)/HepG2-ZNF7.Flag-ChIP-Seq(Encode)/Homer	CTGCCWVCTTTTRTA	1	-810.6	10000	23.0	4.63%	2013.0	4.43%
COUP-TFII(NR)/Artia-Nr2f2-ChIP-Seq(GSE46497)/Homer	AGRGGTCA	1	-796.5	10000	102.0	20.52%	9189.8	20.22%
GATA3(Zf),DR8/iTreg-Gata3-ChIP-Seq(GSE20898)/Homer	AGATSTNDNNDSAGATAASN	1	-786.6	10000	2.0	0.40%	140.2	0.31%
ETS:RUNX(ETS,Runt)/Jurkat-RUNX1-ChIP-Seq(GSE17954)/Homer	RCAGGATGTGGT	1	-782.6	10000	15.0	3.02%	1303.2	2.87%
Maz(Zf)/HepG2-Maz-ChIP-Seq(GSE31477)/Homer	GGGGGGGG	1	-780.9	10000	244.0	49.09%	22160.7	48.76%
Sox21(HMG)/ESC-SOX21-ChIP-Seq(GSE110505)/Homer	BCCWTTGTBYKV	1	-778.7	10000	84.0	16.90%	7567.9	16.65%
TEAD2(TEA)/Py2T-Tead2-ChIP-Seq(GSE55709)/Homer	CCWGGAATGY	1	-769	10000	23.0	4.63%	2032.6	4.47%
ZNF467(Zf)/HEK293-ZNF467.GFP-ChIP-Seq(GSE58341)/Homer	TGGGGAAGGGCM	1	-766.5	10000	106.0	21.33%	9582.3	21.08%
c-Myc(bHLH)/LNCAP-cMyc-ChIP-Seq(Unpublished)/Homer	VCCACGTG	1	-765.6	10000	66.0	13.28%	5940.8	13.07%
CDX4(Homeobox)/ZebrafishEmbryos-Cdx4.Myc-ChIP-Seq(GSE48254)/Homer	NGYCATAAAWCH	1	-764.7	10000	38.0	7.65%	3395.8	7.47%
STAT5(Stat)/mCD4+-Stat5-ChIP-Seq(GSE12346)/Homer	RTTTCTNAGAAA	1	-763.8	10000	22.0	4.43%	1944.5	4.28%
Mef2b(MADS)/HEK293-Mef2b.V5-ChIP-Seq(GSE67450)/Homer	GCTATTTTTGGM	1	-747.5	10000	36.0	7.24%	3224.7	7.09%
ZNF652/HepG2-ZNF652.Flag-ChIP-Seq(Encode)/Homer	TTAACCCTTTVNKKN	1	-744.4	10000	13.0	2.62%	1137.4	2.50%
PAX3:FKHR-fusion(Paired,Homeobox)/Rh4-PAX3:FKHR-ChIP-Seq(GSE19063)/Homer	ACCRTGACTAATTNN	1	-743	10000	8.0	1.61%	685.5	1.51%
TEAD1(TEAD)/HepG2-TEAD1-ChIP-Seq(Encode)/Homer	CYRCATTCCA	1	-741.5	10000	47.0	9.46%	4229.3	9.31%
ZNF519(Zf)/HEK293-ZNF519.GFP-ChIP-Seq(GSE58341)/Homer	GAGSCCGAGC	1	-738	10000	38.0	7.65%	3412.5	7.51%
GLI3(Zf)/Limb-GLI3-ChIP-Chip(GSE11077)/Homer	CGTGGGTGGTCC	1	-736.3	10000	8.0	1.61%	687.6	1.51%
ZFX(Zf)/mES-Zfx-ChIP-Seq(GSE11431)/Homer	AGGCCTRG	1	-724.2	10000	123.0	24.75%	11177.0	24.59%
MITF(bHLH)/MastCells-MITF-ChIP-Seq(GSE48085)/Homer	RTCATGTGAC	1	-709.1	10000	63.0	12.68%	5713.5	12.57%
Rfx2(HTH)/LoVo-RFX2-ChIP-Seq(GSE49402)/Homer	GTTGCCATGGCAACM	1	-705.9	10000	18.0	3.62%	1608.6	3.54%
Bcl11a(Zf)/HSPC-BCL11A-ChIP-Seq(GSE104676)/Homer	TYTGACCASWRG	1	-703.3	10000	35.0	7.04%	3161.1	6.96%
Reverb(NR),DR2/RAW-Reverba.biotin-ChIP-Seq(GSE45914)/Homer	GTRGGTCASTGGGTCA	1	-699.5	10000	7.0	1.41%	607.2	1.34%
GATA(Zf),IR4/iTreg-Gata3-ChIP-Seq(GSE20898)/Homer	NAGATWNBNATCTNN	1	-698.1	10000	2.0	0.40%	152.7	0.34%
Cdx2(Homeobox)/mES-Cdx2-ChIP-Seq(GSE14586)/Homer	GYMATAAAAH	1	-696.2	10000	25.0	5.03%	2252.1	4.95%
bHLHE41(bHLH)/proB-Bhlhe41-ChIP-Seq(GSE93764)/Homer	KCACGTGMCN	1	-690.5	10000	126.0	25.35%	11487.7	25.27%
p53(p53)/mES-cMyc-ChIP-Seq(GSE11431)/Homer	ACATGCCCGGGCAT	1	-689.8	10000	1.0	0.20%	63.7	0.14%
RXR(NR),DR1/3T3L1-RXR-ChIP-Seq(GSE13511)/Homer	TAGGGCAAAGGTCA	1	-687.6	10000	72.0	14.49%	6554.9	14.42%
Ronin(THAP)/ES-Thap11-ChIP-Seq(GSE51522)/Homer	RACTACAACTCCCAGVAKGC	1	-681	10000	24.0	4.83%	2169.8	4.77%
Usf2(bHLH)/C2C12-Usf2-ChIP-Seq(GSE36030)/Homer	GTCACGTGGT	1	-677.1	10000	31.0	6.24%	2812.4	6.19%
Tbx21(T-box)/GM12878-TBX21-ChIP-Seq(Encode)/Homer	AGGTGTGAAA	1	-674.7	10000	41.0	8.25%	3729.2	8.20%
YY1(Zf)/Promoter/Homer	CAAGATGGCGGC	1	-666.5	10000	21.0	4.23%	1902.8	4.19%
SpiB(ETS)/OCILY3-SPIB-ChIP-Seq(GSE56857)/Homer	AAAGRGGAAGTG	1	-660	10000	23.0	4.63%	2089.8	4.60%
Chop(bZIP)/MEF-Chop-ChIP-Seq(GSE35681)/Homer	ATTGCATCAT	1	-648.5	10000	9.0	1.81%	807.8	1.78%
Tbx5(T-box)/HL1-Tbx5.biotin-ChIP-Seq(GSE21529)/Homer	AGGTGTCA	1	-648.4	10000	170.0	34.21%	15561.8	34.24%
CREB5(bZIP)/LNCaP-CREB5.V5-ChIP-Seq(GSE137775)/Homer	VVATGACGTCAT	1	-646.6	10000	28.0	5.63%	2556.5	5.62%
OCT:OCT(POU,Homeobox)/NPC-OCT6-ChIP-Seq(GSE43916)/Homer	YATGCATATRCATRT	1	-645.4	10000	2.0	0.40%	160.2	0.35%
GABPA(ETS)/Jurkat-GABPa-ChIP-Seq(GSE17954)/Homer	RACCGGAAGT	1	-638.3	10000	135.0	27.16%	12372.0	27.22%
Nkx3.1(Homeobox)/LNCaP-Nkx3.1-ChIP-Seq(GSE28264)/Homer	AAGCACTTAA	1	-633.1	10000	112.0	22.54%	10271.9	22.60%
EHF(ETS)/LoVo-EHF-ChIP-Seq(GSE49402)/Homer	AVCAGGAAGT	1	-629.7	10000	122.0	24.55%	11191.5	24.62%
Mouse_Recombination_Hotspot(Zf)/Testis-DMC1-ChIP-Seq(GSE24438)/Homer	ACTYKNATTCGTGNTACTTC	1	-626.8	10000	2.0	0.40%	164.0	0.36%
c-Myc(bHLH)/mES-cMyc-ChIP-Seq(GSE11431)/Homer	VVCCACGTGG	1	-623.3	10000	32.0	6.44%	2939.1	6.47%
FOXA1(Forkhead)/LNCAP-FOXA1-ChIP-Seq(GSE27824)/Homer	WAAGTAAACA	1	-615.6	10000	42.0	8.45%	3865.6	8.50%
AP-2alpha(AP2)/Hela-AP2alpha-ChIP-Seq(GSE31477)/Homer	ATGCCCTGAGGC	1	-610.8	10000	98.0	19.72%	9013.9	19.83%
Myf5(bHLH)/GM-Myf5-ChIP-Seq(GSE24852)/Homer	BAACAGCTGT	1	-608.9	10000	39.0	7.85%	3594.3	7.91%
FoxD3(forkhead)/ZebrafishEmbryo-Foxd3.biotin-ChIP-seq(GSE106676)/Homer	TGTTTAYTTAGC	1	-605.6	10000	31.0	6.24%	2859.8	6.29%
Gli2(Zf)/GM2-Gli2-ChIP-Chip(GSE112702)/Homer	YSTGGGTGGTCT	1	-602.3	10000	17.0	3.42%	1567.8	3.45%
PPARa(NR),DR1/Liver-Ppara-ChIP-Seq(GSE47954)/Homer	VNAGGKCAAAGGTCA	1	-598.2	10000	60.0	12.07%	5536.6	12.18%
GRHL2(CP2)/HBE-GRHL2-ChIP-Seq(GSE46194)/Homer	AAACYKGTTWDACMRGTTTB	1	-591.4	10000	14.0	2.82%	1295.0	2.85%
HINFP(Zf)/K562-HINFP.eGFP-ChIP-Seq(Encode)/Homer	TWVGGTCCGC	1	-590.1	10000	80.0	16.10%	7383.3	16.24%
FOXA1(Forkhead)/MCF7-FOXA1-ChIP-Seq(GSE26831)/Homer	WAAGTAAACA	1	-588.6	10000	34.0	6.84%	3148.8	6.93%
MYNN(Zf)/HEK293-MYNN.eGFP-ChIP-Seq(Encode)/Homer	TTCAAAWTAAAAGTC	1	-587.7	10000	10.0	2.01%	923.3	2.03%
Nr5a2(NR)/Pancreas-LRH1-ChIP-Seq(GSE34295)/Homer	BTCAAGGTCA	1	-580.5	10000	32.0	6.44%	2969.9	6.53%
CLOCK(bHLH)/Liver-Clock-ChIP-Seq(GSE39860)/Homer	GHCACGTG	1	-566.3	10000	48.0	9.66%	4459.5	9.81%
IRF8(IRF)/BMDM-IRF8-ChIP-Seq(GSE77884)/Homer	GRAASTGAAAST	1	-566	10000	27.0	5.43%	2516.8	5.54%
DLX2(Homeobox)/BasalGanglia-Dlx2-ChIP-seq(GSE124936)/Homer	NNNTAATTAS	1	-563.6	10000	65.0	13.08%	6030.2	13.27%
ZNF675(Zf)/HEK293-ZNF675.GFP-ChIP-Seq(GSE58341)/Homer	ARGAGGMCAAAATGW	1	-561	10000	6.0	1.21%	557.3	1.23%
FOXA1:AR(Forkhead,NR)/LNCAP-AR-ChIP-Seq(GSE27824)/Homer	AGTAAACAAAAAAGAACAND	1	-552.8	10000	2.0	0.40%	176.5	0.39%
CTCF-SatelliteElement(Zf?)/CD4+-CTCF-ChIP-Seq(Barski_et_al.)/Homer	TGCAGTTCCMVNWRTGGCCA	1	-542.3	10000	1.0	0.20%	79.8	0.18%
Bapx1(Homeobox)/VertebralCol-Bapx1-ChIP-Seq(GSE36672)/Homer	TTRAGTGSYK	1	-539.2	10000	99.0	19.92%	9189.4	20.22%
GFY-Staf(?,Zf)/Promoter/Homer	RACTACAATTCCCAGAAKGC	1	-538.2	10000	25.0	5.03%	2349.6	5.17%
GSC(Homeobox)/FrogEmbryos-GSC-ChIP-Seq(DRA000576)/Homer	RGGATTAR	1	-527.6	10000	45.0	9.05%	4216.4	9.28%
NPAS(bHLH)/Liver-NPAS-ChIP-Seq(GSE39860)/Homer	NVCACGTG	1	-523	10000	86.0	17.30%	8011.1	17.63%
ZSCAN22(Zf)/HEK293-ZSCAN22.GFP-ChIP-Seq(GSE58341)/Homer	SMCAGTCWGAKGGAGGAGGC	1	-521.9	10000	7.0	1.41%	666.8	1.47%
FOXM1(Forkhead)/MCF7-FOXM1-ChIP-Seq(GSE72977)/Homer	TRTTTACTTW	1	-519.8	10000	37.0	7.44%	3480.4	7.66%
Snail1(Zf)/LS174T-SNAIL1.HA-ChIP-Seq(GSE127183)/Homer	TRCACCTGCY	1	-519	10000	52.0	10.46%	4873.6	10.72%
GLIS3(Zf)/Thyroid-Glis3.GFP-ChIP-Seq(GSE103297)/Homer	CTCCCTGGGAGGCCN	1	-516.5	10000	155.0	31.19%	14367.3	31.61%
Isl1(Homeobox)/Neuron-Isl1-ChIP-Seq(GSE31456)/Homer	CTAATKGV	1	-508	10000	89.0	17.91%	8306.7	18.28%
ZNF341(Zf)/EBV-ZNF341-ChIP-Seq(GSE113194)/Homer	GGAACAGCCG	1	-507.9	10000	52.0	10.46%	4884.0	10.75%
RORa(NR)/Liver-Rora-ChIP-Seq(GSE101115)/Homer	AAWCTAGGTCARDNN	1	-507.5	10000	5.0	1.01%	479.9	1.06%
Foxo1(Forkhead)/RAW-Foxo1-ChIP-Seq(Fan_et_al.)/Homer	CTGTTTAC	1	-505	10000	90.0	18.11%	8402.0	18.49%
Nr5a2(NR)/mES-Nr5a2-ChIP-Seq(GSE19019)/Homer	BTCAAGGTCA	1	-503.9	10000	25.0	5.03%	2373.7	5.22%
Tcf21(bHLH)/ArterySmoothMuscle-Tcf21-ChIP-Seq(GSE61369)/Homer	NAACAGCTGG	1	-502.4	10000	61.0	12.27%	5724.6	12.59%
X-box(HTH)/NPC-H3K4me1-ChIP-Seq(GSE16256)/Homer	GGTTGCCATGGCAA	1	-496.8	10000	13.0	2.62%	1248.4	2.75%
HEB(bHLH)/mES-Heb-ChIP-Seq(GSE53233)/Homer	VCAGCTGBNN	1	-494.2	10000	128.0	25.75%	11918.1	26.22%
Elf4(ETS)/BMDM-Elf4-ChIP-Seq(GSE88699)/Homer	ACTTCCKGKT	1	-489.9	10000	123.0	24.75%	11464.6	25.22%
Mef2d(MADS)/Retina-Mef2d-ChIP-Seq(GSE61391)/Homer	GCTATTTTTAGC	1	-489.2	10000	8.0	1.61%	775.7	1.71%
Sox9(HMG)/Limb-SOX9-ChIP-Seq(GSE73225)/Homer	AGGVNCCTTTGT	1	-482.4	10000	34.0	6.84%	3232.4	7.11%
Rfx1(HTH)/NPC-H3K4me1-ChIP-Seq(GSE16256)/Homer	KGTTGCCATGGCAA	1	-474.9	10000	22.0	4.43%	2112.4	4.65%
ZBTB12(Zf)/HEK293-ZBTB12.GFP-ChIP-Seq(GSE58341)/Homer	NGNTCTAGAACCNGV	1	-473.8	10000	23.0	4.63%	2207.9	4.86%
HNF4a(NR),DR1/HepG2-HNF4a-ChIP-Seq(GSE25021)/Homer	CARRGKBCAAAGTYCA	1	-468.1	10000	20.0	4.02%	1928.3	4.24%
ERRg(NR)/Kidney-ESRRG-ChIP-Seq(GSE104905)/Homer	GTGACCTTGRVN	1	-463.5	10000	42.0	8.45%	3997.5	8.80%
EWS:ERG-fusion(ETS)/CADO_ES1-EWS:ERG-ChIP-Seq(SRA014231)/Homer	ATTTCCTGTN	1	-462.8	10000	43.0	8.65%	4091.3	9.00%
RORg(NR)/Liver-Rorc-ChIP-Seq(GSE101115)/Homer	WAABTAGGTCAV	1	-452.4	10000	3.0	0.60%	299.8	0.66%
HLF(bZIP)/HSC-HLF.Flag-ChIP-Seq(GSE69817)/Homer	RTTATGYAAB	1	-450.9	10000	31.0	6.24%	2978.3	6.55%
Barx1(Homeobox)/Stomach-Barx1.3xFlag-ChIP-Seq(GSE69483)/Homer	AAACMATTAN	1	-449.7	10000	17.0	3.42%	1656.5	3.64%
ZEB1(Zf)/PDAC-ZEB1-ChIP-Seq(GSE64557)/Homer	VCAGGTRDRY	1	-447.1	10000	98.0	19.72%	9218.2	20.28%
ELF3(ETS)/PDAC-ELF3-ChIP-Seq(GSE64557)/Homer	ANCAGGAAGT	1	-442.1	10000	56.0	11.27%	5326.3	11.72%
Hoxd10(Homeobox)/ChickenMSG-Hoxd10.Flag-ChIP-Seq(GSE86088)/Homer	GGCMATGAAA	1	-440.8	10000	51.0	10.26%	4861.2	10.70%
HIF-1b(HLH)/T47D-HIF1b-ChIP-Seq(GSE59937)/Homer	RTACGTGC	1	-436.7	10000	100.0	20.12%	9418.5	20.72%
Twist2(bHLH)/Myoblast-Twist2.Ty1-ChIP-Seq(GSE127998)/Homer	MCAGCTGBYH	1	-434.3	10000	88.0	17.71%	8310.8	18.29%
Zic(Zf)/Cerebellum-ZIC1.2-ChIP-Seq(GSE60731)/Homer	CCTGCTGAGH	1	-424.6	10000	58.0	11.67%	5533.3	12.17%
Egr1(Zf)/K562-Egr1-ChIP-Seq(GSE32465)/Homer	TGCGTGGGYG	1	-423.9	10000	110.0	22.13%	10362.3	22.80%
IRF:BATF(IRF:bZIP)/pDC-Irf8-ChIP-Seq(GSE66899)/Homer	CTTTCANTATGACTV	1	-418	10000	4.0	0.80%	411.1	0.90%
Atf4(bZIP)/MEF-Atf4-ChIP-Seq(GSE35681)/Homer	MTGATGCAAT	1	-416.1	10000	12.0	2.41%	1198.9	2.64%
HIF-1a(bHLH)/MCF7-HIF1a-ChIP-Seq(GSE28352)/Homer	TACGTGCV	1	-415.2	10000	25.0	5.03%	2442.3	5.37%
LEF1(HMG)/H1-LEF1-ChIP-Seq(GSE64758)/Homer	CCTTTGATST	1	-403.3	10000	24.0	4.83%	2357.6	5.19%
Foxa3(Forkhead)/Liver-Foxa3-ChIP-Seq(GSE77670)/Homer	BSNTGTTTACWYWGN	1	-401.9	10000	10.0	2.01%	1012.4	2.23%
Hnf1(Homeobox)/Liver-Foxa2-Chip-Seq(GSE25694)/Homer	GGTTAAWCATTAA	1	-401.7	10000	5.0	1.01%	518.6	1.14%
SPDEF(ETS)/VCaP-SPDEF-ChIP-Seq(SRA014231)/Homer	ASWTCCTGBT	1	-401.4	10000	88.0	17.71%	8357.1	18.39%
SCL(bHLH)/HPC7-Scl-ChIP-Seq(GSE13511)/Homer	AVCAGCTG	1	-400.4	10000	242.0	48.69%	22536.6	49.58%
Tbet(T-box)/CD8-Tbet-ChIP-Seq(GSE33802)/Homer	AGGTGTGAAM	1	-398.9	10000	39.0	7.85%	3781.4	8.32%
THRb(NR)/Liver-NR1A2-ChIP-Seq(GSE52613)/Homer	TRAGGTCA	1	-398.5	10000	202.0	40.64%	18877.3	41.53%
NF1-halfsite(CTF)/LNCaP-NF1-ChIP-Seq(Unpublished)/Homer	YTGCCAAG	1	-398.1	10000	109.0	21.93%	10310.1	22.68%
CEBP:AP1(bZIP)/ThioMac-CEBPb-ChIP-Seq(GSE21512)/Homer	DRTGTTGCAA	1	-396.4	10000	30.0	6.04%	2933.9	6.46%
GFY(?)/Promoter/Homer	ACTACAATTCCC	1	-394.7	10000	23.0	4.63%	2269.7	4.99%
ELF5(ETS)/T47D-ELF5-ChIP-Seq(GSE30407)/Homer	ACVAGGAAGT	1	-389.1	10000	71.0	14.29%	6792.4	14.94%
Pdx1(Homeobox)/Islet-Pdx1-ChIP-Seq(SRA008281)/Homer	YCATYAATCA	1	-385	10000	29.0	5.84%	2849.2	6.27%
IRF2(IRF)/Erythroblas-IRF2-ChIP-Seq(GSE36985)/Homer	GAAASYGAAASY	1	-382.7	10000	8.0	1.61%	826.3	1.82%
Otx2(Homeobox)/EpiLC-Otx2-ChIP-Seq(GSE56098)/Homer	NYTAATCCYB	1	-379.8	10000	31.0	6.24%	3044.9	6.70%
EBF2(EBF)/BrownAdipose-EBF2-ChIP-Seq(GSE97114)/Homer	NABTCCCWDGGGAVH	1	-379.7	10000	66.0	13.28%	6338.7	13.95%
CEBP:CEBP(bZIP)/MEF-Chop-ChIP-Seq(GSE35681)/Homer	NTNATGCAAYMNNHTGMAAY	1	-372.9	10000	4.0	0.80%	428.9	0.94%
ETV1(ETS)/GIST48-ETV1-ChIP-Seq(GSE22441)/Homer	AACCGGAAGT	1	-369.9	10000	164.0	33.00%	15439.5	33.97%
Hoxd13(Homeobox)/ChickenMSG-Hoxd13.Flag-ChIP-Seq(GSE86088)/Homer	NCYAATAAAA	1	-364.9	10000	65.0	13.08%	6265.9	13.79%
IRF1(IRF)/PBMC-IRF1-ChIP-Seq(GSE43036)/Homer	GAAAGTGAAAGT	1	-359.1	10000	8.0	1.61%	839.6	1.85%
HIF2a(bHLH)/785_O-HIF2a-ChIP-Seq(GSE34871)/Homer	GCACGTACCC	1	-354.1	10000	30.0	6.04%	2975.5	6.55%
ZNF416(Zf)/HEK293-ZNF416.GFP-ChIP-Seq(GSE58341)/Homer	WDNCTGGGCA	1	-353.7	10000	85.0	17.10%	8151.6	17.93%
HIC1(Zf)/Treg-ZBTB29-ChIP-Seq(GSE99889)/Homer	TGCCAGCB	1	-348.2	10000	154.0	30.99%	14560.0	32.03%
Hoxc9(Homeobox)/Ainv15-Hoxc9-ChIP-Seq(GSE21812)/Homer	GGCCATAAATCA	1	-347.2	10000	16.0	3.22%	1634.7	3.60%
ETS1(ETS)/Jurkat-ETS1-ChIP-Seq(GSE17954)/Homer	ACAGGAAGTG	1	-335.1	10000	127.0	25.55%	12088.0	26.60%
ETS:E-box(ETS,bHLH)/HPC7-Scl-ChIP-Seq(GSE22178)/Homer	AGGAARCAGCTG	1	-332.5	10000	4.0	0.80%	446.0	0.98%
AR-halfsite(NR)/LNCaP-AR-ChIP-Seq(GSE27824)/Homer	CCAGGAACAG	1	-331.1	10000	182.0	36.62%	17174.6	37.79%
Sox4(HMG)/proB-Sox4-ChIP-Seq(GSE50066)/Homer	YCTTTGTTCC	1	-327.8	10000	37.0	7.44%	3672.5	8.08%
Unknown-ESC-element(?)/mES-Nanog-ChIP-Seq(GSE11724)/Homer	CACAGCAGGGGG	1	-327.6	10000	34.0	6.84%	3386.6	7.45%
Tbx6(T-box)/ESC-Tbx6-ChIP-Seq(GSE93524)/Homer	DAGGTGTBAA	1	-326.8	10000	50.0	10.06%	4907.9	10.80%
Rbpj1(?)/Panc1-Rbpj1-ChIP-Seq(GSE47459)/Homer	HTTTCCCASG	1	-325.8	10000	92.0	18.51%	8851.1	19.47%
GRE(NR),IR3/A549-GR-ChIP-Seq(GSE32465)/Homer	NRGVACABNVTGTYCY	1	-324.6	10000	5.0	1.01%	553.8	1.22%
Sox10(HMG)/SciaticNerve-Sox3-ChIP-Seq(GSE35132)/Homer	CCWTTGTYYB	1	-317.2	10000	71.0	14.29%	6900.6	15.18%
NeuroD1(bHLH)/Islet-NeuroD1-ChIP-Seq(GSE30298)/Homer	GCCATCTGTT	1	-316.4	10000	40.0	8.05%	3973.0	8.74%
E2A(bHLH)/proBcell-E2A-ChIP-Seq(GSE21978)/Homer	DNRCAGCTGY	1	-314.4	10000	97.0	19.52%	9338.3	20.55%
MNT(bHLH)/HepG2-MNT-ChIP-Seq(Encode)/Homer	DGCACACGTG	1	-311.8	10000	50.0	10.06%	4928.8	10.84%
ZNF165(Zf)/WHIM12-ZNF165-ChIP-Seq(GSE65937)/Homer	AAGGKGRCGCAGGCA	1	-306.3	10000	15.0	3.02%	1570.2	3.45%
BHLHA15(bHLH)/NIH3T3-BHLHB8.HA-ChIP-Seq(GSE119782)/Homer	NAMCAGCTGK	1	-300.2	10000	69.0	13.88%	6740.6	14.83%
Ptf1a(bHLH)/Panc1-Ptf1a-ChIP-Seq(GSE47459)/Homer	ACAGCTGTTN	1	-296.8	10000	156.0	31.39%	14851.8	32.68%
RAR:RXR(NR),DR0/ES-RAR-ChIP-Seq(GSE56893)/Homer	AGGTCAAGGTCA	1	-296.3	10000	4.0	0.80%	462.6	1.02%
Oct4:Sox17(POU,Homeobox,HMG)/F9-Sox17-ChIP-Seq(GSE44553)/Homer	CCATTGTATGCAAAT	1	-291.7	10000	3.0	0.60%	356.3	0.78%
HOXB13(Homeobox)/ProstateTumor-HOXB13-ChIP-Seq(GSE56288)/Homer	TTTTATKRGG	1	-290.9	10000	42.0	8.45%	4197.8	9.24%
GATA(Zf),IR3/iTreg-Gata3-ChIP-Seq(GSE20898)/Homer	NNNNNBAGATAWYATCTVHN	1	-282.5	10000	4.0	0.80%	469.6	1.03%
Zic3(Zf)/mES-Zic3-ChIP-Seq(GSE37889)/Homer	GGCCYCCTGCTGDGH	1	-280.1	10000	58.0	11.67%	5735.3	12.62%
Ascl2(bHLH)/ESC-Ascl2-ChIP-Seq(GSE97712)/Homer	SSRGCAGCTGCH	1	-277.6	10000	77.0	15.49%	7534.0	16.58%
MafF(bZIP)/HepG2-MafF-ChIP-Seq(GSE31477)/Homer	HWWGTCAGCAWWTTT	1	-275.4	10000	6.0	1.21%	685.6	1.51%
HOXA2(Homeobox)/mES-Hoxa2-ChIP-Seq(Donaldson_et_al.)/Homer	GYCATCMATCAT	1	-268.9	10000	2.0	0.40%	253.3	0.56%
Sox3(HMG)/NPC-Sox3-ChIP-Seq(GSE33059)/Homer	CCWTTGTY	1	-266.6	10000	74.0	14.89%	7271.7	16.00%
PRDM14(Zf)/H1-PRDM14-ChIP-Seq(GSE22767)/Homer	RGGTCTCTAACY	1	-265.2	10000	12.0	2.41%	1307.8	2.88%
Tbox:Smad(T-box,MAD)/ESCd5-Smad2_3-ChIP-Seq(GSE29422)/Homer	AGGTGHCAGACA	1	-259.9	10000	5.0	1.01%	589.9	1.30%
Pax7(Paired,Homeobox)/Myoblast-Pax7-ChIP-Seq(GSE25064)/Homer	TAATCAATTA	1	-259.2	10000	2.0	0.40%	258.0	0.57%
RORgt(NR)/EL4-RORgt.Flag-ChIP-Seq(GSE56019)/Homer	AAYTAGGTCA	1	-251.8	10000	3.0	0.60%	375.5	0.83%
RORgt(NR)/EL4-RORgt.Flag-ChIP-Seq(GSE56019)/Homer	AAYTAGGTCA	1	-251.8	10000	3.0	0.60%	375.5	0.83%
Ascl1(bHLH)/NeuralTubes-Ascl1-ChIP-Seq(GSE55840)/Homer	NNVVCAGCTGBN	1	-251	10000	101.0	20.32%	9840.7	21.65%
ERE(NR),IR3/MCF7-ERa-ChIP-Seq(Unpublished)/Homer	VAGGTCACNSTGACC	1	-250.7	10000	9.0	1.81%	1014.6	2.23%
E2A(bHLH),near_PU.1/Bcell-PU.1-ChIP-Seq(GSE21512)/Homer	NVCACCTGBN	1	-249.6	10000	84.0	16.90%	8247.7	18.15%
THRb(NR)/HepG2-THRb.Flag-ChIP-Seq(Encode)/Homer	GGTCACCTGAGGTCA	1	-248.8	10000	38.0	7.65%	3875.6	8.53%
Hand2(bHLH)/Mesoderm-Hand2-ChIP-Seq(GSE61475)/Homer	TGACANARRCCAGRC	1	-243.1	10000	17.0	3.42%	1830.6	4.03%
Lhx1(Homeobox)/EmbryoCarcinoma-Lhx1-ChIP-Seq(GSE70957)/Homer	NNYTAATTAR	1	-242.5	10000	41.0	8.25%	4174.3	9.18%
Sox17(HMG)/Endoderm-Sox17-ChIP-Seq(GSE61475)/Homer	CCATTGTTYB	1	-235.9	10000	26.0	5.23%	2728.6	6.00%
PBX2(Homeobox)/K562-PBX2-ChIP-Seq(Encode)/Homer	RTGATTKATRGN	1	-235.8	10000	25.0	5.03%	2630.1	5.79%
Mef2c(MADS)/GM12878-Mef2c-ChIP-Seq(GSE32465)/Homer	DCYAAAAATAGM	1	-232	10000	14.0	2.82%	1541.2	3.39%
Jun-AP1(bZIP)/K562-cJun-ChIP-Seq(GSE31477)/Homer	GATGASTCATCN	1	-230.5	10000	7.0	1.41%	822.2	1.81%
CTCF(Zf)/CD4+-CTCF-ChIP-Seq(Barski_et_al.)/Homer	AYAGTGCCMYCTRGTGGCCA	1	-230.1	10000	14.0	2.82%	1543.6	3.40%
CArG(MADS)/PUER-Srf-ChIP-Seq(Sullivan_et_al.)/Homer	CCATATATGGNM	1	-230.1	10000	14.0	2.82%	1543.9	3.40%
Unknown(Homeobox)/Limb-p300-ChIP-Seq/Homer	SSCMATWAAA	1	-229.4	10000	27.0	5.43%	2835.1	6.24%
Rfx5(HTH)/GM12878-Rfx5-ChIP-Seq(GSE31477)/Homer	SCCTAGCAACAG	1	-226.5	10000	26.0	5.23%	2742.0	6.03%
PR(NR)/T47D-PR-ChIP-Seq(GSE31130)/Homer	VAGRACAKNCTGTBC	1	-222.9	10000	83.0	16.70%	8211.1	18.07%
Nrf2(bZIP)/Lymphoblast-Nrf2-ChIP-Seq(GSE37589)/Homer	HTGCTGAGTCAT	1	-222.5	10000	1.0	0.20%	147.2	0.32%
Znf263(Zf)/K562-Znf263-ChIP-Seq(GSE31477)/Homer	CVGTSCTCCC	1	-217.4	10000	157.0	31.59%	15143.0	33.32%
Esrrb(NR)/mES-Esrrb-ChIP-Seq(GSE11431)/Homer	KTGACCTTGA	1	-207.3	10000	26.0	5.23%	2769.1	6.09%
ZNF669(Zf)/HEK293-ZNF669.GFP-ChIP-Seq(GSE58341)/Homer	GARTGGTCATCGCCC	1	-206.5	10000	7.0	1.41%	842.9	1.85%
ETS(ETS)/Promoter/Homer	AACCGGAAGT	1	-205.4	10000	81.0	16.30%	8063.5	17.74%
Atoh1(bHLH)/Cerebellum-Atoh1-ChIP-Seq(GSE22111)/Homer	VNRVCAGCTGGY	1	-203	10000	56.0	11.27%	5688.4	12.52%
Twist(bHLH)/HMLE-TWIST1-ChIP-Seq(Chang_et_al)/Homer	VCAKCTGGNNNCCAGMTGBN	1	-201.6	10000	4.0	0.80%	518.7	1.14%
Brn2(POU,Homeobox)/NPC-Brn2-ChIP-Seq(GSE35496)/Homer	ATGAATATTC	1	-196.8	10000	2.0	0.40%	287.6	0.63%
ELF1(ETS)/Jurkat-ELF1-ChIP-Seq(SRA014231)/Homer	AVCCGGAAGT	1	-195.3	10000	118.0	23.74%	11572.7	25.46%
GATA:SCL(Zf,bHLH)/Ter119-SCL-ChIP-Seq(GSE18720)/Homer	CRGCTGBNGNSNNSAGATAA	1	-193.3	10000	3.0	0.60%	409.5	0.90%
HOXA1(Homeobox)/mES-Hoxa1-ChIP-Seq(SRP084292)/Homer	TGATKGATGR	1	-190.8	10000	5.0	1.01%	638.9	1.41%
Pitx1:Ebox(Homeobox,bHLH)/Hindlimb-Pitx1-ChIP-Seq(GSE41591)/Homer	YTAATTRAWWCCAGATGT	1	-190.6	10000	4.0	0.80%	526.3	1.16%
FOXP1(Forkhead)/H9-FOXP1-ChIP-Seq(GSE31006)/Homer	NYYTGTTTACHN	1	-190.4	10000	14.0	2.82%	1589.6	3.50%
Gata2(Zf)/K562-GATA2-ChIP-Seq(GSE18829)/Homer	BBCTTATCTS	1	-188.7	10000	19.0	3.82%	2099.8	4.62%
TCF4(bHLH)/SHSY5Y-TCF4-ChIP-Seq(GSE96915)/Homer	SMCATCTGKH	1	-188.1	10000	67.0	13.48%	6774.6	14.91%
Elk1(ETS)/Hela-Elk1-ChIP-Seq(GSE31477)/Homer	HACTTCCGGY	1	-188	10000	128.0	25.75%	12529.1	27.57%
Tcf3(HMG)/mES-Tcf3-ChIP-Seq(GSE11724)/Homer	ASWTCAAAGG	1	-185.8	10000	7.0	1.41%	862.0	1.90%
HRE(HSF)/HepG2-HSF1-ChIP-Seq(GSE31477)/Homer	BSTTCTRGAABVTTCYAGAA	1	-183.8	10000	7.0	1.41%	863.4	1.90%
EAR2(NR)/K562-NR2F6-ChIP-Seq(Encode)/Homer	NRBCARRGGTCA	1	-183.7	10000	66.0	13.28%	6689.6	14.72%
TFE3(bHLH)/MEF-TFE3-ChIP-Seq(GSE75757)/Homer	GTCACGTGACYV	1	-182.9	10000	12.0	2.41%	1392.4	3.06%
IRF4(IRF)/GM12878-IRF4-ChIP-Seq(GSE32465)/Homer	ACTGAAACCA	1	-177.7	10000	18.0	3.62%	2014.3	4.43%
NFAT:AP1(RHD,bZIP)/Jurkat-NFATC1-ChIP-Seq(Jolma_et_al.)/Homer	SARTGGAAAAWRTGAGTCAB	1	-167.9	10000	5.0	1.01%	658.9	1.45%
Slug(Zf)/Mesoderm-Snai2-ChIP-Seq(GSE61475)/Homer	SNGCACCTGCHS	1	-165.2	10000	32.0	6.44%	3435.2	7.56%
USF1(bHLH)/GM12878-Usf1-ChIP-Seq(GSE32465)/Homer	SGTCACGTGR	1	-162.1	10000	40.0	8.05%	4228.1	9.30%
BMAL1(bHLH)/Liver-Bmal1-ChIP-Seq(GSE39860)/Homer	GNCACGTG	1	-158.6	10000	87.0	17.51%	8758.1	19.27%
COUP-TFII(NR)/K562-NR2F1-ChIP-Seq(Encode)/Homer	GKBCARAGGTCA	1	-156	10000	75.0	15.09%	7624.0	16.77%
Gata6(Zf)/HUG1N-GATA6-ChIP-Seq(GSE51936)/Homer	YCTTATCTBN	1	-154.7	10000	26.0	5.23%	2859.1	6.29%
Nkx6.1(Homeobox)/Islet-Nkx6.1-ChIP-Seq(GSE40975)/Homer	GKTAATGR	1	-153.9	10000	93.0	18.71%	9342.4	20.55%
Max(bHLH)/K562-Max-ChIP-Seq(GSE31477)/Homer	RCCACGTGGYYN	1	-150.8	10000	40.0	8.05%	4254.4	9.36%
NF1:FOXA1(CTF,Forkhead)/LNCAP-FOXA1-ChIP-Seq(GSE27824)/Homer	WNTGTTTRYTTTGGCA	1	-149.8	10000	1.0	0.20%	180.6	0.40%
ISRE(IRF)/ThioMac-LPS-Expression(GSE23622)/Homer	AGTTTCASTTTC	1	-149.2	10000	3.0	0.60%	442.8	0.97%
LXRE(NR),DR4/RAW-LXRb.biotin-ChIP-Seq(GSE21512)/Homer	RGGTTACTANAGGTCA	1	-148.1	10000	1.0	0.20%	181.5	0.40%
Dlx3(Homeobox)/Kerainocytes-Dlx3-ChIP-Seq(GSE89884)/Homer	NDGTAATTAC	1	-146.5	10000	23.0	4.63%	2573.8	5.66%
E-box(bHLH)/Promoter/Homer	SSGGTCACGTGA	1	-146	10000	16.0	3.22%	1859.4	4.09%
NPAS2(bHLH)/Liver-NPAS2-ChIP-Seq(GSE39860)/Homer	KCCACGTGAC	1	-144.4	10000	58.0	11.67%	6023.8	13.25%
Tgif2(Homeobox)/mES-Tgif2-ChIP-Seq(GSE55404)/Homer	TGTCANYT	1	-143.9	10000	134.0	26.96%	13238.5	29.13%
n-Myc(bHLH)/mES-nMyc-ChIP-Seq(GSE11431)/Homer	VRCCACGTGG	1	-141.2	10000	51.0	10.26%	5353.4	11.78%
FOXK2(Forkhead)/U2OS-FOXK2-ChIP-Seq(E-MTAB-2204)/Homer	SCHTGTTTACAT	1	-140.4	10000	21.0	4.23%	2383.0	5.24%
Gata1(Zf)/K562-GATA1-ChIP-Seq(GSE18829)/Homer	SAGATAAGRV	1	-139	10000	16.0	3.22%	1871.9	4.12%
DLX5(Homeobox)/BasalGanglia-Dlx5-ChIP-seq(GSE124936)/Homer	SSTAATTA	1	-136.2	10000	29.0	5.84%	3198.4	7.04%
Erra(NR)/HepG2-Erra-ChIP-Seq(GSE31477)/Homer	CAAAGGTCAG	1	-135.2	10000	111.0	22.33%	11109.5	24.44%
Fos(bZIP)/TSC-Fos-ChIP-Seq(GSE110950)/Homer	NDATGASTCAYN	1	-132.1	10000	17.0	3.42%	1987.7	4.37%
ZEB2(Zf)/SNU398-ZEB2-ChIP-Seq(GSE103048)/Homer	GNMCAGGTGTGC	1	-127.8	10000	55.0	11.07%	5781.9	12.72%
JunB(bZIP)/DendriticCells-Junb-ChIP-Seq(GSE36099)/Homer	RATGASTCAT	1	-126.9	10000	16.0	3.22%	1893.7	4.17%
Fli1(ETS)/CD8-FLI-ChIP-Seq(GSE20898)/Homer	NRYTTCCGGH	1	-120.2	10000	158.0	31.79%	15577.5	34.27%
SCRT1(Zf)/HEK293-SCRT1.eGFP-ChIP-Seq(Encode)/Homer	GCAACAGGTG	1	-116.8	10000	11.0	2.21%	1382.9	3.04%
ZNF692(Zf)/HEK293-ZNF692.GFP-ChIP-Seq(GSE58341)/Homer	GTGGGCCCCA	1	-114.3	10000	12.0	2.41%	1494.6	3.29%
Hoxa13(Homeobox)/ChickenMSG-Hoxa13.Flag-ChIP-Seq(GSE86088)/Homer	CYHATAAAAN	1	-113.2	10000	96.0	19.32%	9774.8	21.51%
FXR(NR),IR1/Liver-FXR-ChIP-Seq(Chong_et_al.)/Homer	AGGTCANTGACCTB	1	-111.3	10000	19.0	3.82%	2237.6	4.92%
NF-E2(bZIP)/K562-NFE2-ChIP-Seq(GSE31477)/Homer	GATGACTCAGCA	1	-110.6	10000	1.0	0.20%	206.9	0.46%
Fosl2(bZIP)/3T3L1-Fosl2-ChIP-Seq(GSE56872)/Homer	NATGASTCABNN	1	-108.7	10000	9.0	1.81%	1178.6	2.59%
ZNF136(Zf)/HEK293-ZNF136.GFP-ChIP-Seq(GSE58341)/Homer	YTKGATAHAGTATTCTWGGTNGGCA	1	-104.4	10000	1.0	0.20%	211.0	0.46%
RBPJ:Ebox(?,bHLH)/Panc1-Rbpj1-ChIP-Seq(GSE47459)/Homer	GGGRAARRGRMCAGMTG	1	-100.8	10000	13.0	2.62%	1628.1	3.58%
Sox6(HMG)/Myotubes-Sox6-ChIP-Seq(GSE32627)/Homer	CCATTGTTNY	1	-99.09	10000	60.0	12.07%	6367.1	14.01%
Elk4(ETS)/Hela-Elk4-ChIP-Seq(GSE31477)/Homer	NRYTTCCGGY	1	-96.29	10000	127.0	25.55%	12788.8	28.14%
Foxo3(Forkhead)/U2OS-Foxo3-ChIP-Seq(E-MTAB-2701)/Homer	DGTAAACA	1	-86.78	10000	22.0	4.43%	2612.9	5.75%
Etv2(ETS)/ES-ER71-ChIP-Seq(GSE59402)/Homer	NNAYTTCCTGHN	1	-84.29	10000	94.0	18.91%	9717.9	21.38%
NeuroG2(bHLH)/Fibroblast-NeuroG2-ChIP-Seq(GSE75910)/Homer	ACCATCTGTT	1	-82.5	10000	64.0	12.88%	6828.9	15.02%
Zac1(Zf)/Neuro2A-Plagl1-ChIP-Seq(GSE75942)/Homer	HAWGRGGCCM	1	-76.06	10000	206.0	41.45%	20270.4	44.60%
PU.1-IRF(ETS:IRF)/Bcell-PU.1-ChIP-Seq(GSE21512)/Homer	MGGAAGTGAAAC	1	-75.72	10000	86.0	17.30%	8995.0	19.79%
ERG(ETS)/VCaP-ERG-ChIP-Seq(GSE14097)/Homer	ACAGGAAGTG	1	-74.57	10000	144.0	28.97%	14513.2	31.93%
BATF(bZIP)/Th17-BATF-ChIP-Seq(GSE39756)/Homer	DATGASTCAT	1	-74.22	10000	17.0	3.42%	2124.5	4.67%
bHLHE40(bHLH)/HepG2-BHLHE40-ChIP-Seq(GSE31477)/Homer	KCACGTGMCN	1	-73.09	10000	27.0	5.43%	3175.8	6.99%
Gata4(Zf)/Heart-Gata4-ChIP-Seq(GSE35151)/Homer	NBWGATAAGR	1	-69.95	10000	29.0	5.84%	3393.2	7.47%
FoxL2(Forkhead)/Ovary-FoxL2-ChIP-Seq(GSE60858)/Homer	WWTRTAAACAVG	1	-69.9	10000	24.0	4.83%	2876.4	6.33%
AP-1(bZIP)/ThioMac-PU.1-ChIP-Seq(GSE21512)/Homer	VTGACTCATC	1	-68.07	10000	20.0	4.02%	2463.2	5.42%
ARE(NR)/LNCAP-AR-ChIP-Seq(GSE27824)/Homer	RGRACASNSTGTYCYB	1	-63.18	10000	6.0	1.21%	926.5	2.04%
MafA(bZIP)/Islet-MafA-ChIP-Seq(GSE30298)/Homer	TGCTGACTCA	1	-62.2	10000	32.0	6.44%	3735.0	8.22%
HNF1b(Homeobox)/PDAC-HNF1B-ChIP-Seq(GSE64557)/Homer	GTTAATNATTAA	1	-61.15	10000	3.0	0.60%	553.4	1.22%
GRE(NR),IR3/RAW264.7-GRE-ChIP-Seq(Unpublished)/Homer	VAGRACAKWCTGTYC	1	-60.77	10000	5.0	1.01%	811.0	1.78%
EWS:FLI1-fusion(ETS)/SK_N_MC-EWS:FLI1-ChIP-Seq(SRA014231)/Homer	VACAGGAAAT	1	-58.79	10000	64.0	12.88%	6955.6	15.30%
Sox7(HMG)/ESC-Sox7-ChIP-Seq(GSE133899)/Homer	VVRRAACAATGG	1	-54.77	10000	8.0	1.61%	1186.2	2.61%
FOXK1(Forkhead)/HEK293-FOXK1-ChIP-Seq(GSE51673)/Homer	NVWTGTTTAC	1	-52.82	10000	33.0	6.64%	3883.8	8.54%
Zfp809(Zf)/ES-Zfp809-ChIP-Seq(GSE70799)/Homer	GGGGCTYGKCTGGGA	1	-48.67	10000	23.0	4.63%	2862.5	6.30%
Foxa2(Forkhead)/Liver-Foxa2-ChIP-Seq(GSE25694)/Homer	CYTGTTTACWYW	1	-48.11	10000	21.0	4.23%	2652.3	5.84%
Bach2(bZIP)/OCILy7-Bach2-ChIP-Seq(GSE44420)/Homer	TGCTGAGTCA	1	-47.94	10000	4.0	0.80%	716.5	1.58%
THRa(NR)/C17.2-THRa-ChIP-Seq(GSE38347)/Homer	GGTCANYTGAGGWCA	1	-42.63	10000	17.0	3.42%	2247.9	4.95%
Fra1(bZIP)/BT549-Fra1-ChIP-Seq(GSE46166)/Homer	NNATGASTCATH	1	-42.37	10000	14.0	2.82%	1917.9	4.22%
HRE(HSF)/Striatum-HSF1-ChIP-Seq(GSE38000)/Homer	TTCTAGAABNTTCTA	1	-41.14	10000	6.0	1.21%	991.1	2.18%
Tbr1(T-box)/Cortex-Tbr1-ChIP-Seq(GSE71384)/Homer	AAGGTGTKAA	1	-36.42	10000	50.0	10.06%	5724.5	12.59%
Atf3(bZIP)/GBM-ATF3-ChIP-Seq(GSE33912)/Homer	DATGASTCATHN	1	-29.26	10000	16.0	3.22%	2215.7	4.87%
Tcf7(HMG)/GM12878-TCF7-ChIP-Seq(Encode)/Homer	CTTTGATGTGSB	1	-23.99	10000	6.0	1.21%	1070.4	2.35%
WT1(Zf)/Kidney-WT1-ChIP-Seq(GSE90016)/Homer	MCTCCCMCRCAB	1	-23.57	10000	67.0	13.48%	7568.4	16.65%
Eomes(T-box)/H9-Eomes-ChIP-Seq(GSE26097)/Homer	ATTAACACCT	1	-22.17	10000	75.0	15.09%	8383.7	18.45%
Foxf1(Forkhead)/Lung-Foxf1-ChIP-Seq(GSE77951)/Homer	WWATRTAAACAN	1	-16.62	10000	24.0	4.83%	3219.2	7.08%
GATA3(Zf)/iTreg-Gata3-ChIP-Seq(GSE20898)/Homer	AGATAASR	1	-16.42	10000	39.0	7.85%	4824.0	10.61%
PGR(NR)/EndoStromal-PGR-ChIP-Seq(GSE69539)/Homer	AAGAACATWHTGTTC	1	-13.28	10000	3.0	0.60%	734.9	1.62%
Fra2(bZIP)/Striatum-Fra2-ChIP-Seq(GSE43429)/Homer	GGATGACTCATC	1	-11.65	10000	10.0	2.01%	1682.0	3.70%
bZIP:IRF(bZIP,IRF)/Th17-BatF-ChIP-Seq(GSE39756)/Homer	NAGTTTCABTHTGACTNW	1	-11.15	10000	9.0	1.81%	1564.2	3.44%
Lhx2(Homeobox)/HFSC-Lhx2-ChIP-Seq(GSE48068)/Homer	TAATTAGN	1	-5.71	10000	28.0	5.63%	3891.4	8.56%
TRPS1(Zf)/MCF7-TRPS1-ChIP-Seq(GSE107013)/Homer	AGATAAGANN	1	-0.926	10000	48.0	9.66%	6469.3	14.23%
DUX(Homeobox)/C2C12-Dux-ChIP-Seq(GSE87279)/Homer	BCWGATTCAATCAAN	1	-0.000e+00	10000	0.0	0.00%	2020-08-04	0.01%
RAR:RXR(NR),DR5/ES-RAR-ChIP-Seq(GSE56893)/Homer	RGGTCADNNAGAGGTCAV	1	-0.000e+00	10000	0.0	0.00%	158.0	0.35%
EBNA1(EBV-virus)/Raji-EBNA1-ChIP-Seq(GSE30709)/Homer	GGYAGCAYDTGCTDCCCNNN	1	-0.000e+00	10000	0.0	0.00%	64.3	0.14%
OCT:OCT(POU,Homeobox,IR1)/NPC-Brn2-ChIP-Seq(GSE35496)/Homer	ATGAATWATTCATGA	1	-0.000e+00	10000	0.0	0.00%	91.3	0.20%
REST-NRSF(Zf)/Jurkat-NRSF-ChIP-Seq/Homer	GGMGCTGTCCATGGTGCTGA	1	-0.000e+00	10000	0.0	0.00%	46.0	0.10%
ZNF528(Zf)/HEK293-ZNF528.GFP-ChIP-Seq(GSE58341)/Homer	AGAAATGACTTCCCT	1	-0.000e+00	10000	0.0	0.00%	2020-04-19	0.04%
ZNF41(Zf)/HEK293-ZNF41.GFP-ChIP-Seq(GSE58341)/Homer	CCTCATGGTGYCYTWYTCCCTTGTG	1	-0.000e+00	10000	0.0	0.00%	81.9	0.18%
OCT:OCT(POU,Homeobox)/NPC-Brn1-ChIP-Seq(GSE35496)/Homer	ATGAATATTCATGAG	1	-0.000e+00	10000	0.0	0.00%	48.6	0.11%
ZNF16(Zf)/HEK293-ZNF16.GFP-ChIP-Seq(GSE58341)/Homer	MACCTTCYATGGCTCCCTAKTGCCY	1	-0.000e+00	10000	0.0	0.00%	2020-05-30	0.07%
Pax7(Paired,Homeobox),long/Myoblast-Pax7-ChIP-Seq(GSE25064)/Homer	TAATCHGATTAC	1	0.000e+00	10000	0.0	0.00%	63.1	0.14%
ZNF768(Zf)/Rajj-ZNF768-ChIP-Seq(GSE111879)/Homer	RHHCAGAGAGGB	1	0.000e+00	10000	0.0	0.00%	140.4	0.31%
ZNF382(Zf)/HEK293-ZNF382.GFP-ChIP-Seq(GSE58341)/Homer	GNCTGTASTRNTGBCTCHTT	1	0.000e+00	10000	0.0	0.00%	59.2	0.13%
ZFP3(Zf)/HEK293-ZFP3.GFP-ChIP-Seq(GSE58341)/Homer	GGGTTTTGAAGGATGARTAGGAGTT	1	0.000e+00	10000	0.0	0.00%	2020-08-01	0.00%

## Sheet: Table 3
Table 3: Promoter motif analysis of upregulated genes of PeTa cells treated for 6 days with 100 nM GSK-LSD1
Motif Name	Consensus	P-value	Log P-value	q-value (Benjamini)	# of Target Sequences with Motif(of 769)	% of Target Sequences with Motif	# of Background Sequences with Motif(of 44417)	% of Background Sequences with Motif
REST-NRSF(Zf)/Jurkat-NRSF-ChIP-Seq/Homer	GGMGCTGTCCATGGTGCTGA	0.0001	-9662	0.0280	7.0	0.91%	53.3	0.12%
DUX(Homeobox)/C2C12-Dux-ChIP-Seq(GSE87279)/Homer	BCWGATTCAATCAAN	0.001	-7096	0.1822	2.0	0.26%	2020-07-01	0.00%
Tgif2(Homeobox)/mES-Tgif2-ChIP-Seq(GSE55404)/Homer	TGTCANYT	0.01	-6181	0.3033	280.0	36.22%	14218.3	31.28%
FOXA1(Forkhead)/LNCAP-FOXA1-ChIP-Seq(GSE27824)/Homer	WAAGTAAACA	0.01	-5675	0.3775	82.0	10.61%	3545.2	7.80%
FOXM1(Forkhead)/MCF7-FOXM1-ChIP-Seq(GSE72977)/Homer	TRTTTACTTW	0.01	-5517	0.3775	73.0	9.44%	3109.6	6.84%
Foxa3(Forkhead)/Liver-Foxa3-ChIP-Seq(GSE77670)/Homer	BSNTGTTTACWYWGN	0.01	-5163	0.4198	28.0	3.62%	966.0	2.13%
OCT:OCT(POU,Homeobox)/NPC-Brn1-ChIP-Seq(GSE35496)/Homer	ATGAATATTCATGAG	0.01	-4850	0.4922	4.0	0.52%	43.3	0.10%
ZNF652/HepG2-ZNF652.Flag-ChIP-Seq(Encode)/Homer	TTAACCCTTTVNKKN	0.01	-4847	0.4922	31.0	4.01%	1129.1	2.48%
Foxa2(Forkhead)/Liver-Foxa2-ChIP-Seq(GSE25694)/Homer	CYTGTTTACWYW	0.1	-4387	0.6083	60.0	7.76%	2604.9	5.73%
FoxD3(forkhead)/ZebrafishEmbryo-Foxd3.biotin-ChIP-seq(GSE106676)/Homer	TGTTTAYTTAGC	0.1	-4373	0.6083	59.0	7.63%	2555.1	5.62%
Oct4(POU,Homeobox)/mES-Oct4-ChIP-Seq(GSE11431)/Homer	ATTTGCATAW	0.1	-4365	0.6083	40.0	5.17%	1606.2	3.53%
TATA-Box(TBP)/Promoter/Homer	CCTTTTAWAGSC	0.1	-4196	0.6083	130.0	16.82%	6349.3	13.97%
Zfp281(Zf)/ES-Zfp281-ChIP-Seq(GSE81042)/Homer	CCCCTCCCCCAC	0.1	-4003	0.6182	85.0	11.00%	3968.9	8.73%
Gfi1b(Zf)/HPC7-Gfi1b-ChIP-Seq(GSE22178)/Homer	MAATCACTGC	0.1	-3933	0.6182	69.0	8.93%	3138.9	6.91%
FOXA1(Forkhead)/MCF7-FOXA1-ChIP-Seq(GSE26831)/Homer	WAAGTAAACA	0.1	-3591	0.8085	62.0	8.02%	2829.4	6.22%
Tbx20(T-box)/Heart-Tbx20-ChIP-Seq(GSE29636)/Homer	GGTGYTGACAGS	0.1	-3571	0.8085	24.0	3.10%	915.1	2.01%
LXRE(NR),DR4/RAW-LXRb.biotin-ChIP-Seq(GSE21512)/Homer	RGGTTACTANAGGTCA	0.1	-3560	0.8085	7.0	0.91%	168.3	0.37%
Mef2c(MADS)/GM12878-Mef2c-ChIP-Seq(GSE32465)/Homer	DCYAAAAATAGM	0.1	-3545	0.8085	35.0	4.53%	1454.7	3.20%
NF1(CTF)/LNCAP-NF1-ChIP-Seq(Unpublished)/Homer	CYTGGCABNSTGCCAR	0.1	-3493	0.8085	65.0	8.41%	3003.3	6.61%
PBX2(Homeobox)/K562-PBX2-ChIP-Seq(Encode)/Homer	RTGATTKATRGN	0.1	-3489	0.8085	58.0	7.50%	2637.9	5.80%
DMRT6(DM)/Testis-DMRT6-ChIP-Seq(GSE60440)/Homer	YDGHTACAWTGTADC	0.1	-3371	0.8085	12.0	1.55%	382.0	0.84%
HIC1(Zf)/Treg-ZBTB29-ChIP-Seq(GSE99889)/Homer	TGCCAGCB	0.1	-3298	0.8085	292.0	37.77%	15733.0	34.61%
DMRT1(DM)/Testis-DMRT1-ChIP-Seq(GSE64892)/Homer	TWGHWACAWTGTWDC	0.1	-3226	0.8085	14.0	1.81%	479.2	1.05%
Hoxb4(Homeobox)/ES-Hoxb4-ChIP-Seq(GSE34014)/Homer	TGATTRATGGCY	0.1	-3201	0.8085	16.0	2.07%	572.1	1.26%
FOXK1(Forkhead)/HEK293-FOXK1-ChIP-Seq(GSE51673)/Homer	NVWTGTTTAC	0.1	-3135	0.8085	73.0	9.44%	3496.0	7.69%
Tlx?(NR)/NPC-H3K4me1-ChIP-Seq(GSE16256)/Homer	CTGGCAGSCTGCCA	0.1	-2944	0.8914	56.0	7.24%	2626.6	5.78%
Unknown(Homeobox)/Limb-p300-ChIP-Seq/Homer	SSCMATWAAA	0.1	-2916	0.8914	51.0	6.60%	2367.9	5.21%
Fox:Ebox(Forkhead,bHLH)/Panc1-Foxa2-ChIP-Seq(GSE47459)/Homer	NNNVCTGWGYAAACASN	0.1	-2827	0.9303	66.0	8.54%	3182.6	7.00%
Sox21(HMG)/ESC-SOX21-ChIP-Seq(GSE110505)/Homer	BCCWTTGTBYKV	0.1	-2814	0.9303	145.0	18.76%	7534.9	16.58%
PPARa(NR),DR1/Liver-Ppara-ChIP-Seq(GSE47954)/Homer	VNAGGKCAAAGGTCA	0.1	-2631	10000	125.0	16.17%	6471.3	14.24%
PPARE(NR),DR1/3T3L1-Pparg-ChIP-Seq(GSE13511)/Homer	TGACCTTTGCCCCA	0.1	-2608	10000	119.0	15.39%	6143.4	13.51%
Tgif1(Homeobox)/mES-Tgif1-ChIP-Seq(GSE55404)/Homer	YTGWCADY	0.1	-2599	10000	236.0	30.53%	12774.0	28.10%
FOXP1(Forkhead)/H9-FOXP1-ChIP-Seq(GSE31006)/Homer	NYYTGTTTACHN	0.1	-2597	10000	32.0	4.14%	1427.1	3.14%
Oct11(POU,Homeobox)/NCIH1048-POU2F3-ChIP-seq(GSE115123)/Homer	GATTTGCATA	0.1	-2574	10000	28.0	3.62%	1225.4	2.70%
Maz(Zf)/HepG2-Maz-ChIP-Seq(GSE31477)/Homer	GGGGGGGG	0.1	-2484	10000	435.0	56.27%	24415.0	53.71%
Ap4(bHLH)/AML-Tfap4-ChIP-Seq(GSE45738)/Homer	NAHCAGCTGD	0.1	-2458	10000	160.0	20.70%	8494.5	18.69%
CEBP:CEBP(bZIP)/MEF-Chop-ChIP-Seq(GSE35681)/Homer	NTNATGCAAYMNNHTGMAAY	0.1	-2451	10000	10.0	1.29%	353.2	0.78%
Pdx1(Homeobox)/Islet-Pdx1-ChIP-Seq(SRA008281)/Homer	YCATYAATCA	0.1	-2388	10000	57.0	7.37%	2789.6	6.14%
Meis1(Homeobox)/MastCells-Meis1-ChIP-Seq(GSE48085)/Homer	VGCTGWCAVB	0.1	-2374	10000	161.0	20.83%	8581.0	18.88%
Prop1(Homeobox)/GHFT1-PROP1.biotin-ChIP-Seq(GSE77302)/Homer	NTAATBNAATTA	0.1	-2373	10000	37.0	4.79%	1724.0	3.79%
NFAT(RHD)/Jurkat-NFATC1-ChIP-Seq(Jolma_et_al.)/Homer	ATTTTCCATT	0.1	-2343	10000	72.0	9.31%	3616.0	7.95%
Znf263(Zf)/K562-Znf263-ChIP-Seq(GSE31477)/Homer	CVGTSCTCCC	0.1	-2316	10000	326.0	42.17%	18099.4	39.82%
FXR(NR),IR1/Liver-FXR-ChIP-Seq(Chong_et_al.)/Homer	AGGTCANTGACCTB	1	-2294	10000	53.0	6.86%	2593.5	5.71%
Arnt:Ahr(bHLH)/MCF7-Arnt-ChIP-Seq(Lo_et_al.)/Homer	TBGCACGCAA	1	-2290	10000	100.0	12.94%	5178.4	11.39%
Oct6(POU,Homeobox)/NPC-Pou3f1-ChIP-Seq(GSE35496)/Homer	WATGCAAATGAG	1	-2279	10000	30.0	3.88%	1371.2	3.02%
Hoxc9(Homeobox)/Ainv15-Hoxc9-ChIP-Seq(GSE21812)/Homer	GGCCATAAATCA	1	-2278	10000	34.0	4.40%	1581.2	3.48%
Cux2(Homeobox)/Liver-Cux2-ChIP-Seq(GSE35985)/Homer	HNRAATCAAT	1	-2258	10000	28.0	3.62%	1270.1	2.79%
MafF(bZIP)/HepG2-MafF-ChIP-Seq(GSE31477)/Homer	HWWGTCAGCAWWTTT	1	-2252	10000	16.0	2.07%	659.4	1.45%
FoxL2(Forkhead)/Ovary-FoxL2-ChIP-Seq(GSE60858)/Homer	WWTRTAAACAVG	1	-2229	10000	53.0	6.86%	2607.2	5.74%
Foxo3(Forkhead)/U2OS-Foxo3-ChIP-Seq(E-MTAB-2701)/Homer	DGTAAACA	1	-2213	10000	49.0	6.34%	2394.9	5.27%
NFkB-p50,p52(RHD)/Monocyte-p50-ChIP-Chip(Schreiber_et_al.)/Homer	GGGGGAATCCCC	1	-2161	10000	33.0	4.27%	1548.3	3.41%
Brn1(POU,Homeobox)/NPC-Brn1-ChIP-Seq(GSE35496)/Homer	TATGCWAATBAV	1	-2049	10000	24.0	3.10%	1093.1	2.40%
Oct2(POU,Homeobox)/Bcell-Oct2-ChIP-Seq(GSE21512)/Homer	ATATGCAAAT	1	-2042	10000	24.0	3.10%	1094.2	2.41%
HOXB13(Homeobox)/ProstateTumor-HOXB13-ChIP-Seq(GSE56288)/Homer	TTTTATKRGG	1	-2035	10000	73.0	9.44%	3751.3	8.25%
GATA(Zf),IR4/iTreg-Gata3-ChIP-Seq(GSE20898)/Homer	NAGATWNBNATCTNN	1	-2029	10000	5.0	0.65%	155.5	0.34%
NFIL3(bZIP)/HepG2-NFIL3-ChIP-Seq(Encode)/Homer	VTTACGTAAYNNNNN	1	-2014	10000	60.0	7.76%	3039.8	6.69%
PRDM9(Zf)/Testis-DMC1-ChIP-Seq(GSE35498)/Homer	ADGGYAGYAGCATCT	1	-2011	10000	43.0	5.56%	2112.5	4.65%
EWS:ERG-fusion(ETS)/CADO_ES1-EWS:ERG-ChIP-Seq(SRA014231)/Homer	ATTTCCTGTN	1	-1973	10000	78.0	10.09%	4047.0	8.90%
Smad3(MAD)/NPC-Smad3-ChIP-Seq(GSE36673)/Homer	TWGTCTGV	1	-1969	10000	291.0	37.65%	16227.8	35.70%
Pit1+1bp(Homeobox)/GCrat-Pit1-ChIP-Seq(GSE58009)/Homer	ATGCATAATTCA	1	-1959	10000	20.0	2.59%	898.6	1.98%
Atf1(bZIP)/K562-ATF1-ChIP-Seq(GSE31477)/Homer	GATGACGTCA	1	-1876	10000	94.0	12.16%	4971.6	10.94%
GATA(Zf),IR3/iTreg-Gata3-ChIP-Seq(GSE20898)/Homer	NNNNNBAGATAWYATCTVHN	1	-1875	10000	11.0	1.42%	450.6	0.99%
Lhx1(Homeobox)/EmbryoCarcinoma-Lhx1-ChIP-Seq(GSE70957)/Homer	NNYTAATTAR	1	-1824	10000	69.0	8.93%	3588.9	7.90%
JunD(bZIP)/K562-JunD-ChIP-Seq/Homer	ATGACGTCATCN	1	-1820	10000	26.0	3.36%	1235.7	2.72%
Brn2(POU,Homeobox)/NPC-Brn2-ChIP-Seq(GSE35496)/Homer	ATGAATATTC	1	-1793	10000	7.0	0.91%	262.8	0.58%
Lhx2(Homeobox)/HFSC-Lhx2-ChIP-Seq(GSE48068)/Homer	TAATTAGN	1	-1783	10000	65.0	8.41%	3377.5	7.43%
Sox6(HMG)/Myotubes-Sox6-ChIP-Seq(GSE32627)/Homer	CCATTGTTNY	1	-1778	10000	116.0	15.01%	6248.5	13.75%
Foxf1(Forkhead)/Lung-Foxf1-ChIP-Seq(GSE77951)/Homer	WWATRTAAACAN	1	-1775	10000	57.0	7.37%	2935.9	6.46%
Pax7(Paired,Homeobox)/Myoblast-Pax7-ChIP-Seq(GSE25064)/Homer	TAATCAATTA	1	-1774	10000	6.0	0.78%	216.9	0.48%
Hoxa10(Homeobox)/ChickenMSG-Hoxa10.Flag-ChIP-Seq(GSE86088)/Homer	GGYAATGAAA	1	-1771	10000	37.0	4.79%	1837.6	4.04%
CUX1(Homeobox)/K562-CUX1-ChIP-Seq(GSE92882)/Homer	TATCGATNAN	1	-1755	10000	38.0	4.92%	1895.4	4.17%
BHLHA15(bHLH)/NIH3T3-BHLHB8.HA-ChIP-Seq(GSE119782)/Homer	NAMCAGCTGK	1	-1754	10000	154.0	19.92%	8423.6	18.53%
Mef2a(MADS)/HL1-Mef2a.biotin-ChIP-Seq(GSE21529)/Homer	CYAAAAATAG	1	-1745	10000	29.0	3.75%	1409.1	3.10%
DLX2(Homeobox)/BasalGanglia-Dlx2-ChIP-seq(GSE124936)/Homer	NNNTAATTAS	1	-1688	10000	101.0	13.07%	5431.6	11.95%
FOXK2(Forkhead)/U2OS-FOXK2-ChIP-Seq(E-MTAB-2204)/Homer	SCHTGTTTACAT	1	-1648	10000	45.0	5.82%	2304.7	5.07%
Atf7(bZIP)/3T3L1-Atf7-ChIP-Seq(GSE56872)/Homer	NGRTGACGTCAY	1	-1648	10000	73.0	9.44%	3865.5	8.50%
Hoxd12(Homeobox)/ChickenMSG-Hoxd12.Flag-ChIP-Seq(GSE86088)/Homer	HDGYAATGAAAN	1	-1632	10000	105.0	13.58%	5679.4	12.49%
Olig2(bHLH)/Neuron-Olig2-ChIP-Seq(GSE30882)/Homer	RCCATMTGTT	1	-1614	10000	168.0	21.73%	9289.6	20.44%
Pax7(Paired,Homeobox),long/Myoblast-Pax7-ChIP-Seq(GSE25064)/Homer	TAATCHGATTAC	1	-1591	10000	2.0	0.26%	48.3	0.11%
RORa(NR)/Liver-Rora-ChIP-Seq(GSE101115)/Homer	AAWCTAGGTCARDNN	1	-1586	10000	11.0	1.42%	481.2	1.06%
Isl1(Homeobox)/Neuron-Isl1-ChIP-Seq(GSE31456)/Homer	CTAATKGV	1	-1582	10000	138.0	17.85%	7582.1	16.68%
Nkx6.1(Homeobox)/Islet-Nkx6.1-ChIP-Seq(GSE40975)/Homer	GKTAATGR	1	-1560	10000	154.0	19.92%	8510.3	18.72%
RXR(NR),DR1/3T3L1-RXR-ChIP-Seq(GSE13511)/Homer	TAGGGCAAAGGTCA	1	-1557	10000	146.0	18.89%	8053.0	17.72%
MafK(bZIP)/C2C12-MafK-ChIP-Seq(GSE36030)/Homer	GCTGASTCAGCA	1	-1515	10000	22.0	2.85%	1074.5	2.36%
HNF6(Homeobox)/Liver-Hnf6-ChIP-Seq(ERP000394)/Homer	NTATYGATCH	1	-1507	10000	33.0	4.27%	1676.8	3.69%
Gli2(Zf)/GM2-Gli2-ChIP-Chip(GSE112702)/Homer	YSTGGGTGGTCT	1	-1507	10000	38.0	4.92%	1952.4	4.29%
HOXA1(Homeobox)/mES-Hoxa1-ChIP-Seq(SRP084292)/Homer	TGATKGATGR	1	-1503	10000	15.0	1.94%	702.0	1.54%
DLX1(Homeobox)/BasalGanglia-Dlx1-ChIP-seq(GSE124936)/Homer	NSNNTAATTA	1	-1502	10000	91.0	11.77%	4933.0	10.85%
IRF:BATF(IRF:bZIP)/pDC-Irf8-ChIP-Seq(GSE66899)/Homer	CTTTCANTATGACTV	1	-1492	10000	9.0	1.16%	389.2	0.86%
c-Jun-CRE(bZIP)/K562-cJun-ChIP-Seq(GSE31477)/Homer	ATGACGTCATCY	1	-1465	10000	44.0	5.69%	2296.6	5.05%
NF1:FOXA1(CTF,Forkhead)/LNCAP-FOXA1-ChIP-Seq(GSE27824)/Homer	WNTGTTTRYTTTGGCA	1	-1460	10000	4.0	0.52%	143.9	0.32%
Zac1(Zf)/Neuro2A-Plagl1-ChIP-Seq(GSE75942)/Homer	HAWGRGGCCM	1	-1457	10000	400.0	51.75%	22891.4	50.36%
GATA3(Zf),DR8/iTreg-Gata3-ChIP-Seq(GSE20898)/Homer	AGATSTNDNNDSAGATAASN	1	-1444	10000	4.0	0.52%	145.0	0.32%
En1(Homeobox)/SUM149-EN1-ChIP-Seq(GSE120957)/Homer	NDCTAATTAS	1	-1437	10000	155.0	20.05%	8626.8	18.98%
Bapx1(Homeobox)/VertebralCol-Bapx1-ChIP-Seq(GSE36672)/Homer	TTRAGTGSYK	1	-1422	10000	166.0	21.47%	9268.8	20.39%
bZIP:IRF(bZIP,IRF)/Th17-BatF-ChIP-Seq(GSE39756)/Homer	NAGTTTCABTHTGACTNW	1	-1407	10000	28.0	3.62%	1423.7	3.13%
RAR:RXR(NR),DR0/ES-RAR-ChIP-Seq(GSE56893)/Homer	AGGTCAAGGTCA	1	-1405	10000	12.0	1.55%	556.8	1.22%
ZNF7(Zf)/HepG2-ZNF7.Flag-ChIP-Seq(Encode)/Homer	CTGCCWVCTTTTRTA	1	-1392	10000	38.0	4.92%	1981.4	4.36%
X-box(HTH)/NPC-H3K4me1-ChIP-Seq(GSE16256)/Homer	GGTTGCCATGGCAA	1	-1382	10000	22.0	2.85%	1099.3	2.42%
Sox3(HMG)/NPC-Sox3-ChIP-Seq(GSE33059)/Homer	CCWTTGTY	1	-1368	10000	131.0	16.95%	7278.3	16.01%
RUNX1(Runt)/Jurkat-RUNX1-ChIP-Seq(GSE29180)/Homer	AAACCACARM	1	-1364	10000	78.0	10.09%	4246.8	9.34%
IRF1(IRF)/PBMC-IRF1-ChIP-Seq(GSE43036)/Homer	GAAAGTGAAAGT	1	-1347	10000	16.0	2.07%	779.7	1.72%
Sox7(HMG)/ESC-Sox7-ChIP-Seq(GSE133899)/Homer	VVRRAACAATGG	1	-1312	10000	24.0	3.10%	1223.3	2.69%
ZBTB18(Zf)/HEK293-ZBTB18.GFP-ChIP-Seq(GSE58341)/Homer	AACATCTGGA	1	-1307	10000	53.0	6.86%	2848.9	6.27%
Bcl6(Zf)/Liver-Bcl6-ChIP-Seq(GSE31578)/Homer	NNNCTTTCCAGGAAA	1	-1303	10000	125.0	16.17%	6964.9	15.32%
Hoxa9(Homeobox)/ChickenMSG-Hoxa9.Flag-ChIP-Seq(GSE86088)/Homer	RGCAATNAAA	1	-1298	10000	196.0	25.36%	11072.6	24.36%
Sox15(HMG)/CPA-Sox15-ChIP-Seq(GSE62909)/Homer	RAACAATGGN	1	-1273	10000	76.0	9.83%	4167.6	9.17%
PBX1(Homeobox)/MCF7-PBX1-ChIP-Seq(GSE28007)/Homer	GSCTGTCACTCA	1	-1265	10000	13.0	1.68%	630.3	1.39%
WT1(Zf)/Kidney-WT1-ChIP-Seq(GSE90016)/Homer	MCTCCCMCRCAB	1	-1263	10000	162.0	20.96%	9121.9	20.07%
Sox2(HMG)/mES-Sox2-ChIP-Seq(GSE11431)/Homer	BCCATTGTTC	1	-1260	10000	68.0	8.80%	3716.4	8.18%
Tcf7(HMG)/GM12878-TCF7-ChIP-Seq(Encode)/Homer	CTTTGATGTGSB	1	-1253	10000	22.0	2.85%	1125.5	2.48%
GRE(NR),IR3/A549-GR-ChIP-Seq(GSE32465)/Homer	NRGVACABNVTGTYCY	1	-1232	10000	12.0	1.55%	581.5	1.28%
Smad2(MAD)/ES-SMAD2-ChIP-Seq(GSE29422)/Homer	CTGTCTGG	1	-1211	10000	183.0	23.67%	10368.7	22.81%
ZNF528(Zf)/HEK293-ZNF528.GFP-ChIP-Seq(GSE58341)/Homer	AGAAATGACTTCCCT	1	-1210	10000	1.0	0.13%	2020-03-20	0.04%
ZNF317(Zf)/HEK293-ZNF317.GFP-ChIP-Seq(GSE58341)/Homer	GTCWGCTGTYYCTCT	1	-1204	10000	7.0	0.91%	317.4	0.70%
PSE(SNAPc)/K562-mStart-Seq/Homer	WAVTCACCMTAASYDAAAAG	1	-1202	10000	26.0	3.36%	1359.7	2.99%
Dlx3(Homeobox)/Kerainocytes-Dlx3-ChIP-Seq(GSE89884)/Homer	NDGTAATTAC	1	-1202	10000	40.0	5.17%	2146.1	4.72%
HLF(bZIP)/HSC-HLF.Flag-ChIP-Seq(GSE69817)/Homer	RTTATGYAAB	1	-1179	10000	50.0	6.47%	2720.9	5.99%
CDX4(Homeobox)/ZebrafishEmbryos-Cdx4.Myc-ChIP-Seq(GSE48254)/Homer	NGYCATAAAWCH	1	-1173	10000	55.0	7.12%	3007.9	6.62%
Hnf6b(Homeobox)/LNCaP-Hnf6b-ChIP-Seq(GSE106305)/Homer	TATTGAYY	1	-1166	10000	47.0	6.08%	2554.9	5.62%
Mef2b(MADS)/HEK293-Mef2b.V5-ChIP-Seq(GSE67450)/Homer	GCTATTTTTGGM	1	-1126	10000	55.0	7.12%	3024.6	6.65%
DLX5(Homeobox)/BasalGanglia-Dlx5-ChIP-seq(GSE124936)/Homer	SSTAATTA	1	-1104	10000	48.0	6.21%	2633.0	5.79%
HOXA2(Homeobox)/mES-Hoxa2-ChIP-Seq(Donaldson_et_al.)/Homer	GYCATCMATCAT	1	-1080	10000	6.0	0.78%	278.5	0.61%
ZNF768(Zf)/Rajj-ZNF768-ChIP-Seq(GSE111879)/Homer	RHHCAGAGAGGB	1	-1057	10000	4.0	0.52%	174.2	0.38%
RUNX-AML(Runt)/CD4+-PolII-ChIP-Seq(Barski_et_al.)/Homer	GCTGTGGTTW	1	-1048	10000	52.0	6.73%	2881.1	6.34%
Myf5(bHLH)/GM-Myf5-ChIP-Seq(GSE24852)/Homer	BAACAGCTGT	1	-1040	10000	81.0	10.48%	4554.6	10.02%
PRDM15(Zf)/ESC-Prdm15-ChIP-Seq(GSE73694)/Homer	YCCDNTCCAGGTTTT	1	-1011	10000	123.0	15.91%	7002.4	15.40%
Tbr1(T-box)/Cortex-Tbr1-ChIP-Seq(GSE71384)/Homer	AAGGTGTKAA	1	-1006	10000	99.0	12.81%	5612.7	12.35%
Zfp809(Zf)/ES-Zfp809-ChIP-Seq(GSE70799)/Homer	GGGGCTYGKCTGGGA	1	-998	10000	60.0	7.76%	3361.3	7.39%
Tcf21(bHLH)/ArterySmoothMuscle-Tcf21-ChIP-Seq(GSE61369)/Homer	NAACAGCTGG	1	-997	10000	124.0	16.04%	7068.1	15.55%
GATA:SCL(Zf,bHLH)/Ter119-SCL-ChIP-Seq(GSE18720)/Homer	CRGCTGBNGNSNNSAGATAA	1	-995.2	10000	10.0	1.29%	509.1	1.12%
CArG(MADS)/PUER-Srf-ChIP-Seq(Sullivan_et_al.)/Homer	CCATATATGGNM	1	-980.8	10000	27.0	3.49%	1473.6	3.24%
Hand2(bHLH)/Mesoderm-Hand2-ChIP-Seq(GSE61475)/Homer	TGACANARRCCAGRC	1	-977.6	10000	42.0	5.43%	2333.1	5.13%
Sox10(HMG)/SciaticNerve-Sox3-ChIP-Seq(GSE35132)/Homer	CCWTTGTYYB	1	-971.2	10000	123.0	15.91%	7026.0	15.46%
CREB5(bZIP)/LNCaP-CREB5.V5-ChIP-Seq(GSE137775)/Homer	VVATGACGTCAT	1	-963.8	10000	44.0	5.69%	2453.2	5.40%
OCT:OCT-short(POU,Homeobox)/NPC-OCT6-ChIP-Seq(GSE43916)/Homer	ATGCATWATGCATRW	1	-957.5	10000	35.0	4.53%	1938.5	4.26%
Tbet(T-box)/CD8-Tbet-ChIP-Seq(GSE33802)/Homer	AGGTGTGAAM	1	-956.4	10000	70.0	9.06%	3957.2	8.71%
HIF-1b(HLH)/T47D-HIF1b-ChIP-Seq(GSE59937)/Homer	RTACGTGC	1	-955	10000	142.0	18.37%	8141.4	17.91%
TRPS1(Zf)/MCF7-TRPS1-ChIP-Seq(GSE107013)/Homer	AGATAAGANN	1	-936	10000	113.0	14.62%	6464.4	14.22%
Sox4(HMG)/proB-Sox4-ChIP-Seq(GSE50066)/Homer	YCTTTGTTCC	1	-933.9	10000	64.0	8.28%	3620.1	7.96%
CEBP:AP1(bZIP)/ThioMac-CEBPb-ChIP-Seq(GSE21512)/Homer	DRTGTTGCAA	1	-915.3	10000	50.0	6.47%	2818.7	6.20%
Nanog(Homeobox)/mES-Nanog-ChIP-Seq(GSE11724)/Homer	RGCCATTAAC	1	-912	10000	326.0	42.17%	18941.0	41.67%
NF1-halfsite(CTF)/LNCaP-NF1-ChIP-Seq(Unpublished)/Homer	YTGCCAAG	1	-909.4	10000	196.0	25.36%	11325.3	24.91%
Lhx3(Homeobox)/Neuron-Lhx3-ChIP-Seq(GSE31456)/Homer	ADBTAATTAR	1	-907.3	10000	109.0	14.10%	6249.0	13.75%
CEBP(bZIP)/ThioMac-CEBPb-ChIP-Seq(GSE21512)/Homer	ATTGCGCAAC	1	-903.8	10000	48.0	6.21%	2707.5	5.96%
GRE(NR),IR3/RAW264.7-GRE-ChIP-Seq(Unpublished)/Homer	VAGRACAKWCTGTYC	1	-898.1	10000	16.0	2.07%	867.0	1.91%
EBNA1(EBV-virus)/Raji-EBNA1-ChIP-Seq(GSE30709)/Homer	GGYAGCAYDTGCTDCCCNNN	1	-889.1	10000	2.0	0.26%	82.8	0.18%
Atf2(bZIP)/3T3L1-Atf2-ChIP-Seq(GSE56872)/Homer	NRRTGACGTCAT	1	-888.3	10000	53.0	6.86%	3003.4	6.61%
SCL(bHLH)/HPC7-Scl-ChIP-Seq(GSE13511)/Homer	AVCAGCTG	1	-888.3	10000	436.0	56.40%	25425.1	55.93%
Nkx2.2(Homeobox)/NPC-Nkx2.2-ChIP-Seq(GSE61673)/Homer	BTBRAGTGSN	1	-884.1	10000	180.0	23.29%	10408.5	22.90%
GSC(Homeobox)/FrogEmbryos-GSC-ChIP-Seq(DRA000576)/Homer	RGGATTAR	1	-881.5	10000	71.0	9.18%	4052.0	8.91%
Otx2(Homeobox)/EpiLC-Otx2-ChIP-Seq(GSE56098)/Homer	NYTAATCCYB	1	-881.4	10000	53.0	6.86%	3006.3	6.61%
MyoG(bHLH)/C2C12-MyoG-ChIP-Seq(GSE36024)/Homer	AACAGCTG	1	-876.1	10000	138.0	17.85%	7959.5	17.51%
ZNF165(Zf)/WHIM12-ZNF165-ChIP-Seq(GSE65937)/Homer	AAGGKGRCGCAGGCA	1	-871.5	10000	33.0	4.27%	1853.0	4.08%
NFkB-p65(RHD)/GM12787-p65-ChIP-Seq(GSE19485)/Homer	WGGGGATTTCCC	1	-859.5	10000	65.0	8.41%	3713.8	8.17%
RUNX2(Runt)/PCa-RUNX2-ChIP-Seq(GSE33889)/Homer	NWAACCACADNN	1	-852.3	10000	55.0	7.12%	3135.3	6.90%
Phox2a(Homeobox)/Neuron-Phox2a-ChIP-Seq(GSE31456)/Homer	YTAATYNRATTA	1	-851.9	10000	18.0	2.33%	993.6	2.19%
Tbx5(T-box)/HL1-Tbx5.biotin-ChIP-Seq(GSE21529)/Homer	AGGTGTCA	1	-848.6	10000	292.0	37.77%	16999.8	37.40%
Zfp57(Zf)/H1-ZFP57.HA-ChIP-Seq(GSE115387)/Homer	NANTGCSGCA	1	-808.2	10000	105.0	13.58%	6075.3	13.36%
NFkB-p65-Rel(RHD)/ThioMac-LPS-Expression(GSE23622)/Homer	GGAAATTCCC	1	-804.1	10000	8.0	1.03%	429.3	0.94%
GLI3(Zf)/Limb-GLI3-ChIP-Chip(GSE11077)/Homer	CGTGGGTGGTCC	1	-797.8	10000	14.0	1.81%	776.7	1.71%
LEF1(HMG)/H1-LEF1-ChIP-Seq(GSE64758)/Homer	CCTTTGATST	1	-796.4	10000	42.0	5.43%	2403.7	5.29%
STAT4(Stat)/CD4-Stat4-ChIP-Seq(GSE22104)/Homer	NYTTCCWGGAAR	1	-778.4	10000	82.0	10.61%	4748.2	10.45%
EBF2(EBF)/BrownAdipose-EBF2-ChIP-Seq(GSE97114)/Homer	NABTCCCWDGGGAVH	1	-773.7	10000	134.0	17.34%	7796.4	17.15%
Rfx1(HTH)/NPC-H3K4me1-ChIP-Seq(GSE16256)/Homer	KGTTGCCATGGCAA	1	-772.5	10000	33.0	4.27%	1888.3	4.15%
MyoD(bHLH)/Myotube-MyoD-ChIP-Seq(GSE21614)/Homer	RRCAGCTGYTSY	1	-749.5	10000	100.0	12.94%	5821.0	12.81%
Hoxa11(Homeobox)/ChickenMSG-Hoxa11.Flag-ChIP-Seq(GSE86088)/Homer	TTTTATGGCM	1	-748.9	10000	146.0	18.89%	8518.1	18.74%
HRE(HSF)/HepG2-HSF1-ChIP-Seq(GSE31477)/Homer	BSTTCTRGAABVTTCYAGAA	1	-747.5	10000	16.0	2.07%	905.3	1.99%
TCF4(bHLH)/SHSY5Y-TCF4-ChIP-Seq(GSE96915)/Homer	SMCATCTGKH	1	-738.9	10000	145.0	18.76%	8467.8	18.63%
CRX(Homeobox)/Retina-Crx-ChIP-Seq(GSE20012)/Homer	GCTAATCC	1	-734.7	10000	169.0	21.86%	9879.1	21.73%
Mef2d(MADS)/Retina-Mef2d-ChIP-Seq(GSE61391)/Homer	GCTATTTTTAGC	1	-732.2	10000	13.0	1.68%	734.9	1.62%
Tbx6(T-box)/ESC-Tbx6-ChIP-Seq(GSE93524)/Homer	DAGGTGTBAA	1	-729.7	10000	91.0	11.77%	5305.9	11.67%
Smad4(MAD)/ESC-SMAD4-ChIP-Seq(GSE29422)/Homer	VBSYGTCTGG	1	-726.1	10000	184.0	23.80%	10767.9	23.69%
TEAD(TEA)/Fibroblast-PU.1-ChIP-Seq(Unpublished)/Homer	YCWGGAATGY	1	-718.3	10000	42.0	5.43%	2437.1	5.36%
Phox2b(Homeobox)/CLBGA-PHOX2B-ChIP-Seq(GSE90683)/Homer	TTAATTNAATTA	1	-718.3	10000	10.0	1.29%	562.4	1.24%
MNT(bHLH)/HepG2-MNT-ChIP-Seq(Encode)/Homer	DGCACACGTG	1	-711.3	10000	87.0	11.25%	5083.0	11.18%
Sox9(HMG)/Limb-SOX9-ChIP-Seq(GSE73225)/Homer	AGGVNCCTTTGT	1	-708.9	10000	60.0	7.76%	3498.6	7.70%
RORg(NR)/Liver-Rorc-ChIP-Seq(GSE101115)/Homer	WAABTAGGTCAV	1	-708.3	10000	6.0	0.78%	330.2	0.73%
p53(p53)/mES-cMyc-ChIP-Seq(GSE11431)/Homer	ACATGCCCGGGCAT	1	-693.1	10000	2.0	0.26%	98.5	0.22%
ZSCAN22(Zf)/HEK293-ZSCAN22.GFP-ChIP-Seq(GSE58341)/Homer	SMCAGTCWGAKGGAGGAGGC	1	-680.9	10000	15.0	1.94%	865.6	1.90%
RUNX(Runt)/HPC7-Runx1-ChIP-Seq(GSE22178)/Homer	SAAACCACAG	1	-677.9	10000	54.0	6.99%	3162.4	6.96%
MafB(bZIP)/BMM-Mafb-ChIP-Seq(GSE75722)/Homer	WNTGCTGASTCAGCANWTTY	1	-677.6	10000	25.0	3.23%	1455.7	3.20%
DUX4(Homeobox)/Myoblasts-DUX4.V5-ChIP-Seq(GSE75791)/Homer	NWTAAYCYAATCAWN	1	-673.4	10000	4.0	0.52%	218.6	0.48%
Egr1(Zf)/K562-Egr1-ChIP-Seq(GSE32465)/Homer	TGCGTGGGYG	1	-667.4	10000	192.0	24.84%	11289.5	24.84%
MafA(bZIP)/Islet-MafA-ChIP-Seq(GSE30298)/Homer	TGCTGACTCA	1	-663.2	10000	74.0	9.57%	4348.2	9.57%
AP-2gamma(AP2)/MCF7-TFAP2C-ChIP-Seq(GSE21234)/Homer	SCCTSAGGSCAW	1	-661.8	10000	227.0	29.37%	13353.9	29.38%
Tcf12(bHLH)/GM12878-Tcf12-ChIP-Seq(GSE32465)/Homer	VCAGCTGYTG	1	-644	10000	132.0	17.08%	7778.4	17.11%
RFX(HTH)/K562-RFX3-ChIP-Seq(SRA012198)/Homer	CGGTTGCCATGGCAAC	1	-636.3	10000	22.0	2.85%	1293.5	2.85%
Twist2(bHLH)/Myoblast-Twist2.Ty1-ChIP-Seq(GSE127998)/Homer	MCAGCTGBYH	1	-627.8	10000	174.0	22.51%	10266.9	22.59%
ZNF41(Zf)/HEK293-ZNF41.GFP-ChIP-Seq(GSE58341)/Homer	CCTCATGGTGYCYTWYTCCCTTGTG	1	-623.3	10000	2.0	0.26%	105.5	0.23%
GATA3(Zf)/iTreg-Gata3-ChIP-Seq(GSE20898)/Homer	AGATAASR	1	-618.9	10000	83.0	10.74%	4908.4	10.80%
RORgt(NR)/EL4-RORgt.Flag-ChIP-Seq(GSE56019)/Homer	AAYTAGGTCA	1	-615.3	10000	7.0	0.91%	407.4	0.90%
RORgt(NR)/EL4-RORgt.Flag-ChIP-Seq(GSE56019)/Homer	AAYTAGGTCA	1	-615.3	10000	7.0	0.91%	407.4	0.90%
Fra1(bZIP)/BT549-Fra1-ChIP-Seq(GSE46166)/Homer	NNATGASTCATH	1	-614.6	10000	38.0	4.92%	2250.3	4.95%
STAT5(Stat)/mCD4+-Stat5-ChIP-Seq(GSE12346)/Homer	RTTTCTNAGAAA	1	-606.6	10000	29.0	3.75%	1720.9	3.79%
Sox17(HMG)/Endoderm-Sox17-ChIP-Seq(GSE61475)/Homer	CCATTGTTYB	1	-597.9	10000	47.0	6.08%	2792.7	6.14%
Tcf3(HMG)/mES-Tcf3-ChIP-Seq(GSE11724)/Homer	ASWTCAAAGG	1	-597.1	10000	16.0	2.07%	950.8	2.09%
MITF(bHLH)/MastCells-MITF-ChIP-Seq(GSE48085)/Homer	RTCATGTGAC	1	-596.5	10000	94.0	12.16%	5574.2	12.26%
VDR(NR),DR3/GM10855-VDR+vitD-ChIP-Seq(GSE22484)/Homer	ARAGGTCANWGAGTTCANNN	1	-581.5	10000	17.0	2.20%	1015.5	2.23%
ZNF416(Zf)/HEK293-ZNF416.GFP-ChIP-Seq(GSE58341)/Homer	WDNCTGGGCA	1	-559	10000	164.0	21.22%	9742.8	21.43%
Hoxd10(Homeobox)/ChickenMSG-Hoxd10.Flag-ChIP-Seq(GSE86088)/Homer	GGCMATGAAA	1	-558	10000	73.0	9.44%	4359.6	9.59%
Fos(bZIP)/TSC-Fos-ChIP-Seq(GSE110950)/Homer	NDATGASTCAYN	1	-542.4	10000	38.0	4.92%	2287.1	5.03%
Hoxa13(Homeobox)/ChickenMSG-Hoxa13.Flag-ChIP-Seq(GSE86088)/Homer	CYHATAAAAN	1	-535	10000	147.0	19.02%	8761.9	19.27%
TEAD4(TEA)/Tropoblast-Tead4-ChIP-Seq(GSE37350)/Homer	CCWGGAATGY	1	-499.4	10000	69.0	8.93%	4164.6	9.16%
Fosl2(bZIP)/3T3L1-Fosl2-ChIP-Seq(GSE56872)/Homer	NATGASTCABNN	1	-493.4	10000	25.0	3.23%	1532.8	3.37%
ZNF136(Zf)/HEK293-ZNF136.GFP-ChIP-Seq(GSE58341)/Homer	YTKGATAHAGTATTCTWGGTNGGCA	1	-487.3	10000	3.0	0.39%	186.2	0.41%
HIF-1a(bHLH)/MCF7-HIF1a-ChIP-Seq(GSE28352)/Homer	TACGTGCV	1	-478.3	10000	32.0	4.14%	1962.3	4.32%
Ascl2(bHLH)/ESC-Ascl2-ChIP-Seq(GSE97712)/Homer	SSRGCAGCTGCH	1	-476.4	10000	151.0	19.53%	9059.0	19.93%
NeuroG2(bHLH)/Fibroblast-NeuroG2-ChIP-Seq(GSE75910)/Homer	ACCATCTGTT	1	-470.4	10000	140.0	18.11%	8412.1	18.51%
BATF(bZIP)/Th17-BATF-ChIP-Seq(GSE39756)/Homer	DATGASTCAT	1	-456.6	10000	40.0	5.17%	2457.4	5.41%
ETS:RUNX(ETS,Runt)/Jurkat-RUNX1-ChIP-Seq(GSE17954)/Homer	RCAGGATGTGGT	1	-456.5	10000	19.0	2.46%	1185.2	2.61%
EBF(EBF)/proBcell-EBF-ChIP-Seq(GSE21978)/Homer	DGTCCCYRGGGA	1	-455.6	10000	35.0	4.53%	2156.9	4.74%
Tcfcp2l1(CP2)/mES-Tcfcp2l1-ChIP-Seq(GSE11431)/Homer	NRAACCRGTTYRAACCRGYT	1	-455.6	10000	16.0	2.07%	1002.7	2.21%
Pknox1(Homeobox)/ES-Prep1-ChIP-Seq(GSE63282)/Homer	SCTGTCAVTCAV	1	-454.9	10000	28.0	3.62%	1733.5	3.81%
ZNF675(Zf)/HEK293-ZNF675.GFP-ChIP-Seq(GSE58341)/Homer	ARGAGGMCAAAATGW	1	-453.9	10000	9.0	1.16%	571.2	1.26%
TEAD3(TEA)/HepG2-TEAD3-ChIP-Seq(Encode)/Homer	TRCATTCCAG	1	-437.9	10000	81.0	10.48%	4931.7	10.85%
LHX9(Homeobox)/Hct116-LHX9.V5-ChIP-Seq(GSE116822)/Homer	NGCTAATTAG	1	-433.5	10000	94.0	12.16%	5712.9	12.57%
ARE(NR)/LNCAP-AR-ChIP-Seq(GSE27824)/Homer	RGRACASNSTGTYCYB	1	-419.7	10000	17.0	2.20%	1079.9	2.38%
Stat3(Stat)/mES-Stat3-ChIP-Seq(GSE11431)/Homer	CTTCCGGGAA	1	-416.4	10000	70.0	9.06%	4291.8	9.44%
GATA3(Zf),DR4/iTreg-Gata3-ChIP-Seq(GSE20898)/Homer	AGATGKDGAGATAAG	1	-412.5	10000	3.0	0.39%	200.9	0.44%
RBPJ:Ebox(?,bHLH)/Panc1-Rbpj1-ChIP-Seq(GSE47459)/Homer	GGGRAARRGRMCAGMTG	1	-412.4	10000	34.0	4.40%	2123.0	4.67%
Atf3(bZIP)/GBM-ATF3-ChIP-Seq(GSE33912)/Homer	DATGASTCATHN	1	-392.1	10000	41.0	5.30%	2561.1	5.63%
Foxh1(Forkhead)/hESC-FOXH1-ChIP-Seq(GSE29422)/Homer	NNTGTGGATTSS	1	-379	10000	35.0	4.53%	2205.6	4.85%
ZNF382(Zf)/HEK293-ZNF382.GFP-ChIP-Seq(GSE58341)/Homer	GNCTGTASTRNTGBCTCHTT	1	-374.1	10000	1.0	0.13%	68.1	0.15%
AP-1(bZIP)/ThioMac-PU.1-ChIP-Seq(GSE21512)/Homer	VTGACTCATC	1	-368	10000	46.0	5.95%	2883.4	6.34%
CRE(bZIP)/Promoter/Homer	CSGTGACGTCAC	1	-367.7	10000	53.0	6.86%	3308.6	7.28%
RARg(NR)/ES-RARg-ChIP-Seq(GSE30538)/Homer	AGGTCAAGGTCA	1	-367.2	10000	2.0	0.26%	141.4	0.31%
CTCF(Zf)/CD4+-CTCF-ChIP-Seq(Barski_et_al.)/Homer	AYAGTGCCMYCTRGTGGCCA	1	-365.1	10000	25.0	3.23%	1601.7	3.52%
Hoxd11(Homeobox)/ChickenMSG-Hoxd11.Flag-ChIP-Seq(GSE86088)/Homer	VGCCATAAAA	1	-364.6	10000	153.0	19.79%	9310.9	20.48%
ZNF467(Zf)/HEK293-ZNF467.GFP-ChIP-Seq(GSE58341)/Homer	TGGGGAAGGGCM	1	-359	10000	199.0	25.74%	12054.0	26.52%
TCFL2(HMG)/K562-TCF7L2-ChIP-Seq(GSE29196)/Homer	ACWTCAAAGG	1	-356.4	10000	5.0	0.65%	346.1	0.76%
Pitx1:Ebox(Homeobox,bHLH)/Hindlimb-Pitx1-ChIP-Seq(GSE41591)/Homer	YTAATTRAWWCCAGATGT	1	-350.9	10000	8.0	1.03%	543.6	1.20%
Cdx2(Homeobox)/mES-Cdx2-ChIP-Seq(GSE14586)/Homer	GYMATAAAAH	1	-350.2	10000	31.0	4.01%	1980.5	4.36%
Six4(Homeobox)/MCF7-SIX4-ChIP-Seq(Encode)/Homer	TGWAAYCTGABACCB	1	-347.9	10000	4.0	0.52%	282.4	0.62%
CTCF-SatelliteElement(Zf?)/CD4+-CTCF-ChIP-Seq(Barski_et_al.)/Homer	TGCAGTTCCMVNWRTGGCCA	1	-344.9	10000	1.0	0.13%	72.9	0.16%
NeuroD1(bHLH)/Islet-NeuroD1-ChIP-Seq(GSE30298)/Homer	GCCATCTGTT	1	-337.8	10000	79.0	10.22%	4909.4	10.80%
Atoh1(bHLH)/Cerebellum-Atoh1-ChIP-Seq(GSE22111)/Homer	VNRVCAGCTGGY	1	-331.3	10000	115.0	14.88%	7082.7	15.58%
NFY(CCAAT)/Promoter/Homer	RGCCAATSRG	1	-328	10000	147.0	19.02%	9002.0	19.80%
Jun-AP1(bZIP)/K562-cJun-ChIP-Seq(GSE31477)/Homer	GATGASTCATCN	1	-321.1	10000	17.0	2.20%	1129.1	2.48%
Rfx5(HTH)/GM12878-Rfx5-ChIP-Seq(GSE31477)/Homer	SCCTAGCAACAG	1	-320.1	10000	38.0	4.92%	2433.5	5.35%
Nkx2.1(Homeobox)/LungAC-Nkx2.1-ChIP-Seq(GSE43252)/Homer	RSCACTYRAG	1	-319.1	10000	223.0	28.85%	13541.8	29.79%
HNF1b(Homeobox)/PDAC-HNF1B-ChIP-Seq(GSE64557)/Homer	GTTAATNATTAA	1	-316.7	10000	7.0	0.91%	491.9	1.08%
PAX3:FKHR-fusion(Paired,Homeobox)/Rh4-PAX3:FKHR-ChIP-Seq(GSE19063)/Homer	ACCRTGACTAATTNN	1	-313	10000	9.0	1.16%	623.5	1.37%
NFAT:AP1(RHD,bZIP)/Jurkat-NFATC1-ChIP-Seq(Jolma_et_al.)/Homer	SARTGGAAAAWRTGAGTCAB	1	-313	10000	9.0	1.16%	623.2	1.37%
TEAD2(TEA)/Py2T-Tead2-ChIP-Seq(GSE55709)/Homer	CCWGGAATGY	1	-311.9	10000	35.0	4.53%	2255.9	4.96%
Brachyury(T-box)/Mesoendoderm-Brachyury-ChIP-exo(GSE54963)/Homer	ANTTMRCASBNNNGTGYKAAN	1	-309.3	10000	13.0	1.68%	882.6	1.94%
ISRE(IRF)/ThioMac-LPS-Expression(GSE23622)/Homer	AGTTTCASTTTC	1	-308.7	10000	6.0	0.78%	428.8	0.94%
RAR:RXR(NR),DR5/ES-RAR-ChIP-Seq(GSE56893)/Homer	RGGTCADNNAGAGGTCAV	1	-306.2	10000	3.0	0.39%	225.3	0.50%
HNF4a(NR),DR1/HepG2-HNF4a-ChIP-Seq(GSE25021)/Homer	CARRGKBCAAAGTYCA	1	-297.3	10000	35.0	4.53%	2267.6	4.99%
Snail1(Zf)/LS174T-SNAIL1.HA-ChIP-Seq(GSE127183)/Homer	TRCACCTGCY	1	-296.4	10000	96.0	12.42%	5984.7	13.17%
Fra2(bZIP)/Striatum-Fra2-ChIP-Seq(GSE43429)/Homer	GGATGACTCATC	1	-295.2	10000	31.0	4.01%	2021.0	4.45%
GRHL2(CP2)/HBE-GRHL2-ChIP-Seq(GSE46194)/Homer	AAACYKGTTWDACMRGTTTB	1	-281.5	10000	20.0	2.59%	1343.7	2.96%
NPAS(bHLH)/Liver-NPAS-ChIP-Seq(GSE39860)/Homer	NVCACGTG	1	-280.4	10000	125.0	16.17%	7753.9	17.06%
Gata6(Zf)/HUG1N-GATA6-ChIP-Seq(GSE51936)/Homer	YCTTATCTBN	1	-278.6	10000	47.0	6.08%	3024.2	6.65%
Rfx2(HTH)/LoVo-RFX2-ChIP-Seq(GSE49402)/Homer	GTTGCCATGGCAACM	1	-278.6	10000	20.0	2.59%	1345.1	2.96%
Pit1(Homeobox)/GCrat-Pit1-ChIP-Seq(GSE58009)/Homer	ATGMATATDC	1	-272.9	10000	44.0	5.69%	2845.2	6.26%
EKLF(Zf)/Erythrocyte-Klf1-ChIP-Seq(GSE20478)/Homer	NWGGGTGTGGCY	1	-270.6	10000	33.0	4.27%	2166.1	4.77%
E2F(E2F)/Hela-CellCycle-Expression/Homer	TTSGCGCGAAAA	1	-265.8	10000	15.0	1.94%	1035.0	2.28%
Rfx6(HTH)/Min6b1-Rfx6.HA-ChIP-Seq(GSE62844)/Homer	TGTTKCCTAGCAACM	1	-265.3	10000	130.0	16.82%	8077.7	17.77%
PAX5(Paired,Homeobox),condensed/GM12878-PAX5-ChIP-Seq(GSE32465)/Homer	GTCACGCTCSCTGM	1	-262.7	10000	11.0	1.42%	779.0	1.71%
PAX5(Paired,Homeobox)/GM12878-PAX5-ChIP-Seq(GSE32465)/Homer	GCAGCCAAGCRTGACH	1	-261.1	10000	44.0	5.69%	2857.2	6.29%
Eomes(T-box)/H9-Eomes-ChIP-Seq(GSE26097)/Homer	ATTAACACCT	1	-261	10000	141.0	18.24%	8745.7	19.24%
AR-halfsite(NR)/LNCaP-AR-ChIP-Seq(GSE27824)/Homer	CCAGGAACAG	1	-261	10000	325.0	42.04%	19687.8	43.31%
Ptf1a(bHLH)/Panc1-Ptf1a-ChIP-Seq(GSE47459)/Homer	ACAGCTGTTN	1	-259.6	10000	285.0	36.87%	17326.7	38.12%
TR4(NR),DR1/Hela-TR4-ChIP-Seq(GSE24685)/Homer	GAGGTCAAAGGTCA	1	-254.5	10000	10.0	1.29%	717.3	1.58%
CHR(?)/Hela-CellCycle-Expression/Homer	SRGTTTCAAA	1	-252.4	10000	32.0	4.14%	2120.8	4.67%
Tbx21(T-box)/GM12878-TBX21-ChIP-Seq(Encode)/Homer	AGGTGTGAAA	1	-246.4	10000	61.0	7.89%	3920.5	8.62%
Npas4(bHLH)/Neuron-Npas4-ChIP-Seq(GSE127793)/Homer	NHRTCACGACDN	1	-240	10000	90.0	11.64%	5699.3	12.54%
IRF3(IRF)/BMDM-Irf3-ChIP-Seq(GSE67343)/Homer	AGTTTCAKTTTC	1	-239.7	10000	24.0	3.10%	1628.1	3.58%
OCT:OCT(POU,Homeobox)/NPC-OCT6-ChIP-Seq(GSE43916)/Homer	YATGCATATRCATRT	1	-239.1	10000	2.0	0.26%	171.2	0.38%
STAT6(Stat)/Macrophage-Stat6-ChIP-Seq(GSE38377)/Homer	TTCCKNAGAA	1	-238.3	10000	33.0	4.27%	2196.8	4.83%
OCT:OCT(POU,Homeobox,IR1)/NPC-Brn2-ChIP-Seq(GSE35496)/Homer	ATGAATWATTCATGA	1	-237.8	10000	1.0	0.13%	91.6	0.20%
ZNF322(Zf)/HEK293-ZNF322.GFP-ChIP-Seq(GSE58341)/Homer	GAGCCTGGTACTGWGCCTGR	1	-237.3	10000	33.0	4.27%	2197.0	4.83%
Bcl11a(Zf)/HSPC-BCL11A-ChIP-Seq(GSE104676)/Homer	TYTGACCASWRG	1	-236.3	10000	54.0	6.99%	3502.1	7.70%
BMAL1(bHLH)/Liver-Bmal1-ChIP-Seq(GSE39860)/Homer	GNCACGTG	1	-231.2	10000	142.0	18.37%	8857.5	19.49%
SCRT1(Zf)/HEK293-SCRT1.eGFP-ChIP-Seq(Encode)/Homer	GCAACAGGTG	1	-228.9	10000	22.0	2.85%	1511.0	3.32%
Hoxd13(Homeobox)/ChickenMSG-Hoxd13.Flag-ChIP-Seq(GSE86088)/Homer	NCYAATAAAA	1	-227.7	10000	87.0	11.25%	5535.6	12.18%
Nkx2.5(Homeobox)/HL1-Nkx2.5.biotin-ChIP-Seq(GSE21529)/Homer	RRSCACTYAA	1	-223.3	10000	171.0	22.12%	10614.6	23.35%
Ets1-distal(ETS)/CD4+-PolII-ChIP-Seq(Barski_et_al.)/Homer	MACAGGAAGT	1	-221.5	10000	29.0	3.75%	1961.4	4.31%
Esrrb(NR)/mES-Esrrb-ChIP-Seq(GSE11431)/Homer	KTGACCTTGA	1	-221.1	10000	44.0	5.69%	2901.6	6.38%
Gata4(Zf)/Heart-Gata4-ChIP-Seq(GSE35151)/Homer	NBWGATAAGR	1	-220.3	10000	54.0	6.99%	3522.4	7.75%
KLF14(Zf)/HEK293-KLF14.GFP-ChIP-Seq(GSE58341)/Homer	RGKGGGCGKGGC	1	-219	10000	477.0	61.71%	28699.0	63.13%
Ascl1(bHLH)/NeuralTubes-Ascl1-ChIP-Seq(GSE55840)/Homer	NNVVCAGCTGBN	1	-212.6	10000	192.0	24.84%	11894.4	26.17%
Oct4:Sox17(POU,Homeobox,HMG)/F9-Sox17-ChIP-Seq(GSE44553)/Homer	CCATTGTATGCAAAT	1	-211.6	10000	4.0	0.52%	329.1	0.72%
Nr5a2(NR)/mES-Nr5a2-ChIP-Seq(GSE19019)/Homer	BTCAAGGTCA	1	-211.2	10000	38.0	4.92%	2538.0	5.58%
PAX6(Paired,Homeobox)/Forebrain-Pax6-ChIP-Seq(GSE66961)/Homer	NGTGTTCAVTSAAGCGKAAA	1	-210.4	10000	6.0	0.78%	471.4	1.04%
ZNF519(Zf)/HEK293-ZNF519.GFP-ChIP-Seq(GSE58341)/Homer	GAGSCCGAGC	1	-210.4	10000	55.0	7.12%	3597.3	7.91%
Pbx3(Homeobox)/GM12878-PBX3-ChIP-Seq(GSE32465)/Homer	SCTGTCAMTCAN	1	-209.7	10000	23.0	2.98%	1591.5	3.50%
ZNF264(Zf)/HEK293-ZNF264.GFP-ChIP-Seq(GSE58341)/Homer	RGGGCACTAACY	1	-207.8	10000	69.0	8.93%	4464.2	9.82%
JunB(bZIP)/DendriticCells-Junb-ChIP-Seq(GSE36099)/Homer	RATGASTCAT	1	-204.7	10000	33.0	4.27%	2231.7	4.91%
ZNF669(Zf)/HEK293-ZNF669.GFP-ChIP-Seq(GSE58341)/Homer	GARTGGTCATCGCCC	1	-201.8	10000	10.0	1.29%	749.5	1.65%
ZBTB12(Zf)/HEK293-ZBTB12.GFP-ChIP-Seq(GSE58341)/Homer	NGNTCTAGAACCNGV	1	-201.2	10000	34.0	4.40%	2298.7	5.06%
Pitx1(Homeobox)/Chicken-Pitx1-ChIP-Seq(GSE38910)/Homer	TAATCCCN	1	-191.7	10000	300.0	38.81%	18370.5	40.41%
Nkx3.1(Homeobox)/LNCaP-Nkx3.1-ChIP-Seq(GSE28264)/Homer	AAGCACTTAA	1	-191.5	10000	159.0	20.57%	9960.1	21.91%
Atf4(bZIP)/MEF-Atf4-ChIP-Seq(GSE35681)/Homer	MTGATGCAAT	1	-190.9	10000	16.0	2.07%	1155.7	2.54%
OCT4-SOX2-TCF-NANOG(POU,Homeobox,HMG)/mES-Oct4-ChIP-Seq(GSE11431)/Homer	ATTTGCATAACAATG	1	-190.3	10000	6.0	0.78%	482.2	1.06%
BORIS(Zf)/K562-CTCFL-ChIP-Seq(GSE32465)/Homer	CNNBRGCGCCCCCTGSTGGC	1	-183.3	10000	60.0	7.76%	3946.5	8.68%
c-Myc(bHLH)/mES-cMyc-ChIP-Seq(GSE11431)/Homer	VVCCACGTGG	1	-173.5	10000	43.0	5.56%	2900.5	6.38%
THRa(NR)/C17.2-THRa-ChIP-Seq(GSE38347)/Homer	GGTCANYTGAGGWCA	1	-170	10000	40.0	5.17%	2716.3	5.98%
Usf2(bHLH)/C2C12-Usf2-ChIP-Seq(GSE36030)/Homer	GTCACGTGGT	1	-167.9	10000	36.0	4.66%	2466.6	5.43%
Stat3+il21(Stat)/CD4-Stat3-ChIP-Seq(GSE19198)/Homer	SVYTTCCNGGAARB	1	-166.6	10000	72.0	9.31%	4717.8	10.38%
ZNF415(Zf)/HEK293-ZNF415.GFP-ChIP-Seq(GSE58341)/Homer	GRTGMTRGAGCC	1	-164.3	10000	73.0	9.44%	4783.4	10.52%
LRF(Zf)/Erythroblasts-ZBTB7A-ChIP-Seq(GSE74977)/Homer	AAGACCCYYN	1	-163.5	10000	305.0	39.46%	18744.4	41.23%
TEAD1(TEAD)/HepG2-TEAD1-ChIP-Seq(Encode)/Homer	CYRCATTCCA	1	-160.3	10000	67.0	8.67%	4419.5	9.72%
Six1(Homeobox)/Myoblast-Six1-ChIP-Chip(GSE20150)/Homer	GKVTCADRTTWC	1	-159.8	10000	16.0	2.07%	1184.6	2.61%
Max(bHLH)/K562-Max-ChIP-Seq(GSE31477)/Homer	RCCACGTGGYYN	1	-157.1	10000	61.0	7.89%	4052.1	8.91%
PRDM10(Zf)/HEK293-PRDM10.eGFP-ChIP-Seq(Encode)/Homer	TGGTACATTCCA	1	-154.2	10000	47.0	6.08%	3181.5	7.00%
PRDM14(Zf)/H1-PRDM14-ChIP-Seq(GSE22767)/Homer	RGGTCTCTAACY	1	-153.9	10000	20.0	2.59%	1454.2	3.20%
IRF2(IRF)/Erythroblas-IRF2-ChIP-Seq(GSE36985)/Homer	GAAASYGAAASY	1	-153	10000	9.0	1.16%	717.1	1.58%
Tbox:Smad(T-box,MAD)/ESCd5-Smad2_3-ChIP-Seq(GSE29422)/Homer	AGGTGHCAGACA	1	-145.9	10000	9.0	1.16%	723.8	1.59%
Chop(bZIP)/MEF-Chop-ChIP-Seq(GSE35681)/Homer	ATTGCATCAT	1	-139.7	10000	10.0	1.29%	798.1	1.76%
KLF10(Zf)/HEK293-KLF10.GFP-ChIP-Seq(GSE58341)/Homer	GGGGGTGTGTCC	1	-139.6	10000	121.0	15.65%	7782.4	17.12%
ZNF341(Zf)/EBV-ZNF341-ChIP-Seq(GSE113194)/Homer	GGAACAGCCG	1	-139	10000	79.0	10.22%	5205.8	11.45%
STAT6(Stat)/CD4-Stat6-ChIP-Seq(GSE22104)/Homer	ABTTCYYRRGAA	1	-138.5	10000	30.0	3.88%	2124.6	4.67%
PRDM1(Zf)/Hela-PRDM1-ChIP-Seq(GSE31477)/Homer	ACTTTCACTTTC	1	-137.4	10000	36.0	4.66%	2511.1	5.52%
PR(NR)/T47D-PR-ChIP-Seq(GSE31130)/Homer	VAGRACAKNCTGTBC	1	-135.2	10000	141.0	18.24%	9011.5	19.82%
ZNF692(Zf)/HEK293-ZNF692.GFP-ChIP-Seq(GSE58341)/Homer	GTGGGCCCCA	1	-134.7	10000	24.0	3.10%	1740.5	3.83%
Foxo1(Forkhead)/RAW-Foxo1-ChIP-Seq(Fan_et_al.)/Homer	CTGTTTAC	1	-127.2	10000	134.0	17.34%	8609.0	18.94%
Gata1(Zf)/K562-GATA1-ChIP-Seq(GSE18829)/Homer	SAGATAAGRV	1	-115.8	10000	29.0	3.75%	2095.1	4.61%
SF1(NR)/H295R-Nr5a1-ChIP-Seq(GSE44220)/Homer	CAAGGHCANV	1	-115.5	10000	25.0	3.23%	1834.9	4.04%
Barx1(Homeobox)/Stomach-Barx1.3xFlag-ChIP-Seq(GSE69483)/Homer	AAACMATTAN	1	-114.4	10000	17.0	2.20%	1304.7	2.87%
p73(p53)/Trachea-p73-ChIP-Seq(PRJNA310161)/Homer	NRRRCAWGTCCDGRCATGYY	1	-114.3	10000	2.0	0.26%	223.2	0.49%
STAT1(Stat)/HelaS3-STAT1-ChIP-Seq(GSE12782)/Homer	NATTTCCNGGAAAT	1	-113.4	10000	21.0	2.72%	1574.0	3.46%
HIF2a(bHLH)/785_O-HIF2a-ChIP-Seq(GSE34871)/Homer	GCACGTACCC	1	-111.6	10000	34.0	4.40%	2427.6	5.34%
E2A(bHLH)/proBcell-E2A-ChIP-Seq(GSE21978)/Homer	DNRCAGCTGY	1	-110.7	10000	180.0	23.29%	11450.2	25.19%
Gata2(Zf)/K562-GATA2-ChIP-Seq(GSE18829)/Homer	BBCTTATCTS	1	-110.2	10000	32.0	4.14%	2300.4	5.06%
ZEB1(Zf)/PDAC-ZEB1-ChIP-Seq(GSE64557)/Homer	VCAGGTRDRY	1	-104.2	10000	167.0	21.60%	10687.7	23.51%
GFX(?)/Promoter/Homer	ATTCTCGCGAGA	1	-99.46	10000	6.0	0.78%	551.4	1.21%
Hnf1(Homeobox)/Liver-Foxa2-Chip-Seq(GSE25694)/Homer	GGTTAAWCATTAA	1	-98.88	10000	5.0	0.65%	476.3	1.05%
AP-2alpha(AP2)/Hela-AP2alpha-ChIP-Seq(GSE31477)/Homer	ATGCCCTGAGGC	1	-95.98	10000	164.0	21.22%	10536.8	23.18%
Nr5a2(NR)/Pancreas-LRH1-ChIP-Seq(GSE34295)/Homer	BTCAAGGTCA	1	-93.38	10000	45.0	5.82%	3174.5	6.98%
ERE(NR),IR3/MCF7-ERa-ChIP-Seq(Unpublished)/Homer	VAGGTCACNSTGACC	1	-91.95	10000	17.0	2.20%	1338.0	2.94%
Srebp1a(bHLH)/HepG2-Srebp1a-ChIP-Seq(GSE31477)/Homer	RTCACSCCAY	1	-83.96	10000	13.0	1.68%	1076.0	2.37%
FOXA1:AR(Forkhead,NR)/LNCAP-AR-ChIP-Seq(GSE27824)/Homer	AGTAAACAAAAAAGAACAND	1	-82.71	10000	1.0	0.13%	149.0	0.33%
KLF3(Zf)/MEF-Klf3-ChIP-Seq(GSE44748)/Homer	NRGCCCCRCCCHBNN	1	-80.19	10000	198.0	25.61%	12662.3	27.86%
Rbpj1(?)/Panc1-Rbpj1-ChIP-Seq(GSE47459)/Homer	HTTTCCCASG	1	-79.92	10000	140.0	18.11%	9139.7	20.11%
HEB(bHLH)/mES-Heb-ChIP-Seq(GSE53233)/Homer	VCAGCTGBNN	1	-76.75	10000	222.0	28.72%	14125.6	31.07%
PGR(NR)/EndoStromal-PGR-ChIP-Seq(GSE69539)/Homer	AAGAACATWHTGTTC	1	-69.96	10000	8.0	1.03%	738.2	1.62%
Reverb(NR),DR2/RAW-Reverba.biotin-ChIP-Seq(GSE45914)/Homer	GTRGGTCASTGGGTCA	1	-68.09	10000	9.0	1.16%	815.7	1.79%
bHLHE41(bHLH)/proB-Bhlhe41-ChIP-Seq(GSE93764)/Homer	KCACGTGMCN	1	-67.75	10000	159.0	20.57%	10357.3	22.78%
ZKSCAN1(Zf)/HepG2-ZKSCAN1-ChIP-Seq(Encode)/Homer	GCACAYAGTAGGKCY	1	-61.39	10000	1.0	0.13%	167.0	0.37%
c-Myc(bHLH)/LNCAP-cMyc-ChIP-Seq(Unpublished)/Homer	VCCACGTG	1	-60.68	10000	73.0	9.44%	5062.7	11.14%
NRF1(NRF)/MCF7-NRF1-ChIP-Seq(Unpublished)/Homer	CTGCGCATGCGC	1	-60.43	10000	70.0	9.06%	4873.0	10.72%
ZBTB33(Zf)/GM12878-ZBTB33-ChIP-Seq(GSE32465)/Homer	GGVTCTCGCGAGAAC	1	-60.41	10000	16.0	2.07%	1331.8	2.93%
MYNN(Zf)/HEK293-MYNN.eGFP-ChIP-Seq(Encode)/Homer	TTCAAAWTAAAAGTC	1	-59.46	10000	8.0	1.03%	756.0	1.66%
Nur77(NR)/K562-NR4A1-ChIP-Seq(GSE31363)/Homer	TGACCTTTNCNT	1	-58.48	10000	7.0	0.91%	682.1	1.50%
Twist(bHLH)/HMLE-TWIST1-ChIP-Seq(Chang_et_al)/Homer	VCAKCTGGNNNCCAGMTGBN	1	-57.93	10000	7.0	0.91%	683.5	1.50%
Mouse_Recombination_Hotspot(Zf)/Testis-DMC1-ChIP-Seq(GSE24438)/Homer	ACTYKNATTCGTGNTACTTC	1	-57.25	10000	1.0	0.13%	170.2	0.37%
USF1(bHLH)/GM12878-Usf1-ChIP-Seq(GSE32465)/Homer	SGTCACGTGR	1	-55.87	10000	53.0	6.86%	3805.3	8.37%
GLIS3(Zf)/Thyroid-Glis3.GFP-ChIP-Seq(GSE103297)/Homer	CTCCCTGGGAGGCCN	1	-55.47	10000	265.0	34.28%	16829.1	37.02%
E2F6(E2F)/Hela-E2F6-ChIP-Seq(GSE31477)/Homer	GGCGGGAARN	1	-55.07	10000	155.0	20.05%	10183.6	22.40%
Six2(Homeobox)/NephronProgenitor-Six2-ChIP-Seq(GSE39837)/Homer	GWAAYHTGAKMC	1	-53.76	10000	60.0	7.76%	4265.0	9.38%
RARa(NR)/K562-RARa-ChIP-Seq(Encode)/Homer	TTGAMCTTTG	1	-52.81	10000	200.0	25.87%	12937.6	28.46%
ZFX(Zf)/mES-Zfx-ChIP-Seq(GSE11431)/Homer	AGGCCTRG	1	-52.03	10000	193.0	24.97%	12518.1	27.54%
bHLHE40(bHLH)/HepG2-BHLHE40-ChIP-Seq(GSE31477)/Homer	KCACGTGMCN	1	-50.79	10000	36.0	4.66%	2715.5	5.97%
IRF8(IRF)/BMDM-IRF8-ChIP-Seq(GSE77884)/Homer	GRAASTGAAAST	1	-50.13	10000	28.0	3.62%	2183.1	4.80%
EWS:FLI1-fusion(ETS)/SK_N_MC-EWS:FLI1-ChIP-Seq(SRA014231)/Homer	VACAGGAAAT	1	-47.72	10000	84.0	10.87%	5820.4	12.80%
THRb(NR)/HepG2-THRb.Flag-ChIP-Seq(Encode)/Homer	GGTCACCTGAGGTCA	1	-45.46	10000	64.0	8.28%	4560.2	10.03%
NF-E2(bZIP)/K562-NFE2-ChIP-Seq(GSE31477)/Homer	GATGACTCAGCA	1	-45.17	10000	2.0	0.26%	288.6	0.63%
HRE(HSF)/Striatum-HSF1-ChIP-Seq(GSE38000)/Homer	TTCTAGAABNTTCTA	1	-42.06	10000	10.0	1.29%	945.6	2.08%
Pax8(Paired,Homeobox)/Thyroid-Pax8-ChIP-Seq(GSE26938)/Homer	GTCATGCHTGRCTGS	1	-41.41	10000	34.0	4.40%	2620.2	5.76%
Bach2(bZIP)/OCILy7-Bach2-ChIP-Seq(GSE44420)/Homer	TGCTGAGTCA	1	-39.59	10000	10.0	1.29%	952.7	2.10%
NFE2L2(bZIP)/HepG2-NFE2L2-ChIP-Seq(Encode)/Homer	AWWWTGCTGAGTCAT	1	-39.1	10000	1.0	0.13%	192.4	0.42%
Zic2(Zf)/ESC-Zic2-ChIP-Seq(SRP197560)/Homer	CHCAGCRGGRGG	1	-37.96	10000	78.0	10.09%	5498.9	12.10%
Slug(Zf)/Mesoderm-Snai2-ChIP-Seq(GSE61475)/Homer	SNGCACCTGCHS	1	-37.71	10000	58.0	7.50%	4216.4	9.28%
SPDEF(ETS)/VCaP-SPDEF-ChIP-Seq(SRA014231)/Homer	ASWTCCTGBT	1	-35.46	10000	115.0	14.88%	7847.6	17.26%
Sp5(Zf)/mES-Sp5.Flag-ChIP-Seq(GSE72989)/Homer	RGKGGGCGGAGC	1	-29.81	10000	360.0	46.57%	22698.2	49.93%
ETS:E-box(ETS,bHLH)/HPC7-Scl-ChIP-Seq(GSE22178)/Homer	AGGAARCAGCTG	1	-29.61	10000	5.0	0.65%	588.7	1.30%
ERRg(NR)/Kidney-ESRRG-ChIP-Seq(GSE104905)/Homer	GTGACCTTGRVN	1	-28.86	10000	57.0	7.37%	4209.4	9.26%
Nrf2(bZIP)/Lymphoblast-Nrf2-ChIP-Seq(GSE37589)/Homer	HTGCTGAGTCAT	1	-28.67	10000	1.0	0.13%	210.8	0.46%
E2F1(E2F)/Hela-E2F1-ChIP-Seq(GSE22478)/Homer	CWGGCGGGAA	1	-28.54	10000	74.0	9.57%	5311.8	11.69%
Erra(NR)/HepG2-Erra-ChIP-Seq(GSE31477)/Homer	CAAAGGTCAG	1	-25.33	10000	191.0	24.71%	12636.4	27.80%
IRF4(IRF)/GM12878-IRF4-ChIP-Seq(GSE32465)/Homer	ACTGAAACCA	1	-24.61	10000	21.0	2.72%	1812.0	3.99%
Klf9(Zf)/GBM-Klf9-ChIP-Seq(GSE62211)/Homer	GCCACRCCCACY	1	-23.39	10000	143.0	18.50%	9708.3	21.36%
Egr2(Zf)/Thymocytes-Egr2-ChIP-Seq(GSE34254)/Homer	NGCGTGGGCGGR	1	-21.66	10000	48.0	6.21%	3675.4	8.09%
ZNF711(Zf)/SHSY5Y-ZNF711-ChIP-Seq(GSE20673)/Homer	AGGCCTAG	1	-21.5	10000	304.0	39.33%	19497.5	42.89%
Srebp2(bHLH)/HepG2-Srebp2-ChIP-Seq(GSE31477)/Homer	CGGTCACSCCAC	1	-21.41	10000	9.0	1.16%	944.0	2.08%
CLOCK(bHLH)/Liver-Clock-ChIP-Seq(GSE39860)/Homer	GHCACGTG	1	-20.59	10000	54.0	6.99%	4082.3	8.98%
NRF(NRF)/Promoter/Homer	STGCGCATGCGC	1	-18.21	10000	63.0	8.15%	4698.9	10.34%
p53(p53)/Saos-p53-ChIP-Seq/Homer	RRCATGYCYRGRCATGYYYN	1	-18.07	10000	2.0	0.26%	351.2	0.77%
p53(p53)/Saos-p53-ChIP-Seq(GSE15780)/Homer	RRCATGYCYRGRCATGYYYN	1	-18.07	10000	2.0	0.26%	351.2	0.77%
Unknown-ESC-element(?)/mES-Nanog-ChIP-Seq(GSE11724)/Homer	CACAGCAGGGGG	1	-17.9	10000	60.0	7.76%	4505.3	9.91%
p63(p53)/Keratinocyte-p63-ChIP-Seq(GSE17611)/Homer	NNDRCATGYCYNRRCATGYH	1	-17.78	10000	19.0	2.46%	1714.3	3.77%
Bach1(bZIP)/K562-Bach1-ChIP-Seq(GSE31477)/Homer	AWWNTGCTGAGTCAT	1	-17.15	10000	1.0	0.13%	240.4	0.53%
TFE3(bHLH)/MEF-TFE3-ChIP-Seq(GSE75757)/Homer	GTCACGTGACYV	1	-17.14	10000	10.0	1.29%	1045.5	2.30%
ZNF189(Zf)/HEK293-ZNF189.GFP-ChIP-Seq(GSE58341)/Homer	TGGAACAGMA	1	-14.77	10000	70.0	9.06%	5199.0	11.44%
E-box(bHLH)/Promoter/Homer	SSGGTCACGTGA	1	-14.73	10000	15.0	1.94%	1444.6	3.18%
EBF1(EBF)/Near-E2A-ChIP-Seq(GSE21512)/Homer	GTCCCCWGGGGA	1	-14.41	10000	169.0	21.86%	11455.1	25.20%
EHF(ETS)/LoVo-EHF-ChIP-Seq(GSE49402)/Homer	AVCAGGAAGT	1	-14.32	10000	145.0	18.76%	9969.5	21.93%
NPAS2(bHLH)/Liver-NPAS2-ChIP-Seq(GSE39860)/Homer	KCCACGTGAC	1	-13.33	10000	87.0	11.25%	6322.7	13.91%
n-Myc(bHLH)/mES-nMyc-ChIP-Seq(GSE11431)/Homer	VRCCACGTGG	1	-13.24	10000	67.0	8.67%	5026.3	11.06%
SpiB(ETS)/OCILY3-SPIB-ChIP-Seq(GSE56857)/Homer	AAAGRGGAAGTG	1	-11.6	10000	23.0	2.98%	2061.2	4.53%
ELF3(ETS)/PDAC-ELF3-ChIP-Seq(GSE64557)/Homer	ANCAGGAAGT	1	-11.41	10000	65.0	8.41%	4925.6	10.84%
AMYB(HTH)/Testes-AMYB-ChIP-Seq(GSE44588)/Homer	TGGCAGTTGG	1	-11.2	10000	124.0	16.04%	8718.8	19.18%
ZEB2(Zf)/SNU398-ZEB2-ChIP-Seq(GSE103048)/Homer	GNMCAGGTGTGC	1	-11.18	10000	96.0	12.42%	6940.9	15.27%
ZNF143|STAF(Zf)/CUTLL-ZNF143-ChIP-Seq(GSE29600)/Homer	ATTTCCCAGVAKSCY	1	-10.92	10000	43.0	5.56%	3464.7	7.62%
Etv2(ETS)/ES-ER71-ChIP-Seq(GSE59402)/Homer	NNAYTTCCTGHN	1	-10.55	10000	125.0	16.17%	8796.5	19.35%
KLF5(Zf)/LoVo-KLF5-ChIP-Seq(GSE49402)/Homer	DGGGYGKGGC	1	-10.29	10000	362.0	46.83%	23168.1	50.97%
PU.1:IRF8(ETS:IRF)/pDC-Irf8-ChIP-Seq(GSE66899)/Homer	GGAAGTGAAAST	1	-8.642	10000	10.0	1.29%	1117.5	2.46%
YY1(Zf)/Promoter/Homer	CAAGATGGCGGC	1	-8.316	10000	11.0	1.42%	1201.6	2.64%
Sp2(Zf)/HEK293-Sp2.eGFP-ChIP-Seq(Encode)/Homer	YGGCCCCGCCCC	1	-7.59	10000	424.0	54.85%	26881.6	59.14%
HINFP(Zf)/K562-HINFP.eGFP-ChIP-Seq(Encode)/Homer	TWVGGTCCGC	1	-7.41	10000	88.0	11.38%	6516.8	14.34%
Zic3(Zf)/mES-Zic3-ChIP-Seq(GSE37889)/Homer	GGCCYCCTGCTGDGH	1	-6.008	10000	95.0	12.29%	7014.2	15.43%
PU.1(ETS)/ThioMac-PU.1-ChIP-Seq(GSE21512)/Homer	AGAGGAAGTG	1	-5.956	10000	47.0	6.08%	3840.7	8.45%
EAR2(NR)/K562-NR2F6-ChIP-Seq(Encode)/Homer	NRBCARRGGTCA	1	-5.34	10000	106.0	13.71%	7748.4	17.05%
E2A(bHLH),near_PU.1/Bcell-PU.1-ChIP-Seq(GSE21512)/Homer	NVCACCTGBN	1	-4.915	10000	140.0	18.11%	9928.6	21.84%
E2F7(E2F)/Hela-E2F7-ChIP-Seq(GSE32673)/Homer	VDTTTCCCGCCA	1	-4.298	10000	29.0	3.75%	2631.3	5.79%
Duxbl(Homeobox)/NIH3T3-Duxbl.HA-ChIP-Seq(GSE119782)/Homer	TAAYCYAATCAA	1	-3.827	10000	1.0	0.13%	328.2	0.72%
PU.1-IRF(ETS:IRF)/Bcell-PU.1-ChIP-Seq(GSE21512)/Homer	MGGAAGTGAAAC	1	-3.733	10000	115.0	14.88%	8404.1	18.49%
THRb(NR)/Liver-NR1A2-ChIP-Seq(GSE52613)/Homer	TRAGGTCA	1	-2.869	10000	318.0	41.14%	20934.4	46.05%
Klf4(Zf)/mES-Klf4-ChIP-Seq(GSE11431)/Homer	GCCACACCCA	1	-2.868	10000	90.0	11.64%	6842.0	15.05%
Ronin(THAP)/ES-Thap11-ChIP-Seq(GSE51522)/Homer	RACTACAACTCCCAGVAKGC	1	-2.682	10000	13.0	1.68%	1480.1	3.26%
COUP-TFII(NR)/K562-NR2F1-ChIP-Seq(Encode)/Homer	GKBCARAGGTCA	1	-2.037	10000	119.0	15.39%	8791.3	19.34%
ELF5(ETS)/T47D-ELF5-ChIP-Seq(GSE30407)/Homer	ACVAGGAAGT	1	-1.715	10000	75.0	9.70%	5948.6	13.09%
GFY(?)/Promoter/Homer	ACTACAATTCCC	1	-1.262	10000	14.0	1.81%	1639.5	3.61%
E2F3(E2F)/MEF-E2F3-ChIP-Seq(GSE71376)/Homer	BTKGGCGGGAAA	1	-1.204	10000	163.0	21.09%	11700.7	25.74%
MYB(HTH)/ERMYB-Myb-ChIPSeq(GSE22095)/Homer	GGCVGTTR	1	-1.202	10000	153.0	19.79%	11070.8	24.35%
COUP-TFII(NR)/Artia-Nr2f2-ChIP-Seq(GSE46497)/Homer	AGRGGTCA	1	-0.909	10000	141.0	18.24%	10368.7	22.81%
GFY-Staf(?,Zf)/Promoter/Homer	RACTACAATTCCCAGAAKGC	1	-0.668	10000	13.0	1.68%	1620.4	3.56%
ERG(ETS)/VCaP-ERG-ChIP-Seq(GSE14097)/Homer	ACAGGAAGTG	1	-0.648	10000	191.0	24.71%	13589.1	29.89%
BMYB(HTH)/Hela-BMYB-ChIP-Seq(GSE27030)/Homer	NHAACBGYYV	1	-0.614	10000	110.0	14.23%	8448.5	18.59%
ETS1(ETS)/Jurkat-ETS1-ChIP-Seq(GSE17954)/Homer	ACAGGAAGTG	1	-0.552	10000	144.0	18.63%	10662.5	23.46%
KLF6(Zf)/PDAC-KLF6-ChIP-Seq(GSE64557)/Homer	MKGGGYGTGGCC	1	-0.515	10000	293.0	37.90%	19869.9	43.71%
KLF1(Zf)/HUDEP2-KLF1-CutnRun(GSE136251)/Homer	VDGGGYGGGGCY	1	-0.393	10000	295.0	38.16%	20051.4	44.11%
Zic(Zf)/Cerebellum-ZIC1.2-ChIP-Seq(GSE60731)/Homer	CCTGCTGAGH	1	-0.272	10000	78.0	10.09%	6464.9	14.22%
Sp1(Zf)/Promoter/Homer	GGCCCCGCCCCC	1	-0.08	10000	164.0	21.22%	12314.9	27.09%
E2F4(E2F)/K562-E2F4-ChIP-Seq(GSE31477)/Homer	GGCGGGAAAH	1	-0.007	10000	113.0	14.62%	9404.5	20.69%
Fli1(ETS)/CD8-FLI-ChIP-Seq(GSE20898)/Homer	NRYTTCCGGH	1	-0.007	10000	171.0	22.12%	13205.2	29.05%
Elf4(ETS)/BMDM-Elf4-ChIP-Seq(GSE88699)/Homer	ACTTCCKGKT	1	-0.005	10000	120.0	15.52%	9906.8	21.79%
ETS(ETS)/Promoter/Homer	AACCGGAAGT	1	-0.003	10000	63.0	8.15%	6040.2	13.29%
ETV1(ETS)/GIST48-ETV1-ChIP-Seq(GSE22441)/Homer	AACCGGAAGT	1	-0.001	10000	175.0	22.64%	13752.1	30.25%
ETV4(ETS)/HepG2-ETV4-ChIP-Seq(ENCODE)/Homer	ACCGGAAGTG	1	-0.001	10000	172.0	22.25%	13642.7	30.01%
GABPA(ETS)/Jurkat-GABPa-ChIP-Seq(GSE17954)/Homer	RACCGGAAGT	1	-0.000e+00	10000	123.0	15.91%	10495.2	23.09%
ELF1(ETS)/Jurkat-ELF1-ChIP-Seq(SRA014231)/Homer	AVCCGGAAGT	1	-0.000e+00	10000	100.0	12.94%	9033.5	19.87%
Elk1(ETS)/Hela-Elk1-ChIP-Seq(GSE31477)/Homer	HACTTCCGGY	1	-0.000e+00	10000	110.0	14.23%	9781.2	21.52%
Elk4(ETS)/Hela-Elk4-ChIP-Seq(GSE31477)/Homer	NRYTTCCGGY	1	-0.000e+00	10000	109.0	14.10%	9952.8	21.89%
Pax7(Paired,Homeobox),longest/Myoblast-Pax7-ChIP-Seq(GSE25064)/Homer	NTAATTDGCYAATTANNWWD	1	-0.000e+00	10000	0.0	0.00%	56.5	0.12%
T1ISRE(IRF)/ThioMac-Ifnb-Expression/Homer	ACTTTCGTTTCT	1	-0.000e+00	10000	0.0	0.00%	39.3	0.09%
ZFP3(Zf)/HEK293-ZFP3.GFP-ChIP-Seq(GSE58341)/Homer	GGGTTTTGAAGGATGARTAGGAGTT	1	-0.000e+00	10000	0.0	0.00%	2020-07-04	0.01%
ZNF16(Zf)/HEK293-ZNF16.GFP-ChIP-Seq(GSE58341)/Homer	MACCTTCYATGGCTCCCTAKTGCCY	1	0.000e+00	10000	0.0	0.00%	49.7	0.11%
