# Supplementary material for: LSD1 inhibition induces differentiation and cell death in Merkel cell carcinoma
Source: EMBO Mol Med. 2020 Oct 7;12(11):e12525. doi: 10.15252/emmm.202012525 (PMC7645387; doi:10.15252/emmm.202012525)
Supplement: Supplementary file 9 — Source Data for Figure 5 [file EMMM-12-e12525-s007.zip]

Archive with 6 entries (5 files):
- EMM-2020-12525_SourceDataforFigure5/
- __MACOSX/._EMM-2020-12525_SourceDataforFigure5
- EMM-2020-12525_SourceDataforFigure5/.DS_Store
- __MACOSX/EMM-2020-12525_SourceDataforFigure5/._.DS_Store
- EMM-2020-12525_SourceDataforFigure5/EMM-2020-12525_SourceDataforFigure5.xlsx
- __MACOSX/EMM-2020-12525_SourceDataforFigure5/._EMM-2020-12525_SourceDataforFigure5.xlsx
