# Supplementary material for: LSD1 inhibition induces differentiation and cell death in Merkel cell carcinoma
Source: EMBO Mol Med. 2020 Oct 7;12(11):e12525. doi: 10.15252/emmm.202012525 (PMC7645387; doi:10.15252/emmm.202012525)
Supplement: Supplementary file 9 — Source Data for Figure 5 [file EMMM-12-e12525-s007.zip › EMM-2020-12525_SourceDataforFigure5/EMM-2020-12525_SourceDataforFigure5.xlsx]

## Sheet: Contents
Sheet	Content
Table 1	Differential gene expression analysis of SLAMseq at 1h-timepoint with 100 nM GSK-LSD1
Table 2	Differential gene expression analysis of SLAMseq at 6h-timepoint with 100 nM GSK-LSD1
Table 3	Differential gene expression analysis of RNAseq at 24h-timepoint with 100 nM GSK-LSD1
Table 4	Differential gene expression analysis of mouse Merkel cells compared to bulk mouse skin
Table 5	Merkel cell signature genes
Table 6	Pathway analysis of Merkel cell signature genes
Table 7	Pathway analysis of upregulated SLAMseq targets at 1h-timepoint
Table 8	Pathway analysis of upregulated SLAMseq targets at 6h-timepoint
Table 9	Metascape analysis of SLAMseq 6h-timepoint
Table 10	Differential gene expression analysis of RNAseq at 1h-timepoint
Table 11	Differential gene expression analysis of RNAseq at 6h-timepoint

## Sheet: Table 1
Table 1: Differential gene expression analysis of SLAMseq at 1h-timepoint.
gene_id	gene_name	baseMean	log2FoldChange	lfcSE	stat	pvalue	padj	log2FoldChange.shrunk
84812	PLCD4	32.561	4.17345	1.30429	3.19978	0.00137534	0.0443649	2.94148
6860	SYT4	1952.36	2.82113	0.243832	11.57	5.84959e-31	3.46647e-27	2.79392
23768	FLRT2	136.216	2.74689	0.520259	5.27985	1.29286e-07	5.87537e-05	2.56909
153364	MBLAC2	39.7848	2.95307	0.934315	3.16067	0.00157404	0.0475448	2.39276
4760	NEUROD1	66.8444	2.19453	0.463227	4.73748	2.16387e-06	0.000534297	2.09008
7088	TLE1	54.6332	2.25829	0.642377	3.51552	0.000438901	0.0218565	2.04391
285704	RGMB	215.571	1.98609	0.263647	7.53314	4.95352e-14	9.05809e-11	1.95674
55317	AP5S1	44.6039	2.06974	0.622894	3.32278	0.000891261	0.0338565	1.89792
6510	SLC1A5	48.1953	2.00173	0.600461	3.33366	0.000857128	0.033638	1.86065
64839	FBXL17	49.4718	1.86897	0.522229	3.57882	0.000345143	0.0180573	1.77477
9690	UBE3C	53.8923	1.85945	0.560897	3.31513	0.000915999	0.0341337	1.70617
57111	RAB25	67.9162	1.80289	0.541416	3.32996	0.000868599	0.0336426	1.66232
26099	SZRD1	61.8938	1.81724	0.569175	3.19276	0.00140919	0.0447211	1.66105
3642	INSM1	384.817	1.64224	0.370539	4.43202	9.33535e-06	0.00141849	1.60346
1861	TOR1A	95.2414	1.60745	0.506102	3.17613	0.00149252	0.0456444	1.49831
202781	PAXIP1-AS1	38.82	1.5278	0.484343	3.15438	0.00160841	0.0481385	1.46167
113263	GLCCI1	107.657	1.50885	0.410675	3.67408	0.000238703	0.0145831	1.44909
7286	TUFT1	191.212	1.32278	0.364644	3.62761	0.000286056	0.0158427	1.29384
862	RUNX1T1	1056.41	1.27181	0.162617	7.82092	5.2437e-15	1.55371e-11	1.26652
9480	ONECUT2	446.204	0.99957	0.244132	4.09438	4.23294e-05	0.0045608	0.985112
3398	ID2	146.064	0.983077	0.309565	3.17568	0.00149487	0.0456444	0.967208
23543	RBFOX2	347.253	0.885646	0.225962	3.91944	8.87538e-05	0.00751365	0.874216
440823	MIAT	1193.01	-0.604652	0.171593	-3.52376	0.000425471	0.0215499	-0.601568
6601	SMARCC2	425.841	-0.66906	0.212966	-3.14163	0.00168011	0.0490461	-0.664141
51341	ZBTB7A	711.653	-0.671237	0.152063	-4.4142	1.01383e-05	0.00150198	-0.668891
2597	GAPDH	1254.02	-0.695679	0.215584	-3.22695	0.00125117	0.0424235	-0.690549
100526767	RNF103-CHMP3	322.299	-0.74589	0.236621	-3.15226	0.0016201	0.0481389	-0.737546
2806	GOT2	386.463	-0.757199	0.240382	-3.14998	0.00163279	0.0481389	-0.750298
527	ATP6V0C	1027.98	-0.763294	0.219926	-3.47069	0.00051913	0.0242233	-0.756779
55379	LRRC59	361.634	-0.835684	0.247692	-3.37388	0.000741163	0.0311499	-0.824353
56970	ATXN7L3	328.007	-0.867979	0.256696	-3.38135	0.000721298	0.0305315	-0.858599
6929	TCF3	276.795	-0.874739	0.279134	-3.13376	0.00172582	0.0496976	-0.860032
91304	TMEM259	473.841	-0.873213	0.268972	-3.24648	0.0011684	0.0403115	-0.862885
3636	INPPL1	729.934	-0.874203	0.223682	-3.90824	9.29724e-05	0.00757591	-0.866845
55603		394.752	-0.889028	0.260189	-3.41686	0.000633487	0.0276032	-0.880068
4968	OGG1	135.808	-0.895446	0.278356	-3.21691	0.00129579	0.04363	-0.882823
55388	MCM10	111.359	-0.93065	0.294559	-3.15947	0.00158055	0.0475448	-0.916829
672	BRCA1	290.184	-0.940469	0.300759	-3.12698	0.0017661	0.0499511	-0.923543
58525	WIZ	205.665	-0.94843	0.288398	-3.28861	0.00100682	0.0368297	-0.930726
153572	IRX2	3081.17	-0.947096	0.248662	-3.80877	0.00013966	0.00985268	-0.939551
10540	DCTN2	423.655	-0.964267	0.247797	-3.89136	9.96832e-05	0.0078763	-0.952727
283578	TMED8	296.019	-0.980413	0.282089	-3.47555	0.000509809	0.0239772	-0.964414
10383	TUBB4B	1101.36	-0.976527	0.225932	-4.32222	1.5447e-05	0.00212882	-0.968991
51512	GTSE1	346.197	-0.985796	0.310504	-3.17483	0.00149925	0.0456444	-0.9706
392	ARHGAP1	527.379	-0.988095	0.232377	-4.25212	2.11758e-05	0.00272799	-0.979106
537	ATP6AP1	208.128	-1.01037	0.321064	-3.14693	0.00164993	0.0484034	-0.987522
10472	ZBTB18	905.946	-0.996248	0.2208	-4.512	6.42197e-06	0.00112129	-0.988829
30000	TNPO2	1431.11	-0.998831	0.248407	-4.02095	5.7964e-05	0.00572491	-0.990054
23039	XPO7	475.341	-1.00616	0.282332	-3.56376	0.000365574	0.0187139	-0.993362
6666	SOX12	185.628	-1.03158	0.323222	-3.19156	0.00141508	0.0447211	-1.0076
10211	FLOT1	131.41	-1.0379	0.33199	-3.12631	0.00177012	0.0499511	-1.01191
8535	CBX4	629.276	-1.04723	0.249096	-4.20413	2.62089e-05	0.00310628	-1.03848
54870	QRICH1	150.725	-1.06197	0.310157	-3.42397	0.000617143	0.0276032	-1.04245
84923	FAM104A	215.072	-1.08554	0.278786	-3.89382	9.86791e-05	0.0078763	-1.06838
79856	SNX22	299.291	-1.09667	0.285134	-3.84616	0.000119984	0.00909105	-1.07811
1503	CTPS1	387.618	-1.10161	0.274657	-4.01086	6.04989e-05	0.00583338	-1.07824
643669	CCER2	495.614	-1.10015	0.296625	-3.70889	0.000208173	0.0132649	-1.0796
1534	CYB561	255.03	-1.12361	0.359026	-3.12961	0.00175039	0.0499511	-1.09295
10641	NPRL2	139.277	-1.11346	0.302313	-3.68315	0.00023037	0.0142206	-1.09357
197407	ZNF48	166.224	-1.12128	0.29224	-3.83685	0.000124621	0.0091173	-1.10042
116151	FAM210B	261.546	-1.12961	0.361288	-3.12661	0.00176833	0.0499511	-1.10582
55593	OTUD5	171.308	-1.14067	0.3421	-3.33431	0.000855109	0.033638	-1.11432
10014	HDAC5	141.584	-1.13718	0.324659	-3.5027	0.000460571	0.0227445	-1.11839
25946	ZNF385A	599.268	-1.13588	0.233528	-4.86398	1.15047e-06	0.000324652	-1.1243
5436	POLR2G	226.596	-1.15733	0.301097	-3.8437	0.000121194	0.00909105	-1.13213
865	CBFB	158.106	-1.17265	0.35064	-3.34433	0.000824813	0.0334784	-1.13818
57465	TBC1D24	173.008	-1.17635	0.35253	-3.33686	0.000847302	0.033638	-1.14307
1152	CKB	681.75	-1.16168	0.232732	-4.99149	5.99168e-07	0.000208863	-1.15041
55502	HES6	1057.98	-1.1712	0.339611	-3.44866	0.000563374	0.0258803	-1.15147
88455	ANKRD13A	74.8781	-1.20788	0.384719	-3.13964	0.00169156	0.0491381	-1.17116
7430	EZR	320.993	-1.19531	0.303258	-3.94155	8.0957e-05	0.00721796	-1.17259
3975	LHX1	409.549	-1.18647	0.215398	-5.50827	3.62378e-08	2.68431e-05	-1.17481
23210	JMJD6	192.602	-1.19165	0.264129	-4.51162	6.4333e-06	0.00112129	-1.17731
9905	SGSM2	221.204	-1.21642	0.355721	-3.41958	0.000627172	0.0276032	-1.17924
29781	NCAPH2	231.287	-1.21951	0.3661	-3.33108	0.000865106	0.0336426	-1.18497
55735	DNAJC11	123.857	-1.21588	0.362031	-3.3585	0.000783657	0.0320747	-1.18825
754	PTTG1IP	163.529	-1.22638	0.337199	-3.63696	0.000275872	0.0157194	-1.19364
64118	DUS1L	199.182	-1.22458	0.337005	-3.63371	0.000279376	0.0157674	-1.19402
90864	SPSB3	146.409	-1.2419	0.386522	-3.21302	0.00131347	0.0437281	-1.20242
10439	OLFM1	206.401	-1.23365	0.332213	-3.71344	0.00020446	0.0131699	-1.20579
2872	MKNK2	244.935	-1.24689	0.376287	-3.31368	0.000920775	0.0341337	-1.21416
83871	RAB34	447.301	-1.23118	0.275382	-4.47079	7.79294e-06	0.00124813	-1.2144
7167	TPI1	542.842	-1.24432	0.310399	-4.00879	6.1031e-05	0.00583338	-1.22739
899	CCNF	486.812	-1.24978	0.252248	-4.95457	7.24915e-07	0.000226097	-1.23477
51507		141.715	-1.28391	0.401503	-3.19776	0.001385	0.0443649	-1.23612
5528	PPP2R5D	302.52	-1.28732	0.393578	-3.2708	0.00107244	0.0384747	-1.23803
81033	KCNH6	828.101	-1.25786	0.278568	-4.51544	6.31847e-06	0.00112129	-1.23915
226	ALDOA	387.609	-1.30717	0.334544	-3.90732	9.33246e-05	0.00757591	-1.27327
79587	CARS2	96.3975	-1.3252	0.413521	-3.20468	0.00135213	0.0443649	-1.27673
26574	AATF	154.222	-1.33714	0.402987	-3.31808	0.000906396	0.0341337	-1.28425
10436	EMG1	188.177	-1.31435	0.342403	-3.83861	0.000123733	0.0091173	-1.28565
8666	EIF3G	148.694	-1.35047	0.424012	-3.18497	0.00144768	0.0449159	-1.28957
57799	RAB40C	169.531	-1.34702	0.424353	-3.1743	0.00150197	0.0456444	-1.29747
55611	OTUB1	273.293	-1.33393	0.370566	-3.5997	0.000318583	0.0168564	-1.29855
54887	UHRF1BP1	62.1714	-1.34536	0.427065	-3.15025	0.00163133	0.0481389	-1.30152
10919	EHMT2	169.4	-1.35658	0.400573	-3.3866	0.000707656	0.0301696	-1.3139
6337	SCNN1A	555.146	-1.34467	0.341627	-3.93608	8.28251e-05	0.00721796	-1.31575
8022	LHX3	1546.15	-1.32658	0.203775	-6.51006	7.51207e-11	8.9033e-08	-1.31867
83541	FAM110A	126.537	-1.35327	0.331723	-4.07951	4.51312e-05	0.00477584	-1.32586
1892	ECHS1	255.031	-1.35623	0.291149	-4.65818	3.19011e-06	0.000727099	-1.3309
90007	MIDN	346.733	-1.37316	0.377116	-3.64123	0.000271344	0.0157194	-1.34473
4738	NEDD8	197.981	-1.39341	0.417534	-3.33725	0.000846118	0.033638	-1.34801
9066	SYT7	252.103	-1.39018	0.306962	-4.52883	5.93126e-06	0.00112129	-1.36308
51564	HDAC7	108.404	-1.39736	0.400032	-3.49313	0.000477395	0.0233805	-1.364
124565	SLC38A10	113.333	-1.44812	0.429882	-3.36864	0.000755396	0.0313624	-1.38499
26056	RAB11FIP5	127.754	-1.42038	0.398623	-3.56323	0.00036632	0.0187139	-1.38529
116988	AGAP3	1057.55	-1.41226	0.31388	-4.49935	6.8161e-06	0.00112201	-1.39122
4302	MLLT6	224.858	-1.41874	0.29503	-4.80879	1.51843e-06	0.00040901	-1.39482
4637	MYL6	393.29	-1.42705	0.341048	-4.18429	2.86057e-05	0.00332387	-1.39811
2319	FLOT2	170.91	-1.45673	0.455393	-3.19883	0.00137985	0.0443649	-1.40631
6923		162.752	-1.51574	0.475653	-3.18664	0.00143935	0.0449159	-1.41529
57104	PNPLA2	262.871	-1.49094	0.36883	-4.04235	5.29187e-05	0.00540683	-1.44968
114881	OSBPL7	96.2132	-1.53488	0.441473	-3.47672	0.000507594	0.0239772	-1.47152
9828	ARHGEF17	264.519	-1.53302	0.478909	-3.20107	0.00136919	0.0443649	-1.47864
3714	JAG2	165.439	-1.52471	0.370414	-4.11623	3.85124e-05	0.00430612	-1.48121
56172	ANKH	53.2096	-1.54367	0.405059	-3.81097	0.000138423	0.00985268	-1.49113
9644	SH3PXD2A	63.5025	-1.56597	0.461855	-3.3906	0.000697396	0.0299476	-1.49254
26086	GPSM1	69.367	-1.57423	0.460566	-3.41804	0.000630731	0.0276032	-1.49844
160622	GRASP	159.601	-1.55418	0.366026	-4.24609	2.17529e-05	0.00274271	-1.51134
79685	SAP30L	75.7263	-1.57273	0.400944	-3.92257	8.76093e-05	0.00751365	-1.51873
2063	NR2F6	200.458	-1.58876	0.377168	-4.21234	2.52741e-05	0.00310628	-1.53165
64359	NXN	211.583	-1.588	0.368224	-4.3126	1.61349e-05	0.00217307	-1.53406
80020	FOXRED2	106.569	-1.62218	0.446734	-3.63119	0.000282113	0.0157717	-1.55426
26057	ANKRD17	57.2445	-1.6548	0.509657	-3.24689	0.00116672	0.0403115	-1.56294
376267	RAB15	155.387	-1.62464	0.415311	-3.91187	9.15837e-05	0.00757591	-1.56737
54863	TOR4A	213.389	-1.62948	0.371009	-4.39202	1.12302e-05	0.00158453	-1.57638
54922	RASIP1	256.237	-1.66002	0.449529	-3.6928	0.0002218	0.0138357	-1.58111
23551	RASD2	288.754	-1.656	0.475815	-3.48035	0.000500764	0.0239772	-1.58473
23710	GABARAPL1	68.8816	-1.68188	0.477857	-3.51962	0.00043216	0.0217032	-1.605
5045	FURIN	169.52	-1.68282	0.506073	-3.32524	0.000883411	0.0337748	-1.60917
4716	NDUFB10	75.9418	-1.7311	0.552457	-3.13346	0.00172759	0.0496976	-1.61063
3224	HOXC8	91.2548	-1.71668	0.400223	-4.2893	1.7924e-05	0.00236039	-1.66129
2906	GRIN2D	145.643	-1.7427	0.429396	-4.0585	4.93886e-05	0.00513468	-1.66685
65109	UPF3B	63.9992	-1.75916	0.48143	-3.65403	0.000258157	0.0156106	-1.6787
55288	RHOT1	81.9864	-1.77405	0.491002	-3.61313	0.000302523	0.0165996	-1.69122
6621	SNAPC4	90.6757	-1.75166	0.394174	-4.44387	8.83535e-06	0.00137785	-1.69271
5307	PITX1	164.898	-1.78204	0.494934	-3.60056	0.000317537	0.0168564	-1.71089
8497	PPFIA4	99.6642	-1.8772	0.572299	-3.2801	0.00103772	0.0374972	-1.73789
7786	MAP3K12	75.8809	-1.85763	0.510729	-3.6372	0.000275614	0.0157194	-1.74317
283871	PGP	74.0191	-1.83202	0.502814	-3.64353	0.00026892	0.0157194	-1.74709
55092	TMEM51	128.574	-1.82464	0.444094	-4.10869	3.97903e-05	0.00436662	-1.75741
54467	ANKIB1	72.9671	-1.87266	0.545748	-3.43137	0.000600549	0.0271668	-1.75856
7866	IFRD2	116.241	-1.9537	0.523132	-3.73462	0.000188001	0.0126602	-1.81723
317762	CCDC85C	58.2614	-2.00029	0.58456	-3.42188	0.000621908	0.0276032	-1.83985
81532	MOB2	65.8203	-2.04628	0.625887	-3.2694	0.00107776	0.0384747	-1.84226
598	BCL2L1	205.267	-2.00018	0.575192	-3.47742	0.00050626	0.0239772	-1.86225
8563	THOC5	43.5177	-2.02768	0.622152	-3.25915	0.00111748	0.0396385	-1.86428
29109	FHOD1	64.7582	-2.02906	0.625122	-3.24587	0.00117093	0.0403115	-1.87102
8574	AKR7A2	135.582	-1.97145	0.448186	-4.39875	1.08878e-05	0.00157368	-1.87901
399979	SNX19	73.6836	-2.03268	0.564263	-3.60237	0.000315329	0.0168564	-1.88673
9545	RAB3D	70.266	-2.07099	0.594635	-3.4828	0.000496207	0.0239772	-1.90095
5865	RAB3B	38.7195	-2.09119	0.631124	-3.31343	0.000921597	0.0341337	-1.92929
126789	PUSL1	47.2981	-2.16215	0.670106	-3.22658	0.0012528	0.0424235	-1.93386
9220	TIAF1	67.671	-2.03273	0.51366	-3.95735	7.57857e-05	0.00690933	-1.93588
399687	MYO18A	67.9771	-2.03183	0.5093	-3.98945	6.62268e-05	0.00622952	-1.93602
51181	DCXR	101.276	-2.04134	0.485078	-4.20827	2.57339e-05	0.00310628	-1.94064
4192	MDK	45.9715	-2.15707	0.673259	-3.20392	0.00135569	0.0443649	-1.94961
25915	NDUFAF3	69.577	-2.14558	0.622798	-3.44507	0.00057091	0.0260247	-1.95189
79590	MRPL24	97.1933	-2.0719	0.457295	-4.53078	5.87671e-06	0.00112129	-1.96475
1747	DLX3	136.768	-2.0316	0.37529	-5.4134	6.18392e-08	3.66459e-05	-1.97418
25837	RAB26	247.76	-2.0232	0.331011	-6.1122	9.82693e-10	9.70574e-07	-1.98498
7762	ZNF215	65.6785	-2.16418	0.594215	-3.64208	0.000270444	0.0157194	-1.98915
10555	AGPAT2	338.31	-2.13192	0.447043	-4.76893	1.85204e-06	0.000477182	-2.0145
65988	ZNF747	50.4662	-2.25956	0.679169	-3.32695	0.000878035	0.0337748	-2.03696
57597	BAHCC1	45.1947	-2.22479	0.621946	-3.57714	0.000347373	0.0180573	-2.04963
23223	RRP12	122.605	-2.20282	0.569585	-3.86742	0.000109993	0.00857658	-2.07439
4582	MUC1	410.789	-2.15883	0.394133	-5.47742	4.31569e-08	2.84164e-05	-2.07864
84804	MFSD9	33.5892	-2.24506	0.602104	-3.72869	0.000192475	0.0127823	-2.0841
7067	THRA	105.784	-2.34916	0.644738	-3.64359	0.00026886	0.0157194	-2.08593
5203	PFDN4	34.7371	-2.41955	0.752912	-3.21359	0.00131085	0.0437281	-2.14173
56975	FAM20C	145.105	-2.34564	0.561715	-4.17585	2.96874e-05	0.00338322	-2.1495
100507602	TRIM52-AS1	37.7098	-2.42405	0.725537	-3.34104	0.000834652	0.033638	-2.15055
84634	KISS1R	324.796	-2.20025	0.293147	-7.50561	6.11413e-14	9.05809e-11	-2.1601
124602	KIF19	203.185	-2.2829	0.433449	-5.26682	1.38804e-07	5.87537e-05	-2.18384
3071	NCKAP1L	41.7299	-2.48671	0.729599	-3.40833	0.000653627	0.028273	-2.20021
57655	GRAMD1A	56.9088	-2.58924	0.811469	-3.19081	0.00141876	0.0447211	-2.21656
65999	LRRC61	68.9673	-2.56001	0.780083	-3.28172	0.00103178	0.0374972	-2.22871
1748	DLX4	151.246	-2.42765	0.535405	-4.53423	5.78135e-06	0.00112129	-2.24582
23536	ADAT1	64.8632	-2.50658	0.664483	-3.77222	0.000161799	0.0112803	-2.24988
84988	PPP1R16A	67.1294	-2.53968	0.754034	-3.36813	0.000756803	0.0313624	-2.2528
124402	UBALD1	44.0726	-2.49342	0.626835	-3.97779	6.95593e-05	0.00644076	-2.28052
55257	MRGBP	58.0529	-2.54234	0.664503	-3.82592	0.000130285	0.00941551	-2.28228
54587	MXRA8	45.7545	-2.5492	0.68827	-3.70378	0.000212407	0.0133907	-2.31113
1136	CHRNA3	220.974	-2.43646	0.519577	-4.68932	2.74117e-06	0.000649766	-2.31688
199699	DAND5	42.5988	-2.55903	0.635316	-4.02797	5.62602e-05	0.00565082	-2.34575
9842	PLEKHM1	86.7998	-2.50508	0.512275	-4.8901	1.00785e-06	0.000298625	-2.35737
84501	SPIRE2	38.6594	-2.72474	0.838546	-3.24937	0.00115662	0.0403115	-2.359
6900	CNTN2	132.675	-2.51944	0.493817	-5.10198	3.36125e-07	0.000132792	-2.37064
65009	NDRG4	154.133	-2.5853	0.57455	-4.49968	6.80545e-06	0.00112201	-2.43495
129138	ANKRD54	67.9648	-2.60426	0.523842	-4.97145	6.64545e-07	0.000218783	-2.44782
11187	PKP3	289.285	-2.68486	0.532157	-5.04523	4.52972e-07	0.000167769	-2.48914
375790	AGRN	37.2874	-3.01542	0.929412	-3.24444	0.00117683	0.0403115	-2.54485
54470	ARMCX6	115.432	-2.79682	0.618838	-4.51948	6.19927e-06	0.00112129	-2.55357
80776	B9D2	41.7642	-3.17512	0.945512	-3.35809	0.000784817	0.0320747	-2.59518
2870	GRK6	54.6316	-3.00339	0.762394	-3.93942	8.16798e-05	0.00721796	-2.62734
5211	PFKL	61.9877	-3.49363	1.09672	-3.18553	0.00144488	0.0449159	-2.65523
64780	MICAL1	74.3412	-3.54362	1.10613	-3.20363	0.00135708	0.0443649	-2.68209
3761	KCNJ4	255.716	-2.86799	0.498263	-5.75598	8.61413e-09	7.29247e-06	-2.71937
168544	ZNF467	37.3539	-3.28286	0.951204	-3.45127	0.000557962	0.0258319	-2.7296
80320	SP6	32.6361	-4.34914	1.31932	-3.2965	0.000978985	0.036034	-2.78531
285368	PRRT3	47.2481	-4.16368	1.27816	-3.25756	0.00112374	0.0396385	-2.85025
492	ATP2B3	45.6471	-3.42127	0.948328	-3.60769	0.000308938	0.016796	-2.89839
1850	DUSP8	159.239	-3.14695	0.58961	-5.33733	9.43231e-08	5.01232e-05	-2.93974
51022	GLRX2	40.3729	-3.56666	0.952622	-3.74405	0.00018108	0.0124777	-2.95223
8303	SNN	83.6033	-3.33941	0.726145	-4.59882	4.2489e-06	0.000932554	-2.9779
11007	CCDC85B	41.8012	-4.8023	1.28945	-3.72431	0.000195853	0.0127823	-3.12242
64856	VWA1	42.9079	-4.80816	1.28533	-3.74081	0.000183431	0.0124944	-3.20167
57060	PCBP4	59.6937	-4.09114	1.09866	-3.72375	0.000196286	0.0127823	-3.2118
441869	ANKRD65	139.044	-3.67006	0.689339	-5.32402	1.01498e-07	5.01232e-05	-3.28114
100190938	RAMP2-AS1	36.7028	-5.03388	1.30875	-3.84633	0.000119898	0.00909105	-3.66147
11230	PRAF2	57.0097	-3.69154	1.18571	-3.11335	0.00184975	0.0500724	-2.79158
283643		51.6692	-3.48637	1.11882	-3.11612	0.00183247	0.0500724	-2.65141
353088	ZNF429	30.9024	4.13176	1.3255	3.11714	0.00182614	0.0500724	2.85854
5204	PFDN5	198.014	-1.42958	0.458819	-3.11578	0.00183458	0.0500724	-1.37611
5296	PIK3R2	248.147	-1.0625	0.340128	-3.12381	0.00178524	0.0500724	-1.03691
54537		94.1477	-1.32405	0.425247	-3.11361	0.00184813	0.0500724	-1.27123
7755	ZNF205	58.8901	-4.03771	1.29449	-3.11915	0.00181372	0.0500724	-2.71301
79065	ATG9A	114.069	-1.45017	0.465168	-3.11752	0.0018238	0.0500724	-1.37239
80346	REEP4	199.682	-1.24903	0.401235	-3.11295	0.00185225	0.0500724	-1.20709
80762	NDFIP1	32.1321	3.47832	1.11775	3.11189	0.00185891	0.0500724	2.68458
801	CALM1	1023.91	-0.569186	0.183058	-3.10931	0.00187524	0.0502837	-0.566399
79680		91.2441	-1.47312	0.476431	-3.09199	0.00198817	0.0530717	-1.40904
10097	ACTR2	164.415	-1.3766	0.44564	-3.08904	0.00200803	0.0533614	-1.32972
5371	PML	43.0716	-4.15439	1.34585	-3.08681	0.00202315	0.0535231	-2.55429
1499	CTNNB1	125.239	1.50923	0.489611	3.0825	0.00205267	0.0540627	1.43423
10500	SEMA6C	150.366	-1.30102	0.423433	-3.07255	0.00212241	0.0546894	-1.24992
10712	FAM189B	99.3653	-1.47263	0.479678	-3.07004	0.00214031	0.0546894	-1.39251
11282	MGAT4B	377.22	-0.995026	0.323946	-3.07158	0.00212927	0.0546894	-0.97782
126669	SHE	57.4859	-2.07465	0.675694	-3.0704	0.00213773	0.0546894	-1.88834
2810	SFN	60.2168	-1.90911	0.621508	-3.07175	0.00212811	0.0546894	-1.74653
3223	HOXC6	267.615	-0.857751	0.279177	-3.07242	0.00212329	0.0546894	-0.848111
7332	UBE2L3	196.519	-1.0634	0.346391	-3.06993	0.00214106	0.0546894	-1.0333
57620	STIM2	72.6202	1.65111	0.53902	3.06316	0.00219013	0.0557027	1.52776
83549	UCK1	128.589	1.36163	0.444722	3.06176	0.0022004	0.0557247	1.27486
1241	LTB4R	75.7825	2.31504	0.757382	3.05663	0.00223839	0.0562063	1.95929
147081		68.0544	-2.00271	0.655056	-3.05731	0.00223334	0.0562063	-1.81053
10493	VAT1	118.948	-1.35025	0.442363	-3.05235	0.00227057	0.0566393	-1.28055
283373	ANKRD52	174.874	-1.14248	0.374416	-3.05137	0.00227802	0.0566393	-1.10373
9797	TATDN2	158.325	-1.19585	0.392012	-3.05054	0.0022843	0.0566393	-1.15881
51652	CHMP3	339.718	-0.705971	0.23168	-3.04718	0.00230997	0.0570371	-0.698329
4185	ADAM11	63.2581	-3.4445	1.13246	-3.0416	0.00235322	0.0578638	-2.61856
8099	CDK2AP1	65.3079	-1.70413	0.561722	-3.03376	0.00241529	0.0591445	-1.57113
57026	PDXP	496.332	-0.761018	0.251232	-3.02915	0.00245246	0.0598077	-0.75204
26589	MRPL46	108.656	-1.17362	0.387818	-3.02622	0.00247632	0.0601421	-1.14263
51646	YPEL5	104	-1.2594	0.417257	-3.01829	0.00254202	0.0609277	-1.21034
55201	MAP1S	125.37	-1.60469	0.531819	-3.01737	0.00254979	0.0609277	-1.52125
56997		129.295	-1.35568	0.44908	-3.01879	0.00253789	0.0609277	-1.3007
7016	TESK1	30.7176	-2.81578	0.932774	-3.01872	0.00253845	0.0609277	-2.35863
596	BCL2	378.712	0.578504	0.191831	3.01569	0.00256392	0.0610193	0.573119
51523	CXXC5	39.6296	-2.74472	0.910898	-3.01321	0.00258503	0.0612755	-2.29815
100289019	SLC25A25-AS1	59.9692	-1.75577	0.583737	-3.0078	0.00263144	0.0618805	-1.61708
55652	SLC48A1	81.5352	-1.39864	0.464927	-3.0083	0.00262715	0.0618805	-1.32493
79717	PPCS	175.922	1.08906	0.362621	3.0033	0.00267067	0.0625549	1.05487
83723	FAM57B	147.779	-1.74909	0.583324	-2.99849	0.00271324	0.0633019	-1.59517
1762	DMWD	91.1165	-1.3902	0.46419	-2.9949	0.00274538	0.0637288	-1.33716
8209		71.3441	-2.21246	0.738952	-2.99405	0.00275305	0.0637288	-1.92341
1211	CLTA	155.124	1.27035	0.425275	2.98712	0.00281619	0.0646851	1.21832
201895	SMIM14	101.331	1.58883	0.531835	2.98745	0.00281318	0.0646851	1.45542
10984	KCNQ1OT1	1013.25	-0.696817	0.233439	-2.98501	0.00283573	0.0648824	-0.691551
139065	SLITRK4	49.5351	-1.5957	0.53497	-2.98278	0.00285646	0.0649134	-1.50064
66005	CHID1	146.191	-2.45929	0.824573	-2.98251	0.00285899	0.0649134	-2
1072	CFL1	269.268	-1.06045	0.355893	-2.97969	0.00288541	0.0652631	-1.03875
6854	SYN2	127.347	1.19601	0.401764	2.9769	0.00291183	0.0656104	1.1492
26528	DAZAP1	354.687	-0.712738	0.239634	-2.97428	0.00293678	0.0659219	-0.703989
11017	SNRNP27	37.5814	-2.07862	0.69932	-2.97234	0.0029554	0.0660894	-1.85562
171568	POLR3H	64.2028	-1.92174	0.648496	-2.96337	0.00304287	0.0675359	-1.73783
2673	GFPT1	92.034	-1.07577	0.362887	-2.96448	0.00303196	0.0675359	-1.04464
57084	SLC17A6	40.0569	1.9219	0.64944	2.95932	0.00308317	0.068175	1.75412
156	GRK2	168.38	-1.03373	0.349494	-2.9578	0.00309845	0.068258	-1.00889
116113	FOXP4	35.0313	-3.36433	1.13924	-2.95314	0.00314561	0.0686369	-2.56602
27342	RABGEF1	123.617	-1.0131	0.342851	-2.95494	0.00312727	0.0686369	-0.987504
64787	EPS8L2	127.411	-1.58318	0.536185	-2.95267	0.0031504	0.0686369	-1.46349
51099	ABHD5	203.517	-1.27292	0.431895	-2.94728	0.00320581	0.0695884	-1.23884
26088	GGA1	141.883	-1.38349	0.470052	-2.94327	0.00324761	0.0698869	-1.3078
50650	ARHGEF3	37.7791	1.49713	0.508672	2.94321	0.0032483	0.0698869	1.42152
8045	RASSF7	164.558	-0.957508	0.325398	-2.94258	0.00325494	0.0698869	-0.935647
338440	ANO9	36.455	-3.79068	1.29034	-2.93773	0.00330622	0.0707316	-2.58612
402	ARL2	83.7451	-2.19309	0.74792	-2.93226	0.0033651	0.0716426	-1.89845
56731	SLC2A4RG	77.5109	-1.66141	0.566739	-2.93153	0.00337298	0.0716426	-1.52608
7030	TFE3	33.2816	3.20095	1.09293	2.92878	0.00340299	0.0720219	2.43242
7748	ZNF195	345.243	-0.629246	0.215053	-2.926	0.00343347	0.0724082	-0.624236
118	ADD1	45.6186	-1.8768	0.64237	-2.92168	0.00348147	0.072645	-1.71559
23765	IL17RA	165.203	-1.16036	0.39694	-2.92327	0.00346372	0.072645	-1.12507
80228	ORAI2	46.4255	-3.83013	1.31091	-2.92173	0.00348099	0.072645	-2.5631
79269	DCAF10	172.28	-0.997624	0.341803	-2.91871	0.0035148	0.0730833	-0.97648
23109	DDN	57.6932	-2.30134	0.789074	-2.91651	0.00353976	0.0730893	-1.96024
79939	SLC35E1	131.338	-1.37522	0.471434	-2.9171	0.00353303	0.0730893	-1.30742
11047	ADRM1	152.426	-1.10092	0.378145	-2.91139	0.0035983	0.0735294	-1.06965
22904	SBNO2	47.2309	-1.40204	0.48139	-2.91247	0.00358578	0.0735294	-1.335
6499	SKIV2L	51.3986	-3.79369	1.30282	-2.9119	0.00359238	0.0735294	-2.51107
23067	SETD1B	240.765	-0.796753	0.274312	-2.90456	0.00367775	0.0744523	-0.786059
29985	SLC39A3	40.2538	-2.85969	0.984208	-2.90557	0.00366584	0.0744523	-2.29306
84866	TMEM25	44.4632	-3.77454	1.29965	-2.90427	0.00368115	0.0744523	-2.51308
79002		371.7	-0.809164	0.278723	-2.90311	0.00369473	0.0744727	-0.798856
3265	HRAS	120.748	-1.48201	0.511518	-2.89728	0.00376415	0.0751056	-1.39736
51204	TACO1	161.272	-1.10421	0.381093	-2.89749	0.00376165	0.0751056	-1.07477
647979	NORAD	111.943	1.23297	0.425557	2.89731	0.00376379	0.0751056	1.19196
30827	CXXC1	179.979	-0.867547	0.299607	-2.89562	0.00378414	0.075251	-0.850945
7587	ZNF37A	370.269	-0.918923	0.318549	-2.88471	0.00391768	0.0776026	-0.902435
81928	CABLES2	86.6994	-1.35945	0.471402	-2.88384	0.00392858	0.0776026	-1.28987
23558	WBP2	46.5182	1.81378	0.62943	2.88162	0.00395632	0.0778909	1.65173
29068	ZBTB44	410.143	-0.729865	0.254125	-2.87207	0.00407799	0.0794939	-0.721965
388419	BTBD17	153.496	-1.39328	0.485017	-2.87264	0.0040706	0.0794939	-1.31269
60386	SLC25A19	127.721	-0.995583	0.346579	-2.8726	0.0040711	0.0794939	-0.974353
93487	MAPK1IP1L	314.895	0.699717	0.243719	2.87099	0.00409182	0.0795021	0.690979
4093	SMAD9	82.3154	1.89968	0.662351	2.86808	0.00412972	0.0797158	1.7416
55893	ZNF395	301.019	-0.717744	0.250237	-2.86825	0.00412745	0.0797158	-0.710336
56181	MTFR1L	83.0814	-1.41322	0.493327	-2.86467	0.00417449	0.0803184	-1.34162
6804	STX1A	37.0153	-1.9671	0.68898	-2.85508	0.00430255	0.0822481	-1.75799
9169	SCAF11	136.627	0.971022	0.339994	2.856	0.0042902	0.0822481	0.939513
64949	MRPS26	617.546	-0.933423	0.327326	-2.85166	0.00434915	0.0828716	-0.91848
1434	CSE1L	157.825	-0.777077	0.272729	-2.84926	0.00438208	0.0832315	-0.767291
4832	NME3	46.7167	-2.09253	0.735188	-2.84625	0.00442378	0.083755	-1.83086
1870	E2F2	447.341	-0.623482	0.219307	-2.84296	0.00446965	0.0843539	-0.619232
51693	TRAPPC2L	79.0147	-1.71629	0.604707	-2.83822	0.00453657	0.0850751	-1.56304
6421	SFPQ	105.978	1.63142	0.574761	2.83843	0.00453358	0.0850751	1.47015
100526693	ARPC4-TTLL3	52.9527	-1.59021	0.561199	-2.83359	0.00460287	0.086046	-1.47729
9223	MAGI1	41.8983	1.31429	0.464733	2.82806	0.0046831	0.0872706	1.25516
4710	NDUFB4	65.8372	1.53552	0.543706	2.82417	0.00474029	0.0880594	1.42201
27347	STK39	32.4985	-1.49939	0.532591	-2.81527	0.00487356	0.0894307	-1.4126
3178	HNRNPA1	283.123	1.01104	0.358915	2.81693	0.00484846	0.0894307	0.980131
7326	UBE2G1	175.5	0.939264	0.333639	2.81521	0.00487447	0.0894307	0.911312
8612	PLPP2	126.529	-1.43301	0.508783	-2.81655	0.00485417	0.0894307	-1.34999
10078	TSSC4	300.909	-1.15711	0.411768	-2.8101	0.00495254	0.0895157	-1.12495
128239	IQGAP3	132.304	-1.32639	0.472524	-2.80704	0.00499995	0.0895157	-1.27526
1783	DYNC1LI2	426.893	-0.646137	0.230113	-2.80791	0.00498637	0.0895157	-0.640557
29988	SLC2A8	60.774	-1.84245	0.655319	-2.81153	0.00493065	0.0895157	-1.65006
51109	RDH11	321.135	-0.963993	0.343275	-2.80822	0.00498158	0.0895157	-0.945028
57479	PRR12	52.2927	-3.16465	1.12712	-2.80774	0.00498912	0.0895157	-2.34703
57563	KLHL8	130.873	-1.14015	0.405915	-2.80885	0.00497189	0.0895157	-1.0998
8405	SPOP	1182.67	-0.590537	0.210186	-2.8096	0.00496038	0.0895157	-0.587029
25927	CNRIP1	43.1041	2.10995	0.75247	2.80403	0.00504686	0.0895801	1.83373
4242	MFNG	70.5386	-1.6252	0.579689	-2.80358	0.00505394	0.0895801	-1.49821
55530	SVOP	36.0625	-2.45445	0.874974	-2.80517	0.00502905	0.0895801	-2.05035
6712	SPTBN2	235.323	-1.4307	0.510606	-2.80197	0.00507913	0.0895801	-1.35637
867	CBL	156.157	-1.09123	0.389368	-2.80257	0.00506974	0.0895801	-1.06689
23246	BOP1	50.3528	-3.16536	1.13226	-2.79562	0.00517998	0.090698	-2.36681
23623	RUSC1	81.0196	-1.46901	0.525616	-2.79483	0.00519268	0.090698	-1.3893
27065	NSG1	209.916	-0.855075	0.306024	-2.79414	0.00520373	0.090698	-0.8359
4869	NPM1	289.229	1.07048	0.382797	2.79646	0.00516655	0.090698	1.03927
8731	RNMT	194.839	0.795381	0.284866	2.79212	0.00523637	0.0909991	0.781315
283234	CCDC88B	56.8502	-3.6082	1.29452	-2.78729	0.00531501	0.0918915	-2.39172
84440	RAB11FIP4	144.116	-0.924282	0.331632	-2.78707	0.00531873	0.0918915	-0.906764
100505876	CEBPZOS	56.6578	1.73605	0.623567	2.78407	0.00536811	0.092207	1.56124
26119	LDLRAP1	203.325	-1.10116	0.395519	-2.78408	0.00536792	0.092207	-1.0676
1827	RCAN1	68.8509	-1.69941	0.611066	-2.78105	0.00541829	0.0927999	-1.54478
22832	CEP162	32.2251	2.05477	0.739956	2.77688	0.00548828	0.0934585	1.7993
975	CD81	449.236	-1.25276	0.45104	-2.77748	0.00547815	0.0934585	-1.20755
5214	PFKP	218.02	-0.884104	0.318527	-2.7756	0.00550996	0.0935588	-0.866856
57696	DDX55	104.25	0.934308	0.33676	2.7744	0.00553028	0.0936356	0.912811
23598	PATZ1	313.358	-0.748421	0.269893	-2.77303	0.00555369	0.0937639	-0.739075
51596	CUTA	167.958	-1.24303	0.44861	-2.77086	0.00559089	0.094124	-1.19009
9331	B4GALT6	50.2278	1.84269	0.666084	2.76646	0.0056669	0.0951332	1.65425
9711	RUBCN	248.747	-0.782206	0.28311	-2.7629	0.00572897	0.0959036	-0.768211
51312	SLC25A37	41.0594	-1.69506	0.614088	-2.7603	0.00577486	0.0959569	-1.56828
64781	CERK	129.309	-0.877653	0.317981	-2.76008	0.0057787	0.0959569	-0.859528
65094	JMJD4	111.231	-1.75615	0.636295	-2.75997	0.00578073	0.0959569	-1.58574
83699	SH3BGRL2	50.7542	1.73959	0.630756	2.75795	0.00581656	0.096282	1.56473
11041	B4GAT1	447.88	-0.872839	0.316637	-2.75659	0.00584074	0.0963946	-0.85428
4957	ODF2	66.9979	-1.34982	0.489821	-2.75574	0.0058559	0.0963946	-1.2766
1936	EEF1D	301.03	-1.04967	0.381451	-2.75177	0.00592741	0.0967654	-1.02497
51343	FZR1	72.892	-2.10696	0.765529	-2.75229	0.00591801	0.0967654	-1.85864
7161	TP73	141.878	-1.10784	0.40243	-2.75288	0.00590742	0.0967654	-1.07493
146050	ZSCAN29	155.804	1.25768	0.457327	2.75008	0.00595813	0.0969997	1.20345
91689	SMDT1	43.9648	-1.44044	0.524622	-2.74567	0.00603872	0.0980423	-1.35311
51149		48.6462	-2.49309	0.908637	-2.74377	0.00607372	0.0980732	-2.0905
55286	C4orf19	50.7603	-1.52995	0.557548	-2.74407	0.0060682	0.0980732	-1.44767
91433	RCCD1	148.085	-1.01439	0.370062	-2.74114	0.0061226	0.0985938	-0.989741
6205	RPS11	479.992	-0.669887	0.244541	-2.73937	0.00615578	0.0988595	-0.662564
2077	ERF	91.9947	-1.54771	0.565694	-2.73595	0.0062201	0.0996224	-1.43655
1488	CTBP2	201.335	-1.22439	0.448393	-2.73061	0.00632168	0.100977	-1.18499
10778	ZNF271P	150.215	-0.872756	0.319927	-2.72798	0.00637228	0.101511	-0.857304
138311		48.1064	-2.63528	0.966861	-2.7256	0.00641838	0.101971	-2.08953
79897	RPP21	197.446	-0.820378	0.30123	-2.72343	0.00646077	0.102233	-0.80359
8473	OGT	35.0639	2.57421	0.945359	2.72299	0.00646935	0.102233	2.05489
50861	STMN3	191.399	-1.09514	0.403274	-2.71562	0.00661518	0.104259	-1.05755
94005	PIGS	787.45	-0.556614	0.205037	-2.7147	0.00663348	0.104271	-0.553092
56006	SMG9	79.9421	-1.40287	0.517355	-2.71162	0.00669547	0.104529	-1.32052
6723	SRM	406.417	-1.00258	0.369786	-2.71126	0.00670285	0.104529	-0.973715
79637	ARMC7	40.4495	3.6103	1.33144	2.71158	0.0066964	0.104529	2.13235
29902	FAM216A	32.3544	1.64239	0.606632	2.70738	0.00678156	0.104928	1.52642
3691	ITGB4	67.3993	-2.15604	0.796296	-2.70759	0.0067774	0.104928	-1.83233
7726	TRIM26	238.209	0.583296	0.215334	2.70879	0.00675282	0.104928	0.577277
10220	GDF11	71.7092	-1.95093	0.721203	-2.70511	0.00682826	0.105102	-1.74779
6415		68.3707	-1.58751	0.586692	-2.70586	0.00681279	0.105102	-1.49225
283638	CEP170B	282.079	-0.987162	0.365623	-2.69995	0.00693504	0.106388	-0.966287
7705	ZNF146	88.5519	1.16769	0.432584	2.69934	0.00694771	0.106388	1.10527
10401	PIAS3	31.694	-2.62621	0.97349	-2.69773	0.0069814	0.106404	-2.10523
6195	RPS6KA1	41.2185	-1.59622	0.591724	-2.69757	0.00698466	0.106404	-1.47701
26050	SLITRK5	31.5062	2.14433	0.795355	2.69607	0.00701632	0.106612	1.83243
50814	NSDHL	88.4655	-1.1405	0.423222	-2.6948	0.00704318	0.106747	-1.09758
10106	CTDSP2	36.8449	1.90689	0.708586	2.69112	0.0071212	0.107182	1.68255
23373	CRTC1	69.6206	-1.29735	0.482081	-2.69114	0.00712075	0.107182	-1.23186
80305	TRABD	66.6479	-1.76231	0.655219	-2.68964	0.00715284	0.107182	-1.58364
84522	JAGN1	215.319	-0.887799	0.330135	-2.6892	0.00716235	0.107182	-0.870809
9783	RIMS3	63.8829	-1.54273	0.573363	-2.69066	0.00713102	0.107182	-1.44172
1639	DCTN1	91.4146	-1.30038	0.48435	-2.6848	0.0072574	0.107564	-1.23784
23261	CAMTA1	106.829	-1.06508	0.396677	-2.685	0.00725293	0.107564	-1.03182
2907	GRINA	74.7029	-1.95372	0.727738	-2.68465	0.00726051	0.107564	-1.71832
5989	RFX1	103.008	-1.18959	0.442838	-2.68629	0.00722507	0.107564	-1.14033
23263	MCF2L	128.366	0.954589	0.355684	2.68381	0.00727877	0.107566	0.924648
10683	DLL3	120.51	-1.38153	0.515303	-2.68101	0.00733994	0.107932	-1.31907
11332	ACOT7	102.43	-1.36217	0.508014	-2.68137	0.00733216	0.107932	-1.2765
5708	PSMD2	236.185	-0.760167	0.284027	-2.67639	0.00744198	0.108942	-0.74866
7004	TEAD4	33.105	3.46201	1.29361	2.67624	0.00744539	0.108942	2.30744
1996	ELAVL4	562.012	0.51555	0.192708	2.67529	0.00746647	0.108981	0.512321
26505	CNNM3	79.6091	-1.03478	0.387452	-2.67074	0.00756851	0.110199	-1.00339
162632	USP32P1	62.673	1.69077	0.633781	2.66775	0.0076362	0.110777	1.51274
6222	RPS18	116.885	1.35499	0.507995	2.66733	0.00764561	0.110777	1.27162
8629	JRK	161.747	-1.09628	0.41114	-2.66643	0.0076662	0.110805	-1.06531
55689	YEATS2	125.305	-0.829449	0.311542	-2.66239	0.00775871	0.111687	-0.815003
6229	RPS24	475.067	0.804807	0.302366	2.6617	0.00777468	0.111687	0.788322
7629	ZNF76	48.6237	2.08643	0.783988	2.66131	0.00778382	0.111687	1.75946
23760	PITPNB	82.2263	1.70539	0.641542	2.65827	0.00785433	0.11231	1.58754
28978	TMEM14A	31.5631	3.04247	1.14473	2.65781	0.0078651	0.11231	2.26462
23181	DIP2A	82.9306	-1.445	0.544158	-2.65548	0.00791961	0.11276	-1.34081
7385	UQCRC2	53.4217	1.39409	0.525115	2.65484	0.00793469	0.11276	1.3154
2976	GTF3C2	63.3051	-1.06068	0.399761	-2.65327	0.00797151	0.113012	-1.02691
5930	RBBP6	44.1449	-1.23143	0.46489	-2.64886	0.00807634	0.113953	-1.18229
79170	PRR15L	122.091	-1.4473	0.546312	-2.64922	0.00806781	0.113953	-1.36622
8220		81.2867	-1.2849	0.485866	-2.64457	0.00817956	0.115061	-1.21721
92609	TIMM50	90.7979	-1.42268	0.538081	-2.64398	0.00819365	0.115061	-1.34496
6304	SATB1	547.86	0.563185	0.213089	2.64295	0.00821863	0.115139	0.558363
284716	RIMKLA	72.7511	-1.63709	0.620504	-2.63832	0.0083318	0.116376	-1.52095
5976	UPF1	267.756	-0.59417	0.225298	-2.63726	0.00835781	0.116376	-0.589154
7132	TNFRSF1A	111.63	-1.36527	0.517818	-2.63659	0.00837444	0.116376	-1.26104
8566	PDXK	122.645	-1.08403	0.411217	-2.63614	0.0083855	0.116376	-1.0436
152687	ZNF595	43.0215	-1.27542	0.484873	-2.63041	0.00852809	0.117688	-1.2207
199990	FAAP20	84.0932	-1.45144	0.552185	-2.62853	0.00857541	0.117688	-1.35536
4216	MAP3K4	77.6973	1.39369	0.530248	2.62838	0.00857932	0.117688	1.32218
5434	POLR2E	411.641	-0.762324	0.289902	-2.6296	0.00854866	0.117688	-0.749478
7216	TRO	95.1487	-1.58055	0.601235	-2.62884	0.00856778	0.117688	-1.45666
2065	ERBB3	85.7354	-1.29173	0.492045	-2.62523	0.00865917	0.118509	-1.23689
10015	PDCD6IP	55.2326	-1.21714	0.464049	-2.62287	0.00871914	0.118657	-1.16567
1314	COPA	273.113	-0.54565	0.208226	-2.62047	0.00878086	0.118657	-0.541566
23098	SARM1	120.82	-1.53897	0.587022	-2.62166	0.00875019	0.118657	-1.42343
3297	HSF1	70.4663	-2.31343	0.882951	-2.62011	0.00879017	0.118657	-1.8807
387338	NSUN4	204.368	-1.04346	0.398048	-2.62143	0.00875606	0.118657	-1.01913
400745	SH2D5	61.3458	-1.51382	0.577143	-2.62295	0.00871717	0.118657	-1.39299
56965	PARP6	106.182	-1.03553	0.395375	-2.6191	0.00881628	0.118739	-1.00146
10024	TROAP	191.552	-0.791432	0.302632	-2.61517	0.00891834	0.119715	-0.779242
51177	PLEKHO1	304.351	-0.624304	0.238762	-2.61476	0.00892913	0.119715	-0.619019
26140	TTLL3	48.265	-1.47697	0.565306	-2.6127	0.00898305	0.120166	-1.3715
10290	SPEG	67.4705	-1.63887	0.628372	-2.60812	0.0091042	0.120715	-1.47649
4082	MARCKS	640.408	0.621121	0.238017	2.60956	0.00906577	0.120715	0.614455
9093	DNAJA3	46.5205	1.91096	0.732634	2.60835	0.00909808	0.120715	1.67433
9986	RCE1	31.3367	-2.28518	0.876197	-2.60807	0.00910555	0.120715	-1.90906
79888	LPCAT1	41.7088	-3.00492	1.15255	-2.6072	0.00912864	0.120751	-2.22099
102724560	CBSL	160.362	-0.801266	0.307797	-2.60323	0.00923512	0.121053	-0.785845
1412	CRYBA2	92.6885	-2.11804	0.813909	-2.60231	0.00925983	0.121053	-1.76573
5464	PPA1	117.839	-0.979574	0.376032	-2.60503	0.00918668	0.121053	-0.950433
64393	ZMAT3	93.6697	1.79492	0.689249	2.60417	0.00920983	0.121053	1.60693
64963	MRPS11	75.8801	1.27177	0.488807	2.60178	0.00927403	0.121053	1.17948
875	CBS	160.362	-0.801266	0.307797	-2.60323	0.00923512	0.121053	-0.785845
11140	CDC37	794.784	-0.616643	0.237259	-2.59903	0.00934886	0.121572	-0.611453
119504	ANAPC16	82.3066	-1.14407	0.440227	-2.59881	0.00935485	0.121572	-1.0991
51068	NMD3	34.4077	-1.53324	0.590217	-2.59776	0.00938349	0.121677	-1.42239
140730	RIMS4	94.8703	-1.20823	0.46573	-2.59427	0.00947919	0.12246	-1.14853
390	RND3	90.8793	0.977363	0.37677	2.59405	0.00948518	0.12246	0.952495
10762	NUP50	622.133	-0.488985	0.188695	-2.5914	0.00955867	0.123141	-0.486613
10245	TIMM17B	37.7304	-2.35003	0.907404	-2.58984	0.00960197	0.12343	-1.94457
10273	STUB1	275.177	-0.872264	0.337136	-2.58728	0.00967376	0.123838	-0.848679
2672	GFI1	258.399	1.8517	0.716181	2.58552	0.00972319	0.123838	1.72568
388403	YPEL2	115.657	-1.13445	0.438859	-2.58499	0.00973822	0.123838	-1.09963
79791	FBXO31	86.5152	-0.885061	0.34231	-2.58555	0.00972228	0.123838	-0.865129
89958	SAPCD2	100.178	-1.27026	0.49136	-2.58519	0.00973261	0.123838	-1.19046
56829	ZC3HAV1	85.8024	-1.17621	0.455166	-2.58414	0.00976211	0.123876	-1.12262
10156	RASA4	155.564	-0.684493	0.265321	-2.57987	0.00988371	0.125151	-0.676252
55676	SLC30A6	32.8851	-1.70098	0.659912	-2.57758	0.00994949	0.125588	-1.54435
65982	ZSCAN18	130.426	-1.08201	0.419959	-2.57646	0.0099818	0.125588	-1.03536
79796	ALG9	55.5022	-1.17584	0.456273	-2.57706	0.00996442	0.125588	-1.11996
3638	INSIG1	199.751	0.663654	0.257966	2.57264	0.0100926	0.126698	0.6542
401541	CENPP	35.0058	1.56992	0.610797	2.57028	0.0101615	0.126698	1.44029
6774	STAT3	485.159	-1.22909	0.478198	-2.57025	0.0101624	0.126698	-1.18802
7262	PHLDA2	151.713	-0.870757	0.338909	-2.56929	0.0101906	0.126698	-0.8534
7695	ZNF136	76.058	-1.47898	0.575693	-2.56903	0.0101982	0.126698	-1.3683
83442	SH3BGRL3	50.7028	-2.34247	0.91166	-2.56946	0.0101858	0.126698	-1.92782
1952	CELSR2	179.632	-0.838835	0.326618	-2.56825	0.0102214	0.12672	-0.821281
728392		34.2387	-2.47793	0.965734	-2.56585	0.0102922	0.127331	-1.97877
202658	TRIM39-RPP21	188.941	-0.804138	0.313911	-2.56167	0.0104169	0.128606	-0.786615
10514	MYBBP1A	40.9155	2.51988	0.986487	2.55439	0.0106373	0.129173	1.9752
11180	WDR6	533.42	-0.530485	0.207611	-2.55518	0.0106132	0.129173	-0.526482
11343	MGLL	40.9669	-1.75057	0.68423	-2.55846	0.0105137	0.129173	-1.60549
2589	GALNT1	106.173	-1.26547	0.495336	-2.55477	0.0106257	0.129173	-1.20581
27112	FAM155B	31.1435	-2.23906	0.876048	-2.55587	0.0105922	0.129173	-1.86702
4747	NEFL	167.452	0.982129	0.384114	2.55687	0.0105618	0.129173	0.941542
60680	CELF5	284.465	-0.56284	0.220334	-2.55448	0.0106346	0.129173	-0.558209
80351	TNKS2	70.8577	-1.10383	0.431388	-2.55879	0.0105036	0.129173	-1.0643
10645	CAMKK2	256.766	-0.971362	0.381158	-2.54845	0.0108202	0.131009	-0.949909
199746	U2AF1L4	30.778	-2.29936	0.902561	-2.5476	0.0108467	0.131009	-1.91085
5728	PTEN	54.5741	0.991607	0.389272	2.54734	0.0108548	0.131009	0.955683
10092	ARPC5	61.9691	-1.30977	0.514748	-2.54448	0.010944	0.131817	-1.24161
339290	LINC00667	42.9217	1.90422	0.749888	2.53934	0.0111062	0.13323	1.68037
5986	RFNG	30.88	-3.45596	1.36066	-2.53992	0.0110879	0.13323	-2.26593
10939	AFG3L2	150.38	-0.801055	0.315636	-2.53791	0.0111516	0.133504	-0.78754
5526	PPP2R5B	58.8976	-2.24558	0.885269	-2.53661	0.0111931	0.133556	-1.83358
6945	MLX	44.8345	-1.35653	0.534831	-2.53636	0.011201	0.133556	-1.28325
11247	NXPH4	52.8386	-2.02693	0.800337	-2.5326	0.011322	0.134189	-1.7222
54069	MIS18A	176.318	-1.10528	0.436377	-2.53286	0.0113136	0.134189	-1.07495
79596	RNF219	284.615	0.644044	0.25417	2.53391	0.0112797	0.134189	0.635865
4700	NDUFA6	345.827	-0.632563	0.249911	-2.53116	0.0113687	0.134472	-0.625013
51160	VPS28	143.772	-1.24982	0.494075	-2.52962	0.0114187	0.134588	-1.18437
83638	C11orf68	52.6632	-1.73413	0.685574	-2.52946	0.0114238	0.134588	-1.54309
100529239	RPS10-NUDT3	68.1326	-3.26151	1.29434	-2.51982	0.0117416	0.134719	-2.045
10228	STX6	50.028	1.47148	0.582761	2.52501	0.0115696	0.134719	1.34402
10605	PAIP1	42.5742	1.13972	0.451308	2.52536	0.011558	0.134719	1.09772
11165	NUDT3	68.1326	-3.26151	1.29434	-2.51982	0.0117416	0.134719	-2.045
11261	CHP1	46.2343	-1.46064	0.579273	-2.52151	0.0116853	0.134719	-1.36541
170958	ZNF525	120.78	-0.984913	0.389822	-2.52657	0.0115182	0.134719	-0.959038
3421	IDH3G	33.6161	-2.4998	0.99131	-2.52171	0.0116785	0.134719	-1.99597
3959	LGALS3BP	59.2151	-1.74506	0.690626	-2.52677	0.0115116	0.134719	-1.55763
4236	MFAP1	125.342	1.05738	0.41951	2.52051	0.0117184	0.134719	0.996789
55667	DENND4C	82.466	-1.28063	0.508058	-2.52064	0.011714	0.134719	-1.21613
80233	FAAP100	117.865	-2.44045	0.965964	-2.52644	0.0115226	0.134719	-1.86767
83855	KLF16	36.2955	-2.3141	0.918486	-2.51947	0.0117532	0.134719	-1.94093
9015	TAF1A	32.2496	-1.65152	0.654313	-2.52405	0.0116013	0.134719	-1.54106
9958	USP15	36.2772	-1.41414	0.560551	-2.52277	0.0116435	0.134719	-1.32496
54552	GNL3L	95.4769	-1.7813	0.707561	-2.51752	0.0118185	0.135205	-1.56775
11237	RNF24	136.126	-0.915817	0.364353	-2.51355	0.0119524	0.136474	-0.89638
10558	SPTLC1	57.7456	1.1385	0.453182	2.51224	0.0119967	0.136717	1.0796
56342	PPAN	48.0497	-1.95789	0.77965	-2.51124	0.0120307	0.136841	-1.65919
7879	RAB7A	133.582	-1.08151	0.430904	-2.50986	0.0120779	0.137114	-1.02983
3843	IPO5	59.3581	-1.14722	0.458297	-2.50322	0.0123067	0.138676	-1.09654
55700	MAP7D1	74.417	-1.52755	0.610109	-2.50374	0.0122889	0.138676	-1.41851
653784	MZT2A	102.64	-1.45509	0.581023	-2.50435	0.0122676	0.138676	-1.33456
80854	SETD7	33.1878	1.73397	0.692713	2.50316	0.0123091	0.138676	1.57648
348995	NUP43	117.445	0.877828	0.35087	2.50186	0.0123542	0.13892	0.849838
84153	RNASEH2C	99.8361	-1.05572	0.42217	-2.50071	0.0123946	0.139111	-1.02015
126695	KDF1	156.077	-0.921524	0.369703	-2.49261	0.0126809	0.142055	-0.902215
64981	MRPL34	39.2389	2.06021	0.826786	2.49183	0.0127087	0.142098	1.73849
135114	HINT3	65.296	-0.94431	0.379099	-2.49093	0.0127409	0.14219	-0.920706
340526		60.0837	1.24908	0.501961	2.48841	0.0128317	0.142798	1.17114
9521	EEF1E1	74.1658	-1.12462	0.452005	-2.48808	0.0128436	0.142798	-1.08339
784	CACNB3	293.771	-0.716618	0.288173	-2.48676	0.0128911	0.143057	-0.705707
90843	TCEAL8	54.2528	1.44027	0.579743	2.48432	0.0129799	0.143773	1.32733
5511	PPP1R8	141.218	-0.721461	0.290699	-2.48182	0.0130715	0.144518	-0.710186
57506	MAVS	154.499	-0.810746	0.326784	-2.48098	0.013102	0.144586	-0.790856
55164	SHQ1	35.9623	-1.93444	0.780147	-2.47959	0.0131535	0.144884	-1.69745
106635550		41.9003	-1.67963	0.678334	-2.47611	0.0132824	0.145493	-1.55669
23510	KCTD2	269.659	-0.601066	0.242646	-2.47713	0.0132442	0.145493	-0.595521
7975	MAFK	80.8862	-1.26972	0.512706	-2.4765	0.0132677	0.145493	-1.2193
122060	SLAIN1	74.3447	1.11998	0.45257	2.47471	0.0133346	0.145529	1.06559
128240	NAXE	101.032	-2.08948	0.844396	-2.47453	0.0133412	0.145529	-1.67956
51114	ZDHHC9	84.2713	-1.77225	0.716529	-2.47339	0.0133839	0.145529	-1.55773
84152	PPP1R1B	32.84	-2.1387	0.864627	-2.47355	0.0133778	0.145529	-1.81516
5685	PSMA4	220.82	0.877522	0.354883	2.47271	0.0134092	0.145536	0.853185
9439	MED23	118.563	-0.943464	0.381688	-2.47182	0.0134428	0.145634	-0.913301
11313	LYPLA2	276.775	-0.970342	0.393159	-2.46806	0.0135846	0.146173	-0.946473
3181	HNRNPA2B1	507.034	0.682403	0.276513	2.46789	0.0135912	0.146173	0.671425
80169	CTC1	37.0659	-1.5258	0.617971	-2.46905	0.0135473	0.146173	-1.40543
84286	TMEM175	93.4297	-2.14601	0.869275	-2.46873	0.0135593	0.146173	-1.72397
10206	TRIM13	350.196	-0.650409	0.264281	-2.46105	0.0138531	0.148451	-0.643683
54778	RNF111	31.8053	1.45209	0.589943	2.4614	0.0138396	0.148451	1.35572
112936	VPS26B	152.996	-0.946876	0.384936	-2.45983	0.0139003	0.148595	-0.912719
4929	NR4A2	42.3546	1.06437	0.432776	2.45941	0.0139167	0.148595	1.03264
22944	KIN	53.6473	1.16367	0.473485	2.45766	0.0139844	0.148822	1.10199
79187	FSD1	76.4864	-1.70252	0.692766	-2.45757	0.0139882	0.148822	-1.48893
65010	SLC26A6	62.2362	-1.38459	0.563551	-2.4569	0.0140142	0.148832	-1.29581
11100	HNRNPUL1	216.038	-0.710398	0.28932	-2.45541	0.0140726	0.148918	-0.699056
114804	RNF157	125.649	-1.05943	0.431457	-2.45546	0.0140703	0.148918	-1.01542
4335	MNT	141.2	-1.15102	0.468971	-2.45435	0.0141139	0.149089	-1.11574
10052	GJC1	611.062	-0.499729	0.20409	-2.44857	0.0143423	0.149109	-0.496272
1028	CDKN1C	37.588	-1.68826	0.688663	-2.4515	0.0142261	0.149109	-1.51421
11315	PARK7	199.303	-0.905989	0.369647	-2.45096	0.0142478	0.149109	-0.877265
3797	KIF3C	79.2755	-1.08601	0.443033	-2.4513	0.014234	0.149109	-1.04008
51547	SIRT7	232.168	-0.817109	0.333214	-2.45221	0.0141983	0.149109	-0.804365
55137	FIGN	32.9628	1.57364	0.641812	2.45187	0.0142115	0.149109	1.43084
57666	FBRSL1	130.415	-0.840846	0.343341	-2.44901	0.0143248	0.149109	-0.823268
64682	ANAPC1	32.389	-1.84064	0.751452	-2.44945	0.0143076	0.149109	-1.60583
9317	PTER	80.4973	-1.01455	0.414119	-2.44991	0.0142894	0.149109	-0.981912
5833	PCYT2	30.7295	3.41736	1.39667	2.44679	0.0144134	0.149325	2.01721
80775	TMEM177	64.9082	1.01945	0.416545	2.44741	0.0143888	0.149325	0.973618
55738	ARFGAP1	100.793	-1.27547	0.521807	-2.44433	0.0145121	0.150085	-1.1787
11267	SNF8	30.6445	1.39607	0.572736	2.43755	0.0147874	0.151347	1.31265
25886	POC1A	48.3738	-2.13618	0.876302	-2.43772	0.0147801	0.151347	-1.74925
54741	LEPROT	62.5671	-1.20729	0.495191	-2.43803	0.0147677	0.151347	-1.15518
54991	C1orf159	75.3156	-2.42113	0.993043	-2.4381	0.0147649	0.151347	-1.87211
6829	SUPT5H	114.388	-0.952542	0.390564	-2.43889	0.0147326	0.151347	-0.917729
7529	YWHAB	1448	-0.49439	0.20258	-2.44047	0.0146683	0.151347	-0.491723
126526	C19orf47	71.1245	-1.89933	0.780164	-2.43453	0.014911	0.152168	-1.63821
93	ACVR2B	116.932	-1.26216	0.51848	-2.43434	0.014919	0.152168	-1.20403
4602	MYB	156.925	0.573372	0.235783	2.43178	0.015025	0.152987	0.567332
1820	ARID3A	53.4854	-1.75153	0.721026	-2.42922	0.0151313	0.153804	-1.57824
57396	CLK4	41.331	1.15951	0.477438	2.4286	0.0151572	0.153804	1.10081
10838	ZNF275	35.7238	-1.32717	0.547191	-2.42543	0.0152902	0.15452	-1.25609
55347	ABHD10	91.8137	-0.79076	0.325935	-2.42613	0.0152608	0.15452	-0.774461
9361	LONP1	211.982	-0.887328	0.3659	-2.42506	0.015306	0.15452	-0.867033
23654	PLXNB2	69.6547	-1.18068	0.487476	-2.42202	0.0154344	0.155552	-1.12345
23001	WDFY3	88.3485	0.96253	0.397584	2.42095	0.01548	0.155581	0.924837
80344	DCAF11	41.5742	-2.19634	0.907309	-2.42072	0.0154899	0.155581	-1.79579
1456	CSNK1G3	61.2918	-1.06326	0.439392	-2.41983	0.0155276	0.155697	-1.02897
10009	ZBTB33	90.8182	0.973296	0.402387	2.4188	0.0155717	0.155875	0.935326
10956	OS9	177.208	-0.948424	0.392378	-2.41712	0.0156441	0.156335	-0.914251
91300	R3HDM4	95.993	-1.22501	0.507025	-2.41607	0.0156891	0.156521	-1.15527
11091	WDR5	48.8074	1.54928	0.641486	2.41515	0.0157289	0.156654	1.42537
130340	AP1S3	93.3799	-1.35354	0.561211	-2.41182	0.0158733	0.157828	-1.27759
55632	G2E3	48.3231	-1.36034	0.564867	-2.40824	0.0160296	0.158046	-1.27692
55839	CENPN	66.2916	-1.08158	0.449104	-2.40832	0.0160263	0.158046	-1.03968
57209	ZNF248	31.6802	-3.33678	1.38494	-2.40933	0.0159818	0.158046	-1.95795
5864	RAB3A	62.1674	-3.3526	1.39247	-2.40766	0.0160553	0.158046	-1.9284
730094		152.926	-0.655557	0.272086	-2.40937	0.01598	0.158046	-0.647186
7336	UBE2V2	232.622	-0.804569	0.333767	-2.41057	0.0159278	0.158046	-0.787793
28962	OSTM1	196.044	-0.673437	0.279786	-2.40697	0.0160855	0.158081	-0.665262
10730	YME1L1	92.1352	0.930651	0.387047	2.40449	0.0161951	0.158895	0.891943
55009	C19orf24	56.4268	-1.62986	0.678148	-2.4034	0.0162434	0.159105	-1.46387
84679	SLC9A7	45.5232	-1.41927	0.59116	-2.40082	0.0163586	0.159968	-1.32394
253832	ZDHHC20	39.007	1.33498	0.556286	2.39982	0.0164034	0.160142	1.26511
23015	GOLGA8A	154.572	-0.916851	0.382368	-2.39782	0.0164928	0.160223	-0.886573
4702	NDUFA8	35.9998	1.70655	0.711677	2.39793	0.0164878	0.160223	1.53105
54921	CHTF8	1029.21	-0.826409	0.344524	-2.3987	0.0164534	0.160223	-0.813317
7264	TSTA3	52.8825	-1.97357	0.823409	-2.39683	0.0165376	0.160396	-1.65754
5810	RAD1	258.599	-0.698088	0.29135	-2.39605	0.016573	0.160476	-0.68746
9543	IGDCC3	138.805	-0.94455	0.394644	-2.39342	0.016692	0.161365	-0.919434
64223	MLST8	33.8796	-2.84557	1.19032	-2.39059	0.0168215	0.162088	-2.10067
80025	PANK2	218.593	-0.603925	0.252584	-2.39099	0.0168031	0.162088	-0.597427
29	ABR	45.1304	1.78406	0.748446	2.38368	0.0171403	0.164892	1.53168
51195	RAPGEFL1	187.506	-1.16991	0.49124	-2.38155	0.0172399	0.165313	-1.11752
7386	UQCRFS1	282.673	-0.593785	0.249267	-2.38213	0.0172131	0.165313	-0.586386
54935	DUSP23	88.1251	-1.28235	0.538601	-2.38088	0.0172712	0.165346	-1.19004
51275	MAPKAPK5-AS1	82.5134	-0.80359	0.33783	-2.37868	0.0173746	0.166067	-0.788065
79017	GGCT	117.516	0.885623	0.372629	2.37669	0.0174688	0.166699	0.864065
192286	HIGD2A	35.3952	1.78445	0.751262	2.37527	0.0175361	0.166804	1.53868
6500	SKP1	123.559	-1.05482	0.444078	-2.37531	0.0175341	0.166804	-1.00641
2026	ENO2	229.395	-0.950194	0.400359	-2.37336	0.0176272	0.167402	-0.92141
84678	KDM2B	146.862	-0.830605	0.350354	-2.37076	0.0177515	0.168313	-0.812196
26512	INTS6	45.303	-1.39588	0.58986	-2.36646	0.0179589	0.169367	-1.29033
55851	PSENEN	33.5639	3.12121	1.3185	2.36724	0.0179214	0.169367	2.00153
79894	ZNF672	227.222	-0.864715	0.365461	-2.36609	0.0179771	0.169367	-0.839864
8897	MTMR3	36.5538	-1.38422	0.58502	-2.36611	0.0179761	0.169367	-1.29099
50640	PNPLA8	50.8359	-1.2017	0.508054	-2.36531	0.018015	0.169456	-1.13641
3149	HMGB3	168.017	-0.7213	0.305031	-2.36467	0.018046	0.169478	-0.710168
10487	CAP1	230.676	-0.656976	0.278681	-2.35745	0.0184009	0.170335	-0.647787
162655	ZNF519	32.3534	1.55968	0.661526	2.3577	0.0183883	0.170335	1.40253
2316	FLNA	172.942	-1.05511	0.447529	-2.35763	0.0183922	0.170335	-1.01355
26000	TBC1D10B	82.3016	-1.33728	0.566958	-2.3587	0.0183392	0.170335	-1.23916
55256	ADI1	80.8128	-1.18914	0.504516	-2.35699	0.0184239	0.170335	-1.12354
58157	NGB	35.0368	-3.39232	1.43893	-2.35753	0.018397	0.170335	-2.01816
5859	QARS	51.3888	-1.45898	0.618394	-2.3593	0.0183096	0.170335	-1.32754
7428	VHL	518.158	-0.892897	0.378085	-2.36163	0.0181948	0.170335	-0.874226
7884	SLBP	91.2288	-0.855622	0.363018	-2.35697	0.0184247	0.170335	-0.832324
84310	C7orf50	137.882	1.26994	0.53805	2.36026	0.0182622	0.170335	1.15274
133619	PRRC1	78.0463	-1.01826	0.433025	-2.3515	0.0186978	0.171063	-0.971775
253012	HEPACAM2	40.8398	1.36409	0.579926	2.35219	0.0186634	0.171063	1.27256
29911	HOOK2	134.728	-0.810479	0.344439	-2.35304	0.0186206	0.171063	-0.791057
57570	TRMT5	429.452	-0.668857	0.284532	-2.35073	0.0187368	0.171063	-0.660416
65980	BRD9	286.424	-0.61727	0.262362	-2.35274	0.0186356	0.171063	-0.609584
80094		35.3121	-1.32253	0.562729	-2.3502	0.0187633	0.171063	-1.24694
8729	GBF1	103.378	-0.907577	0.386034	-2.35103	0.0187214	0.171063	-0.878703
8932	MBD2	88.0617	1.29049	0.548096	2.3545	0.0185476	0.171063	1.17362
90326	THAP3	38.3564	1.57521	0.669368	2.35327	0.0186089	0.171063	1.40976
8193	DPF1	31.1624	-1.73208	0.737628	-2.34818	0.0188654	0.17173	-1.54485
468	ATF4	1488.72	-0.523586	0.223329	-2.34445	0.019055	0.17319	-0.520271
94056	SYAP1	53.3604	-1.58681	0.677243	-2.34305	0.0191269	0.173577	-1.43385
29855	UBN1	852.209	-0.683622	0.291927	-2.34176	0.0191932	0.173913	-0.675288
165918	RNF168	85.1445	0.967384	0.413373	2.34022	0.0192723	0.173926	0.928013
252995	FNDC5	49.9615	-1.29702	0.554276	-2.34002	0.0192827	0.173926	-1.2023
6207	RPS13	53.1615	1.03144	0.440657	2.34068	0.0192484	0.173926	0.987172
2194	FASN	400.05	-0.551515	0.235861	-2.33831	0.0193714	0.174457	-0.546709
7133	TNFRSF1B	57.452	-1.06399	0.455214	-2.33733	0.0194218	0.174457	-1.02385
9117	SEC22C	85.6356	-1.22261	0.523114	-2.33718	0.0194299	0.174457	-1.1646
84973	SNHG7	84.7596	-1.02816	0.440643	-2.33332	0.0196313	0.175998	-0.988169
5481	PPID	41.419	1.43112	0.613669	2.33207	0.0196969	0.176172	1.29723
9308	CD83	48.1258	-1.02273	0.438597	-2.33182	0.0197101	0.176172	-0.984961
60314	C12orf10	45.3361	-1.87156	0.803536	-2.32916	0.0198505	0.17716	-1.61532
5279	PIGC	54.7457	1.19292	0.512457	2.32785	0.01992	0.177513	1.11941
5476	CTSA	98.2319	-1.31978	0.567214	-2.32677	0.0199773	0.177756	-1.20992
653677	SEC1P	38.0761	-1.34397	0.578279	-2.32409	0.0201205	0.178762	-1.2544
10634	GAS2L1	32.499	-1.75663	0.757302	-2.31959	0.020363	0.178959	-1.54766
11190	CEP250	70.2943	-1.10081	0.474842	-2.31827	0.0204345	0.178959	-1.05436
285672	SREK1IP1	66.264	1.08986	0.469857	2.31956	0.0203648	0.178959	1.02418
3241	HPCAL1	40.9262	1.85444	0.798623	2.32205	0.0202303	0.178959	1.55778
4297	KMT2A	240.568	-0.682824	0.293979	-2.3227	0.0201953	0.178959	-0.67358
51193	ZNF639	32.4668	-1.74916	0.754209	-2.3192	0.0203843	0.178959	-1.52318
5394	EXOSC10	66.3999	-0.917116	0.395635	-2.31808	0.0204447	0.178959	-0.891352
5705	PSMC5	443.169	-0.829626	0.357521	-2.32049	0.0203141	0.178959	-0.812764
79932	KIAA0319L	67.9131	1.30784	0.563852	2.31948	0.0203693	0.178959	1.21147
977	CD151	125.54	-1.4066	0.606753	-2.31824	0.0204362	0.178959	-1.28015
1400	CRMP1	37.7724	-1.68752	0.728252	-2.31722	0.0204917	0.179106	-1.48604
27343	POLL	46.145	-2.15997	0.932442	-2.31647	0.0205328	0.179201	-1.76493
9935	MAFB	45.6656	-1.04089	0.449466	-2.31583	0.0205676	0.179241	-1.00351
51426	POLK	107.577	-1.22878	0.531073	-2.31377	0.0206804	0.179959	-1.15759
11224	RPL35	473.418	-0.728093	0.314842	-2.31256	0.0207466	0.18007	-0.712795
64412	GZF1	31.0487	-1.25101	0.540994	-2.31243	0.0207539	0.18007	-1.18556
11016	ATF7	54.01	1.51891	0.657142	2.31138	0.0208116	0.180145	1.33461
54845	ESRP1	163.083	-0.777188	0.336274	-2.31117	0.0208234	0.180145	-0.76401
10269	ZMPSTE24	131.354	-0.867379	0.375403	-2.31052	0.0208591	0.180191	-0.84763
285362	SUMF1	41.2206	1.40453	0.608201	2.30932	0.0209258	0.180374	1.27157
6687	SPG7	296.551	-0.63204	0.273724	-2.30904	0.0209412	0.180374	-0.623932
84148	KAT8	49.3392	1.24772	0.540664	2.30776	0.0210127	0.180728	1.15762
100534592	URGCP-MRPS24	165.543	-0.972717	0.422178	-2.30404	0.0212202	0.18184	-0.93985
51307	FAM53C	89.477	-0.931575	0.404209	-2.30469	0.021184	0.18184	-0.9044
9761	MLEC	167.957	-0.86571	0.375775	-2.3038	0.0212341	0.18184	-0.842661
51503	CWC15	111.682	1.31893	0.572824	2.3025	0.0213072	0.182202	1.22632
79990	PLEKHH3	75.6734	-0.9861	0.428866	-2.29932	0.0214869	0.183475	-0.949984
3225	HOXC9	170.401	-0.775071	0.337501	-2.2965	0.0216471	0.184576	-0.757941
7918	GPANK1	74.3779	-0.967597	0.421563	-2.29526	0.0217183	0.184918	-0.936504
10036	CHAF1A	92.6239	-0.850943	0.371277	-2.29193	0.0219095	0.184952	-0.824359
100527943		144.742	-0.870576	0.380042	-2.29073	0.0219788	0.184952	-0.844261
10189	ALYREF	337.836	-0.760947	0.332246	-2.29031	0.0220033	0.184952	-0.743363
11212		58.5038	-1.29828	0.56637	-2.29229	0.0218889	0.184952	-1.22595
1337	COX6A1	84.0889	1.21174	0.528309	2.29361	0.0218127	0.184952	1.11531
5455	POU3F3	114.593	0.816463	0.356251	2.29182	0.0219159	0.184952	0.792649
54976	C20orf27	46.9973	-1.51063	0.659102	-2.29195	0.0219083	0.184952	-1.35202
55969		144.742	-0.870576	0.380042	-2.29073	0.0219788	0.184952	-0.844261
6209	RPS15	272.114	-0.768361	0.335413	-2.29079	0.0219757	0.184952	-0.749988
8525	DGKZ	194.436	-0.892114	0.38963	-2.28964	0.022042	0.185016	-0.866625
1993	ELAVL2	571.74	-0.534378	0.233863	-2.28501	0.0223124	0.185186	-0.529517
388021	TMEM179	235.447	-0.74779	0.3272	-2.28542	0.0222881	0.185186	-0.732919
4137	MAPT	74.5797	-1.14196	0.499306	-2.2871	0.0221899	0.185186	-1.08805
51665	ASB1	376.519	-0.848688	0.37113	-2.28676	0.0222096	0.185186	-0.829845
5550	PREP	33.6939	1.69279	0.739908	2.28784	0.0221469	0.185186	1.49935
6624	FSCN1	233.098	-0.723252	0.316417	-2.28576	0.0222686	0.185186	-0.709252
80146	UXS1	56.8983	-1.85992	0.813647	-2.28591	0.0222596	0.185186	-1.64616
8263	F8A1	39.7686	1.19219	0.521565	2.2858	0.0222661	0.185186	1.11389
2954	GSTZ1	58.897	-2.10452	0.921322	-2.28424	0.0223576	0.185302	-1.71437
51637		133.422	0.946717	0.414588	2.28351	0.0224001	0.185395	0.90928
4597	MVD	124.111	-1.13281	0.496285	-2.28258	0.0224554	0.185594	-1.0723
64951	MRPS24	164.236	-0.973136	0.426447	-2.28196	0.0224916	0.185634	-0.939905
150290	DUSP18	58.8723	-1.13032	0.495482	-2.28125	0.0225339	0.185725	-1.07329
3692	EIF6	334.171	-0.646014	0.283372	-2.27974	0.0226234	0.186203	-0.637317
93624	TADA2B	56.7037	-1.2969	0.569123	-2.27877	0.0226809	0.186418	-1.2008
100526842	RPL17-C18orf32	115.338	0.998156	0.438288	2.2774	0.0227623	0.186569	0.943108
64207	IRF2BPL	54.5967	0.997347	0.43789	2.27762	0.0227491	0.186569	0.965707
9219	MTA2	240.013	-0.721715	0.317097	-2.27601	0.0228457	0.186736	-0.709074
9768		58.6802	-1.28194	0.563136	-2.27643	0.0228202	0.186736	-1.21406
10552	ARPC1A	42.2242	1.82535	0.802933	2.27335	0.023005	0.187382	1.53173
23130	ATG2A	191.673	-0.938922	0.413122	-2.27275	0.0230413	0.187382	-0.899663
256356	GK5	33.1584	-1.80542	0.794333	-2.27288	0.0230336	0.187382	-1.60243
6605	SMARCE1	77.3482	0.939518	0.413473	2.27226	0.0230707	0.187382	0.906879
991	CDC20	108.585	-0.776599	0.341804	-2.27206	0.0230828	0.187382	-0.759217
100302652	GPR75-ASB3	217.95	-0.676527	0.297875	-2.27118	0.0231359	0.187417	-0.665683
11060	WWP2	61.5745	-1.17027	0.515324	-2.27094	0.0231504	0.187417	-1.10083
348327	ZNF530	32.4595	-1.48837	0.65611	-2.26847	0.0233005	0.188118	-1.36631
547	KIF1A	898.378	-0.836059	0.368474	-2.26898	0.0232698	0.188118	-0.820652
79954	NOL10	66.8524	-0.828967	0.365522	-2.2679	0.0233355	0.188144	-0.81092
26225	ARL5A	188.134	-0.920926	0.406277	-2.26674	0.0234059	0.188456	-0.897165
11129	CLASRP	292.006	-0.856689	0.378182	-2.26528	0.0234953	0.188919	-0.839866
8148	TAF15	150.046	0.654963	0.289615	2.26149	0.0237289	0.190538	0.640419
10726	NUDC	164.613	-0.982339	0.434937	-2.25858	0.0239096	0.19173	-0.950831
9253	NUMBL	77.1311	-1.18618	0.525585	-2.25687	0.0240163	0.192325	-1.1177
84896	ATAD1	81.8875	-0.944148	0.418494	-2.25606	0.0240668	0.192469	-0.911294
2098	ESD	95.202	-1.07389	0.476512	-2.25365	0.0242179	0.192638	-1.01995
5366	PMAIP1	174.443	0.665239	0.295149	2.25391	0.0242019	0.192638	0.653881
60528	ELAC2	105.683	-0.926201	0.410904	-2.25406	0.0241925	0.192638	-0.896963
770	CA11	48.2879	-1.69764	0.753015	-2.25445	0.0241677	0.192638	-1.4882
57459	GATAD2B	849.715	-0.452141	0.200827	-2.25139	0.0243608	0.193515	-0.4497
27013	CNPPD1	122.331	-0.919649	0.408689	-2.25024	0.0244335	0.193573	-0.891139
7320	UBE2B	118.091	0.986079	0.438139	2.25061	0.0244103	0.193573	0.942395
10654	PMVK	38.5052	-1.76406	0.784793	-2.2478	0.024589	0.193632	-1.52073
150946	GAREM2	35.1107	-1.62319	0.722367	-2.24705	0.024637	0.193632	-1.43499
2617	GARS	257.611	-0.60821	0.270447	-2.24891	0.0245183	0.193632	-0.602076
3955	LFNG	31.4084	-1.76199	0.784129	-2.24707	0.0246354	0.193632	-1.57888
4131	MAP1B	435.937	0.49993	0.222475	2.24713	0.0246316	0.193632	0.493296
9926	LPGAT1	65.3291	1.24025	0.551502	2.24886	0.0245214	0.193632	1.14566
23636	NUP62	719.618	-0.409585	0.182388	-2.24568	0.0247246	0.193868	-0.407659
90411	MCFD2	61.3839	1.03196	0.459557	2.24556	0.0247324	0.193868	0.977822
84285	EIF1AD	32.9765	2.97781	1.32661	2.24468	0.0247887	0.194052	1.86519
83475	DOHH	135.608	-0.809425	0.360783	-2.24352	0.0248633	0.19438	-0.789271
533	ATP6V0B	470.006	-0.68003	0.303226	-2.24265	0.0249194	0.194561	-0.6698
54708	MARCH5	48.409	1.24211	0.554118	2.24159	0.0249877	0.194838	1.16262
5802	PTPRS	183.789	-0.802183	0.357987	-2.24082	0.0250379	0.194973	-0.783341
100131017	ZNF316	133.125	-0.779594	0.348849	-2.23476	0.0254332	0.197273	-0.761067
163126	EID2	75.835	0.935704	0.418698	2.2348	0.0254307	0.197273	0.895592
92283	ZNF461	50.3498	-1.39442	0.62394	-2.23486	0.0254267	0.197273	-1.27226
51130	ASB3	235.553	-0.633973	0.283957	-2.23264	0.0255729	0.198098	-0.624906
140467	ZNF358	99.9713	-1.33527	0.598264	-2.23191	0.025621	0.198211	-1.21372
55206	SBNO1	199.569	-0.66879	0.300539	-2.2253	0.026061	0.201254	-0.659527
84246	MED10	67.1487	1.20399	0.541122	2.22499	0.0260821	0.201254	1.10954
54663	WDR74	31.3648	-1.80764	0.812681	-2.22429	0.0261287	0.201351	-1.53658
140735	DYNLL2	102.549	-0.958401	0.431369	-2.22177	0.0262991	0.201735	-0.926358
4666	NACA	1264.98	-0.390698	0.1758	-2.2224	0.0262561	0.201735	-0.388983
5287	PIK3C2B	39.9185	-1.28111	0.576355	-2.22278	0.0262308	0.201735	-1.19012
6618	SNAPC2	83.4947	-0.824567	0.37117	-2.22154	0.0263147	0.201735	-0.80297
284086	NEK8	69.1769	-1.52398	0.686678	-2.21935	0.0264631	0.20261	-1.33053
51272	BET1L	94.3545	1.03498	0.466472	2.21873	0.026505	0.202669	0.982963
1620	BRINP1	38.5302	1.05626	0.476365	2.21733	0.0266008	0.202878	1.01083
50628	GEMIN4	84.7583	-0.925945	0.417566	-2.21748	0.0265902	0.202878	-0.897215
3839	KPNA3	48.3802	-1.29514	0.585277	-2.21286	0.0269071	0.204951	-1.19839
3845	KRAS	130.022	-0.832997	0.37669	-2.21136	0.0270107	0.205106	-0.805452
79066	METTL16	96.349	-1.27327	0.57578	-2.21138	0.0270098	0.205106	-1.21164
8501	SLC43A1	81.8481	-1.31002	0.592484	-2.21106	0.0270314	0.205106	-1.2118
23272		36.4809	1.27572	0.577776	2.20798	0.0272454	0.206466	1.18604
399664	MEX3D	54.5329	1.21843	0.552117	2.20684	0.0273254	0.206808	1.14217
200895		45.8633	1.00468	0.455499	2.20567	0.027407	0.20716	0.960188
6427	SRSF2	505.1	-0.360918	0.163781	-2.20366	0.0275486	0.207811	-0.359508
8703	B4GALT3	171.006	-0.714593	0.324307	-2.20345	0.0275632	0.207811	-0.699152
4802	NFYC	38.5549	1.30146	0.591118	2.20169	0.027687	0.208311	1.1999
51629	SLC25A39	189.804	-0.836309	0.379879	-2.20151	0.0276998	0.208311	-0.810283
151963	MB21D2	32.7807	1.62781	0.739839	2.20022	0.0277911	0.208633	1.45085
168451	THAP5	65.6902	1.17214	0.534685	2.1922	0.0283652	0.208633	1.0972
23152	CIC	258.881	-0.959398	0.436881	-2.19602	0.0280907	0.208633	-0.932095
23576	DDAH1	134.475	-0.992685	0.452211	-2.19518	0.0281504	0.208633	-0.946751
2968	GTF2H4	119.846	-0.807557	0.368156	-2.19352	0.0282699	0.208633	-0.78666
389421	LIN28B	58.4678	1.11412	0.506599	2.19923	0.0278619	0.208633	1.06351
4047	LSS	40.1607	-1.46286	0.667248	-2.19237	0.0283527	0.208633	-1.30746
4122	MAN2A2	84.8315	-0.971183	0.442565	-2.19444	0.0282036	0.208633	-0.926353
5034	P4HB	533.881	-0.61625	0.280477	-2.19715	0.0280095	0.208633	-0.60883
51174	TUBD1	44.1948	-1.64653	0.749483	-2.19689	0.0280286	0.208633	-1.43702
51608	GET4	179.152	-0.709044	0.322848	-2.19621	0.0280766	0.208633	-0.696072
54840	APTX	175.03	-0.774874	0.353569	-2.19158	0.0284101	0.208633	-0.756146
7070	THY1	31.1758	-2.28401	1.04143	-2.19314	0.0282972	0.208633	-1.78754
7417	VDAC2	83.0188	0.975455	0.443974	2.1971	0.0280135	0.208633	0.931023
79001	VKORC1	442.958	-0.570348	0.259712	-2.19608	0.0280865	0.208633	-0.5628
79143	MBOAT7	91.0974	-1.61192	0.73422	-2.19542	0.0281335	0.208633	-1.38759
8237	USP11	285.934	-0.639735	0.290981	-2.19855	0.0279101	0.208633	-0.630307
84187	TMEM164	68.7327	1.22963	0.561076	2.19156	0.0284115	0.208633	1.11971
8884	SLC5A6	116.314	-0.784317	0.357558	-2.19354	0.0282688	0.208633	-0.76701
55761	TTC17	489.201	-0.949299	0.433535	-2.18967	0.0285482	0.20886	-0.926015
5892	RAD51D	36.1648	2.54446	1.16197	2.18979	0.0285395	0.20886	1.81289
80774	LIMD2	56.258	1.62051	0.73984	2.19034	0.0284993	0.20886	1.3748
63977	PRDM15	105.075	-0.803794	0.367216	-2.18888	0.0286054	0.20902	-0.786151
25942	SIN3A	122.803	-0.666525	0.304609	-2.18813	0.02866	0.209161	-0.656424
56850	GRIPAP1	343.923	-0.747458	0.341726	-2.1873	0.0287207	0.209347	-0.730541
79598	CEP97	31.9984	1.27704	0.58442	2.18514	0.0288789	0.210241	1.17953
7298	TYMS	611.425	-0.476869	0.218292	-2.18454	0.0289222	0.210298	-0.473576
64434	NOM1	124.933	-1.34868	0.617798	-2.18304	0.0290325	0.210842	-1.27532
166		531.516	-0.597873	0.274008	-2.18196	0.0291126	0.211164	-0.589913
11222	MRPL3	32.2403	1.62994	0.748815	2.1767	0.0295032	0.212955	1.43986
115752	DIS3L	31.4235	1.81191	0.832387	2.17677	0.0294978	0.212955	1.51919
5261	PHKG2	58.9264	-1.16476	0.53502	-2.17703	0.029478	0.212955	-1.09852
8548	BLZF1	45.0257	-0.918077	0.42176	-2.17678	0.0294973	0.212955	-0.890585
84823	LMNB2	43.338	1.16279	0.534632	2.17493	0.0296352	0.213647	1.10389
23612	PHLDA3	261.915	-0.771642	0.354958	-2.1739	0.0297128	0.213947	-0.753836
27032	ATP2C1	37.476	1.34398	0.618762	2.17205	0.0298521	0.214169	1.21782
3337	DNAJB1	245.668	-0.61299	0.282111	-2.17287	0.0297902	0.214169	-0.604546
54897	CASZ1	101.556	0.864929	0.398203	2.17208	0.0298495	0.214169	0.832187
57549	IGSF9	104.276	-1.19475	0.550514	-2.17025	0.029988	0.214883	-1.12631
27236	ARFIP1	38.288	-1.70541	0.786248	-2.16905	0.0300787	0.215274	-1.46647
6168	RPL37A	242.271	-0.685096	0.316444	-2.16498	0.0303889	0.217231	-0.671886
100188893	TOMM6	175.56	-0.705911	0.32616	-2.16431	0.0304407	0.217339	-0.69157
80772	CPTP	100.334	-1.14209	0.527859	-2.16362	0.0304933	0.217453	-1.0678
6992	PPP1R11	87.5447	1.13194	0.523508	2.16222	0.0306015	0.217962	1.04482
55210	ATAD3A	69.4606	-1.3544	0.626555	-2.16166	0.0306446	0.218007	-1.21497
147179	WIPF2	366.525	-0.577834	0.267693	-2.15856	0.0308839	0.219446	-0.570894
5518	PPP2R1A	107.502	0.870115	0.403307	2.15745	0.0309707	0.219492	0.834556
8570	KHSRP	1751.17	-0.34629	0.160538	-2.15705	0.0310015	0.219492	-0.345162
8844	KSR1	43.9928	-1.505	0.697675	-2.15717	0.0309928	0.219492	-1.36109
80314	EPC1	289.583	0.650842	0.301831	2.15632	0.0310589	0.219636	0.643161
55610	VPS50	61.1284	1.12702	0.523154	2.15429	0.0312178	0.220496	1.06343
84844	PHF5A	60.8313	1.34624	0.625606	2.15189	0.0314059	0.221561	1.23672
84293		95.2096	-1.4107	0.656381	-2.14921	0.0316176	0.22279	-1.28177
503639		133.305	-1.26014	0.586528	-2.14847	0.0316761	0.222936	-1.19785
55897	MESP1	31.795	-2.14027	0.997451	-2.14575	0.0318933	0.22361	-1.67787
65095	KRI1	182.807	-0.698462	0.325458	-2.14609	0.0318657	0.22361	-0.684946
6836	SURF4	115.11	-0.92106	0.429323	-2.14538	0.0319227	0.22361	-0.878744
79174	CRELD2	72.2107	-0.981837	0.45742	-2.14647	0.0318357	0.22361	-0.944983
28231	SLCO4A1	31.6237	-1.33869	0.625039	-2.14177	0.0322123	0.224884	-1.25225
7251	TSG101	73.7066	-1.14115	0.532827	-2.14169	0.0322184	0.224884	-1.06015
79699	ZYG11B	168.25	-0.854444	0.398934	-2.14182	0.0322081	0.224884	-0.834976
10121	ACTR1A	113.466	-1.39888	0.653441	-2.14079	0.0322907	0.225124	-1.25966
25902	MTHFD1L	32.8184	-1.67483	0.782579	-2.14014	0.0323433	0.225225	-1.44876
55559	HAUS7	37.0577	-1.50245	0.702219	-2.13958	0.032389	0.225278	-1.34753
10672	GNA13	198.171	-0.720717	0.337114	-2.1379	0.0325246	0.225428	-0.706387
1479	CSTF3	150.809	0.802186	0.375158	2.13826	0.0324954	0.225428	0.782662
65125	WNK1	804.375	-0.659002	0.308175	-2.1384	0.0324844	0.225428	-0.650326
23005	MAPKBP1	86.4923	-1.31542	0.615914	-2.13572	0.0327019	0.226392	-1.2217
3151	HMGN2	3241.51	-0.346431	0.162276	-2.13482	0.0327753	0.226635	-0.34527
960	CD44	1197.84	-0.395048	0.185189	-2.13322	0.0329069	0.22728	-0.3932
55900	ZNF302	44.0163	0.991488	0.464995	2.13225	0.032986	0.227561	0.949127
1810	DR1	82.2804	1.13911	0.534516	2.1311	0.0330809	0.227951	1.0431
22980	TCF25	281.296	-0.724126	0.340479	-2.12679	0.0334379	0.228287	-0.710804
54868	TMEM104	87.791	-1.66671	0.782691	-2.12946	0.033216	0.228287	-1.37617
55245	UQCC1	62.4937	1.19597	0.562273	2.12703	0.0334177	0.228287	1.10031
55556	ENOSF1	82.5469	-0.711355	0.334203	-2.12851	0.0332948	0.228287	-0.697119
57185	NIPAL3	113.8	-0.995327	0.467593	-2.12862	0.0332858	0.228287	-0.953733
57690	TNRC6C	209.42	0.447413	0.210204	2.12847	0.0332982	0.228287	0.442933
653188	GUSBP3	59.7805	1.31204	0.616646	2.1277	0.0333621	0.228287	1.21219
780	DDR1	602.927	-0.552007	0.259507	-2.12714	0.0334089	0.228287	-0.546114
138050	HGSNAT	54.6056	-1.26181	0.593703	-2.12532	0.0335603	0.228596	-1.18297
144577	C12orf66	33.5027	2.82784	1.33032	2.12568	0.0335299	0.228596	1.77787
29901	SAC3D1	178.056	-0.607283	0.285807	-2.1248	0.0336031	0.228625	-0.598177
51614	ERGIC3	30.5543	-1.87208	0.881351	-2.1241	0.0336618	0.228644	-1.58355
9342	SNAP29	58.9385	-1.29715	0.610757	-2.12385	0.0336831	0.228644	-1.18525
441151	TMEM151B	447.108	-0.609666	0.287156	-2.12312	0.033744	0.228665	-0.600467
826	CAPNS1	41.3071	-2.56614	1.20884	-2.12281	0.0337696	0.228665	-1.83205
9133	CCNB2	41.6401	1.36095	0.641222	2.12243	0.033802	0.228665	1.22536
403340		65.8482	-1.18343	0.55808	-2.12054	0.0339604	0.228952	-1.10485
4927	NUP88	58.8056	1.12945	0.532568	2.12075	0.0339425	0.228952	1.04577
9094	UNC119	45.1374	-1.1624	0.54808	-2.12086	0.033934	0.228952	-1.09411
755		54.6815	-1.50604	0.710471	-2.11978	0.0340244	0.229124	-1.34926
25792	CIZ1	113.096	-0.778469	0.36746	-2.11851	0.0341315	0.229584	-0.756839
23162	MAPK8IP3	265.428	-0.881158	0.416283	-2.11673	0.0342829	0.230341	-0.849199
81555	YIPF5	136.339	-0.97791	0.462463	-2.11457	0.0344668	0.231174	-0.937801
8751	ADAM15	87.3315	-2.13361	1.00911	-2.11436	0.0344849	0.231174	-1.62554
5127	CDK16	108.181	-0.929574	0.439811	-2.11358	0.0345514	0.231358	-0.889546
115196	ZNF554	90.8407	-0.870087	0.411909	-2.11233	0.0346581	0.231549	-0.843797
23362	PSD3	55.8483	-1.05119	0.497615	-2.11246	0.0346473	0.231549	-1.00006
23	ABCF1	437.31	-0.505295	0.239571	-2.10917	0.03493	0.233103	-0.500697
1938	EEF2	2355.39	-0.292323	0.138754	-2.10678	0.0351366	0.233954	-0.291624
29888	STRN4	84.0095	-0.755668	0.358654	-2.10696	0.0351214	0.233954	-0.736037
2775	GNAO1	94.7994	-0.728304	0.345777	-2.10628	0.0351799	0.23398	-0.712619
100529257	SYNJ2BP-COX16	32.6671	1.77814	0.844951	2.10443	0.0353413	0.234003	1.48151
51241	COX16	32.6671	1.77814	0.844951	2.10443	0.0353413	0.234003	1.48151
51310	SLC22A17	69.0365	-0.945647	0.449274	-2.10483	0.0353059	0.234003	-0.904357
5586	PKN2	61.4645	0.964525	0.458112	2.10543	0.0352535	0.234003	0.905629
805	CALM2	213.88	0.724417	0.345029	2.09958	0.0357656	0.236548	0.702571
27254	CSDC2	30.7631	-2.45869	1.1741	-2.09411	0.0362501	0.238953	-1.77415
56928	SPPL2B	407.763	-0.613574	0.292997	-2.09413	0.0362481	0.238953	-0.60457
9870	AREL1	33.6552	1.35719	0.648087	2.09415	0.0362465	0.238953	1.20674
26012	NSMF	123.8	-1.26378	0.603897	-2.0927	0.0363757	0.239514	-1.156
5257	PHKB	51.2284	-1.09995	0.525846	-2.09178	0.0364582	0.239791	-1.04471
84945	ABHD13	66.3549	-1.06765	0.510866	-2.08988	0.0366284	0.240377	-1.00522
8927	BSN	84.2673	-0.824994	0.394674	-2.09032	0.036589	0.240377	-0.799132
171017	ZNF384	60.072	-1.33721	0.640728	-2.08701	0.0368871	0.241807	-1.2426
56658	TRIM39	47.7003	-1.20122	0.576094	-2.08511	0.0370592	0.242666	-1.11564
22877	MLXIP	167.409	-0.915353	0.439857	-2.08102	0.0374317	0.244835	-0.870446
1742	DLG4	128.961	-0.985907	0.474145	-2.07934	0.0375863	0.245567	-0.938604
9985	REC8	284.17	-0.546308	0.262787	-2.0789	0.0376265	0.245567	-0.539819
440081	DDX12P	51.6729	-1.66093	0.799727	-2.07687	0.0378136	0.246517	-1.44184
327	APEH	108.266	-0.986706	0.475218	-2.07632	0.0378639	0.246573	-0.927687
100131755	ARMCX4	54.0254	0.935053	0.450603	2.07511	0.037976	0.246624	0.889985
100505648	RAD51-AS1	33.0689	-1.16529	0.562405	-2.07197	0.0382678	0.246624	-1.09894
100526783		145.934	-0.714176	0.344425	-2.07353	0.0381231	0.246624	-0.695184
10239	AP3S2	146.251	-0.714223	0.344623	-2.07248	0.0382207	0.246624	-0.69521
10940	POP1	49.8955	1.02909	0.497152	2.06998	0.0384543	0.246624	0.965952
23231	SEL1L3	93.2973	1.27049	0.612522	2.07419	0.038062	0.246624	1.12526
285527	FRYL	122.614	0.590954	0.285274	2.07153	0.0383094	0.246624	0.582121
4345	CD200	55.7926	1.11135	0.536732	2.07059	0.0383976	0.246624	1.03084
51082	POLR1D	50.839	1.13223	0.546292	2.07258	0.0382114	0.246624	1.04602
55967	NDUFA12	56.7558	1.16014	0.560381	2.07026	0.0384279	0.246624	1.05148
863	CBFA2T3	46.31	-1.2638	0.609376	-2.07393	0.0380863	0.246624	-1.16583
9145	SYNGR1	71.3643	-1.25361	0.603993	-2.07554	0.0379366	0.246624	-1.13525
9686	VGLL4	79.5742	1.51742	0.73279	2.07074	0.0383831	0.246624	1.32166
9754	STARD8	72.4135	1.07871	0.520437	2.0727	0.0382	0.246624	0.987468
22905	EPN2	90.7242	0.871302	0.421138	2.06892	0.0385532	0.246991	0.829676
10038	PARP2	44.8071	0.970079	0.469071	2.06809	0.0386319	0.247019	0.922373
54454	ATAD2B	79.9261	-0.726548	0.351355	-2.06785	0.0386544	0.247019	-0.711902
5629	PROX1	85.6898	-0.781865	0.378161	-2.06755	0.0386827	0.247019	-0.761412
23341	DNAJC16	135.545	-0.672593	0.325426	-2.06681	0.0387523	0.247197	-0.660275
9925	ZBTB5	51.4972	0.848563	0.410877	2.06525	0.0388993	0.247868	0.821663
5441	POLR2L	501.058	-0.697979	0.338303	-2.06318	0.0390957	0.248852	-0.681096
8936	WASF1	87.4899	1.26114	0.611412	2.06266	0.0391445	0.248895	1.14825
2821	GPI	206.714	-0.816224	0.396005	-2.06115	0.0392891	0.24928	-0.794339
347862		404.07	-0.597491	0.289865	-2.06127	0.0392774	0.24928	-0.5892
10058	ABCB6	130.408	-0.941431	0.457074	-2.05969	0.039428	0.249408	-0.897822
10556	RPP30	38.6752	1.46271	0.710344	2.05915	0.0394797	0.249408	1.30955
121260	SLC15A4	148.236	-0.518918	0.251992	-2.05926	0.0394694	0.249408	-0.513112
26009	ZZZ3	34.2247	1.67337	0.812816	2.05873	0.0395197	0.249408	1.39271
3202	HOXA5	165.549	0.786825	0.382109	2.05917	0.0394784	0.249408	0.770553
8560	DEGS1	134.032	-0.765501	0.371942	-2.05812	0.0395786	0.249513	-0.743623
25896	INTS7	62.2492	-0.803849	0.39097	-2.05604	0.0397788	0.250509	-0.783124
1659	DHX8	33.9392	1.05693	0.514372	2.0548	0.0398985	0.25073	0.999592
55786	ZNF415	34.5662	1.93497	0.941561	2.05506	0.039873	0.25073	1.54292
100129482	ZNF37BP	117.062	1.00351	0.488922	2.05249	0.040122	0.250848	0.932175
100532731	COMMD3-BMI1	99.8562	0.871908	0.424814	2.05245	0.0401261	0.250848	0.833671
168850	ZNF800	44.2402	-1.1954	0.582557	-2.05198	0.0401712	0.250848	-1.10298
387509	GPR153	60.9396	-1.36931	0.667195	-2.05233	0.0401372	0.250848	-1.23149
58528	RRAGD	418.471	-1.03592	0.504314	-2.05411	0.0399651	0.250848	-0.999573
648	BMI1	99.8562	0.871908	0.424814	2.05245	0.0401261	0.250848	0.833671
25814	ATXN10	187.372	-0.682863	0.33308	-2.05015	0.0403498	0.251433	-0.666204
79086	SMIM7	77.738	1.28208	0.625245	2.05053	0.0403128	0.251433	1.14039
3835	KIF22	158.497	-0.681863	0.332689	-2.04955	0.0404082	0.251465	-0.665928
84726	PRRC2B	354.147	-0.464178	0.226514	-2.04923	0.0404399	0.251465	-0.460785
63917	GALNT11	40.8953	-1.38735	0.677752	-2.04699	0.0406595	0.252302	-1.24666
7020	TFAP2A	2754.54	-0.587359	0.286904	-2.04723	0.0406355	0.252302	-0.581216
1979	EIF4EBP2	163.719	0.818319	0.399979	2.04591	0.0407656	0.252313	0.783325
23423	TMED3	184.594	-0.849073	0.415187	-2.04504	0.0408511	0.252313	-0.821476
4807	NHLH1	2695.37	-0.797056	0.389796	-2.0448	0.0408742	0.252313	-0.781787
55139	ANKZF1	140.349	-0.640135	0.312968	-2.04537	0.0408183	0.252313	-0.62697
9805	SCRN1	42.1146	-1.5053	0.735716	-2.04603	0.0407535	0.252313	-1.31657
56478	EIF4ENIF1	107.043	-0.812233	0.397412	-2.04381	0.0409725	0.252448	-0.791799
6452	SH3BP2	70.2359	-0.875936	0.42878	-2.04286	0.0410664	0.252448	-0.846922
65055	REEP1	39.5015	1.60774	0.786993	2.04289	0.0410632	0.252448	1.34065
655	BMP7	123.687	-0.928409	0.454453	-2.04291	0.041061	0.252448	-0.891425
254170	FBXO33	54.3763	0.852003	0.417293	2.04174	0.0411776	0.252869	0.818103
91750	LIN52	63.6021	-1.16029	0.568574	-2.04071	0.0412797	0.253234	-1.08678
29015	SLC43A3	103.197	1.09109	0.535198	2.03866	0.0414836	0.254221	1.04047
100128252	ZNF667-AS1	156.49	-0.638606	0.313644	-2.03609	0.0417414	0.255537	-0.627821
23025	UNC13A	36.5835	1.59353	0.783324	2.03432	0.0419195	0.256267	1.32817
51067	YARS2	56.5068	-1.12976	0.555426	-2.03404	0.0419472	0.256267	-1.07365
22983	MAST1	92.312	-1.84602	0.908913	-2.03102	0.0422533	0.256551	-1.60292
340578	DCAF12L2	35.4508	-1.47435	0.725546	-2.03206	0.0421477	0.256551	-1.30907
375607	NAT16	75.9211	-0.795414	0.391274	-2.03288	0.0420644	0.256551	-0.770946
572	BAD	34.7453	-2.81856	1.38757	-2.03129	0.0422257	0.256551	-1.724
57508	INTS2	61.7865	-0.831465	0.409359	-2.03114	0.042241	0.256551	-0.80728
8557	TCAP	44.9854	-1.68562	0.829355	-2.03245	0.0421085	0.256551	-1.44914
5877	RABIF	124.044	0.738803	0.364219	2.02846	0.0425137	0.257603	0.713088
84172	POLR1B	103.998	-0.874811	0.431243	-2.02858	0.0425013	0.257603	-0.844402
2926	GRSF1	100.247	-0.908136	0.447817	-2.02792	0.0425686	0.257672	-0.872636
201164	PLD6	46.4864	-1.10081	0.543393	-2.02581	0.0427838	0.258467	-1.03332
80700	UBXN6	259.465	-0.561975	0.277411	-2.02578	0.0427871	0.258467	-0.554734
25776	CBY1	51.8272	-1.38886	0.686403	-2.02339	0.0430333	0.259426	-1.25241
27146	FAM184B	84.0697	-0.989502	0.489011	-2.02347	0.0430243	0.259426	-0.945573
24146	CLDN15	75.1621	-0.876936	0.433551	-2.02268	0.0431059	0.259599	-0.841706
1141	CHRNB2	109.88	-1.12849	0.558181	-2.02173	0.0432044	0.259664	-1.0351
65062	TMEM237	36.9853	-0.955967	0.472834	-2.02178	0.0431989	0.259664	-0.917883
23164	MPRIP	60.1386	-1.00782	0.498997	-2.01969	0.0434152	0.260667	-0.958064
7021	TFAP2B	780.553	0.423268	0.209635	2.01907	0.0434801	0.260793	0.420055
1381	CRABP1	83.1126	-1.48316	0.735059	-2.01774	0.0436185	0.261358	-1.33883
84865	CCDC142	122.095	-1.03174	0.511908	-2.01547	0.0438552	0.262511	-0.976821
148223	C19orf25	92.2842	-1.10097	0.546875	-2.01321	0.044093	0.26271	-1.01889
1717	DHCR7	79.011	-0.83802	0.415958	-2.01467	0.043939	0.26271	-0.809004
23008	KLHDC10	209.718	-0.533532	0.264984	-2.01345	0.0440672	0.26271	-0.526454
490	ATP2B1	68.4601	0.96495	0.479349	2.01304	0.0441101	0.26271	0.917218
8227	AKAP17A	43.69	-1.17164	0.581979	-2.01319	0.0440945	0.26271	-1.10273
4719	NDUFS1	34.991	1.14473	0.568931	2.01208	0.0442119	0.262723	1.05666
5631	PRPS1	145.657	0.844407	0.419715	2.01186	0.0442348	0.262723	0.807925
9107	MTMR6	44.6958	0.975708	0.485002	2.01176	0.0442452	0.262723	0.929076
29803	REPIN1	46.2539	-1.34767	0.670717	-2.0093	0.0445058	0.263824	-1.22221
55004	LAMTOR1	247.81	0.631376	0.314248	2.00916	0.0445198	0.263824	0.610925
23036	ZNF292	361.617	-0.528537	0.263395	-2.00664	0.0447883	0.264095	-0.523266
497661	C18orf32	110.288	0.910011	0.453441	2.0069	0.0447601	0.264095	0.857058
57150	SMIM8	36.3641	-1.48196	0.738326	-2.00719	0.0447296	0.264095	-1.3153
79608	RIC3	30.7831	-1.76975	0.881889	-2.00677	0.0447741	0.264095	-1.48929
80777	CYB5B	76.6265	1.26355	0.629242	2.00804	0.0446385	0.264095	1.1105
146057	TTBK2	38.9735	-1.63018	0.812901	-2.00539	0.0449218	0.264105	-1.39751
55718	POLR3E	45.1636	-1.02526	0.511255	-2.00537	0.0449236	0.264105	-0.971905
93517	SDR42E1	42.7446	-0.992976	0.495125	-2.0055	0.0449092	0.264105	-0.94095
8824	CES2	125.141	-0.818378	0.408437	-2.00368	0.0451043	0.264904	-0.790938
57542	KLHL42	858.507	-0.393823	0.19664	-2.00276	0.0452031	0.265221	-0.39176
7083	TK1	51.5066	1.30158	0.650134	2.00202	0.0452829	0.26542	1.16431
92822	ZNF276	58.8739	-0.897121	0.448199	-2.00161	0.0453265	0.26542	-0.860563
115703	ARHGAP33	100.231	-0.796262	0.398181	-1.99975	0.0455275	0.266164	-0.768874
51108	METTL9	95.6722	-0.670579	0.335357	-1.9996	0.0455435	0.266164	-0.656075
2021	ENDOG	144.818	-0.820903	0.410702	-1.99878	0.0456324	0.266421	-0.788704
23352	UBR4	263.56	-0.586299	0.293566	-1.99716	0.0458078	0.267182	-0.57723
10541	ANP32B	261.366	-0.706424	0.353887	-1.99619	0.0459138	0.267382	-0.692587
26048	ZNF500	147.341	-0.789247	0.395517	-1.99548	0.0459902	0.267382	-0.769528
3420	IDH3B	164.09	-0.609962	0.305692	-1.99535	0.0460049	0.267382	-0.599242
51295	ECSIT	54.5595	-1.27386	0.638469	-1.99519	0.0460226	0.267382	-1.1454
388566	ZNF470	31.0133	1.20086	0.60235	1.99362	0.0461937	0.267453	1.11785
51371	POMP	447.731	-0.445215	0.223318	-1.99364	0.0461916	0.267453	-0.442009
51398	WDR83OS	343.802	-0.610932	0.306474	-1.99342	0.0462153	0.267453	-0.602317
7552	ZNF711	250.734	0.628756	0.315399	1.99352	0.0462042	0.267453	0.617555
84154	RPF2	49.7127	1.14723	0.575749	1.99258	0.0463074	0.267724	1.03968
80267	EDEM3	53.5905	-1.10819	0.556278	-1.99215	0.0463551	0.267739	-1.0555
4282	MIF	189.38	-0.91339	0.458612	-1.99164	0.0464104	0.267798	-0.875558
55063	ZCWPW1	31.3858	-1.58686	0.797005	-1.99103	0.0464777	0.267897	-1.3698
8189	SYMPK	129.594	-0.966865	0.4857	-1.99066	0.046518	0.267897	-0.929309
113178	SCAMP4	47.4304	-1.19034	0.598363	-1.98933	0.0466651	0.268483	-1.10168
26155	NOC2L	36.5832	-1.23448	0.620863	-1.98832	0.0467762	0.2686	-1.14396
3742	KCNA6	54.5979	-2.34868	1.18103	-1.98867	0.0467372	0.2686	-1.6376
126567	C2CD4C	38.6815	-2.68218	1.34931	-1.98782	0.0468317	0.268659	-1.63318
79648	MCPH1	66.9019	-0.845012	0.425269	-1.987	0.0469219	0.268916	-0.817144
6613	SUMO2	876.444	-0.533251	0.268605	-1.98526	0.0471156	0.269585	-0.528103
79415		121.824	-0.898336	0.452532	-1.98513	0.0471297	0.269585	-0.852333
7277	TUBA4A	331.873	-0.661752	0.333653	-1.98335	0.0473279	0.269737	-0.649551
79191	IRX3	150.649	0.791817	0.399105	1.98398	0.0472576	0.269737	0.772426
83590	TMUB1	74.1486	-1.25078	0.63053	-1.9837	0.0472898	0.269737	-1.13743
8880	FUBP1	257.921	-0.529335	0.266901	-1.98326	0.0473383	0.269737	-0.523204
7804	LRP8	325.253	-0.65987	0.332965	-1.9818	0.0475014	0.270147	-0.649335
79752	ZFAND1	30.2594	-1.65287	0.834008	-1.98184	0.0474968	0.270147	-1.41741
150726	FBXO41	36.3342	-1.63626	0.826252	-1.98034	0.0476651	0.270559	-1.37439
9231	DLG5	107.3	-1.18975	0.6007	-1.98061	0.0476351	0.270559	-1.10978
219333	USP12	83.7241	1.18857	0.60099	1.97768	0.047965	0.272	1.08567
4043	LRPAP1	109.119	-0.981445	0.496654	-1.97611	0.0481419	0.272557	-0.9208
6447	SCG5	184.545	-0.688099	0.348229	-1.976	0.0481551	0.272557	-0.671991
8493	PPM1D	92.2221	0.7857	0.398158	1.97334	0.048457	0.274004	0.763285
57619	SHROOM3	136.213	0.632877	0.320905	1.97216	0.0485914	0.274502	0.617229
2873	GPS1	76.4729	-1.93128	0.980005	-1.97069	0.0487598	0.274668	-1.45722
51706	CYB5R1	91.9018	0.959906	0.487009	1.97102	0.0487211	0.274668	0.901759
644096	SDHAF1	32.7853	-1.48278	0.752165	-1.97135	0.0486836	0.274668	-1.28245
51147	ING4	86.6947	-0.830388	0.421521	-1.96998	0.0488404	0.274861	-0.804143
80232	WDR26	60.2943	0.881509	0.447671	1.9691	0.0489415	0.275168	0.838265
3757	KCNH2	95.4798	-0.813964	0.413733	-1.96736	0.0491412	0.275507	-0.789901
55435	AP1AR	33.0391	1.4381	0.730879	1.96763	0.0491101	0.275507	1.25385
64210	MMS19	362.149	-0.495067	0.251615	-1.96756	0.049119	0.275507	-0.48983
25777	SUN2	195.688	-0.758621	0.385702	-1.96686	0.0491993	0.275572	-0.738764
51643	TMBIM4	126.209	-1.00514	0.511198	-1.96624	0.0492706	0.275711	-0.962679
8443	GNPAT	59.7806	-0.876022	0.446074	-1.96385	0.0495475	0.276999	-0.843867
5690	PSMB2	294.211	-0.559766	0.285332	-1.9618	0.0497855	0.277805	-0.550572
8721	EDF1	69.5843	-1.48327	0.755984	-1.96204	0.0497576	0.277805	-1.28097
3658	IREB2	622.76	-0.486133	0.247941	-1.96068	0.0499164	0.278012	-0.482303
84515	MCM8	85.0053	1.03004	0.525264	1.96099	0.0498801	0.278012	0.955382
201595	STT3B	49.8695	1.27747	0.652407	1.95808	0.0502203	0.279124	1.11899
51441	YTHDF2	834.514	-0.581613	0.297066	-1.95786	0.0502466	0.279124	-0.57504
9861	PSMD6	31.7821	-1.4536	0.742481	-1.95777	0.0502575	0.279124	-1.27716
201292	TRIM65	53.2201	-1.17618	0.600968	-1.95714	0.0503313	0.279273	-1.08607
10938	EHD1	164.343	-0.766455	0.391949	-1.95549	0.0505248	0.279919	-0.740971
54516	MTRF1L	38.1904	-1.01209	0.517705	-1.95495	0.0505895	0.279919	-0.960814
55672	NBPF1	37.4056	1.45296	0.743113	1.95523	0.050556	0.279919	1.25704
11264	PXMP4	116.571	-0.750515	0.384094	-1.95399	0.0507026	0.280283	-0.728318
2817	GPC1	54.4961	-1.63535	0.837912	-1.9517	0.0509742	0.280677	-1.3985
54472	TOLLIP	309.855	-0.598642	0.306777	-1.95139	0.0510106	0.280677	-0.588115
64864	RFX7	31.9971	1.95819	1.00335	1.95166	0.0509792	0.280677	1.49381
80086	TUBA4B	38.1992	-1.34561	0.689095	-1.95272	0.0508526	0.280677	-1.20845
90507	SCRN2	32.0642	-1.53938	0.788711	-1.95177	0.0509651	0.280677	-1.3295
10260	DENND4A	71.4838	-0.846952	0.434139	-1.95088	0.0510717	0.280752	-0.820839
79622	SNRNP25	37.071	-1.81789	0.932159	-1.9502	0.0511526	0.280936	-1.46998
64599	GIGYF1	242.423	-0.551713	0.283063	-1.94908	0.0512855	0.281406	-0.543513
51124	IER3IP1	87.8197	0.880306	0.452122	1.94705	0.0515283	0.282476	0.827644
1111	CHEK1	33.3939	-1.01915	0.523558	-1.94659	0.0515845	0.282523	-0.964161
1056	CEL	30.4743	-1.38264	0.710589	-1.94577	0.0516821	0.282796	-1.24274
643180	CCT6P3	317.702	-0.367609	0.189115	-1.94384	0.0519146	0.283806	-0.365818
5522	PPP2R2C	66.8436	0.914542	0.470724	1.94284	0.0520352	0.284203	0.870653
26234	FBXL5	44.2843	1.074	0.553254	1.94124	0.0522286	0.284473	1.00554
80308	FLAD1	274.7	-0.539971	0.278113	-1.94156	0.0521908	0.284473	-0.531971
9516	LITAF	37.131	-1.1007	0.566892	-1.94165	0.0521795	0.284473	-1.03451
4580	MTX1	68.4268	-0.924038	0.476361	-1.93979	0.0524057	0.284908	-0.878575
642477		122.792	-1.25794	0.648625	-1.9394	0.0524526	0.284908	-1.182
83443	SF3B5	2368.6	-0.365015	0.18821	-1.93941	0.052452	0.284908	-0.363387
27229	TUBGCP4	136.072	-0.855036	0.441093	-1.93845	0.0525685	0.285276	-0.828125
57470	LRRC47	936.639	-0.468163	0.241712	-1.93686	0.0527623	0.286066	-0.464346
3727	JUND	1087.64	-0.73563	0.380129	-1.93521	0.052964	0.286634	-0.721296
9657	IQCB1	37.1858	1.05143	0.543289	1.93531	0.0529519	0.286634	1.00319
664709	HNRNPA1P10	359.049	-1.80839	0.935013	-1.93408	0.0531027	0.287123	-1.59445
5717	PSMD11	175.589	0.605602	0.313779	1.93003	0.0536031	0.289564	0.594653
339123	JMJD8	55.6466	-1.0965	0.568901	-1.9274	0.0539298	0.290757	-1.01375
79000	AUNIP	47.3123	-1.04958	0.54449	-1.92763	0.053901	0.290757	-0.993876
9778	KIAA0232	39.9838	1.1328	0.587837	1.92707	0.0539712	0.290757	1.05656
221710	SMIM13	68.2581	0.73647	0.382636	1.92473	0.0542636	0.291802	0.708969
23513	SCRIB	36.8288	-1.24854	0.648614	-1.92493	0.0542376	0.291802	-1.13447
10438	C1D	37.019	1.28958	0.670658	1.92286	0.0544981	0.292268	1.159
25771	TBC1D22A	83.6295	-0.898785	0.467355	-1.92313	0.0544635	0.292268	-0.855027
57695	USP37	111.965	0.655635	0.340955	1.92293	0.0544883	0.292268	0.641051
7421	VDR	39.5347	-1.01896	0.530195	-1.92185	0.0546244	0.29268	-0.964312
23660	ZKSCAN5	77.328	-0.868708	0.452385	-1.92028	0.0548221	0.293474	-0.837317
55173	MRPS10	177.353	0.52687	0.274621	1.91854	0.0550429	0.294125	0.515563
65003	MRPL11	141.319	-0.649092	0.338308	-1.91864	0.0550298	0.294125	-0.635658
28988	DBNL	76.1245	-1.57986	0.823968	-1.91738	0.0551902	0.294646	-1.30212
84886	C1orf198	153.012	0.694904	0.362666	1.9161	0.0553521	0.295245	0.673707
119559	SFXN4	79.7524	1.07442	0.56101	1.91516	0.0554724	0.295496	0.982362
25855	BRMS1	64.481	1.02627	0.535925	1.91495	0.055499	0.295496	0.948246
150864	FAM117B	80.751	-0.831122	0.434116	-1.91451	0.0555544	0.295515	-0.79727
54785	BORCS6	104.686	-0.87469	0.456962	-1.91414	0.0556024	0.295515	-0.84955
1175	AP2S1	244.964	0.91481	0.478401	1.91223	0.0558472	0.296285	0.86376
51495	HACD3	224.702	0.52167	0.272794	1.91232	0.055835	0.296285	0.512144
10289	EIF1B	64.7772	0.912747	0.477481	1.91159	0.0559294	0.296456	0.85778
6944	VPS72	66.0704	1.10574	0.5787	1.91073	0.0560389	0.296771	1.04386
5898	RALA	37.0728	1.18748	0.622066	1.90894	0.0562702	0.29773	1.09495
2746	GLUD1	52.0717	1.8234	0.955505	1.90831	0.0563517	0.297791	1.35873
53615	MBD3	283.983	-0.756146	0.396289	-1.90807	0.0563822	0.297791	-0.735342
1209	CLPTM1	67.9168	-0.943588	0.494751	-1.9072	0.0564952	0.298122	-0.892894
440145	MZT1	56.9441	1.25637	0.659036	1.90637	0.0566022	0.298155	1.10722
7988	ZNF212	145.456	-0.593657	0.311367	-1.90661	0.0565707	0.298155	-0.584567
10944	C11orf58	187.31	0.644013	0.337937	1.90572	0.0566867	0.298335	0.625493
9791	PTDSS1	103.104	0.870309	0.456866	1.90495	0.0567862	0.298593	0.811853
10098	TSPAN5	61.5201	-1.04394	0.548457	-1.90341	0.0569864	0.298982	-0.986136
11320	MGAT4A	93.565	-0.82164	0.431758	-1.90301	0.0570395	0.298982	-0.793305
23113	CUL9	64.2524	-1.28287	0.673801	-1.90393	0.0569189	0.298982	-1.1475
58527	ABRACL	124.699	0.805363	0.423243	1.90284	0.0570618	0.298982	0.760668
153478	PLEKHG4B	52.7413	0.867849	0.456203	1.90233	0.0571278	0.299063	0.81928
1350	COX7C	503.503	-0.527754	0.277767	-1.89999	0.0574346	0.300236	-0.521311
81849	ST6GALNAC5	68.0885	1.06531	0.560737	1.89985	0.0574532	0.300236	0.985161
4833	NME4	138.384	-0.88616	0.466876	-1.89807	0.0576875	0.30093	-0.844512
6830	SUPT6H	78.6761	-0.979174	0.515793	-1.89839	0.0576453	0.30093	-0.925926
6908	TBP	38.7716	1.04132	0.548934	1.89699	0.0578287	0.301401	0.967441
54165	DCUN1D1	38.6375	1.50425	0.79322	1.89638	0.0579099	0.301559	1.24348
5589	PRKCSH	42.2107	-1.83006	0.965244	-1.89596	0.0579653	0.301582	-1.48171
128308	MRPL55	182.421	-0.85665	0.452373	-1.89368	0.0582675	0.302889	-0.824344
115286	SLC25A26	33.5409	-1.08139	0.571314	-1.89281	0.0583834	0.302955	-1.00657
4943	TBC1D25	38.3566	-1.28307	0.677867	-1.8928	0.0583847	0.302955	-1.14207
7368	UGT8	71.7035	-0.951121	0.502592	-1.89243	0.0584336	0.302955	-0.91107
100101938	ANKRD26P3	152.811	-0.73106	0.388446	-1.88201	0.0598341	0.303248	-0.710569
10658	CELF1	1255.9	0.388794	0.206174	1.88576	0.0593273	0.303248	0.386265
113000	RPUSD1	53.6639	-1.65428	0.877217	-1.88583	0.0593179	0.303248	-1.32464
144404	TMEM120B	133.265	-0.963801	0.51154	-1.88412	0.0595491	0.303248	-0.919324
1738	DLD	110.533	-0.818025	0.434562	-1.88241	0.0597801	0.303248	-0.781049
1944	EFNA3	48.2581	-1.27923	0.677568	-1.88797	0.0590296	0.303248	-1.17085
196294	IMMP1L	192.3	0.771835	0.408717	1.88843	0.0589676	0.303248	0.748549
2332	FMR1	38.7122	-1.2009	0.637981	-1.88235	0.0597883	0.303248	-1.10759
339983	NAT8L	108.942	-0.993854	0.526823	-1.8865	0.059227	0.303248	-0.923746
342892	ZNF850	39.0587	0.988286	0.522529	1.89135	0.0585774	0.303248	0.935845
51024	FIS1	44.9081	-1.51589	0.804862	-1.88342	0.0596441	0.303248	-1.2968
53635	PTOV1	46.7271	-1.17556	0.624719	-1.88174	0.0598718	0.303248	-1.07138
54788	DNAJB12	46.6571	-1.15418	0.612522	-1.88432	0.0595224	0.303248	-1.06252
55298	RNF121	178.523	1.27279	0.675417	1.88446	0.0595033	0.303248	1.05722
5660	PSAP	210.668	-0.585221	0.309612	-1.89018	0.0587341	0.303248	-0.573685
57657	HCN3	103.315	-1.14754	0.60939	-1.8831	0.0596867	0.303248	-1.06407
58533	SNX6	83.8826	-0.893528	0.472833	-1.88973	0.0587936	0.303248	-0.851084
6240	RRM1	574.368	0.913412	0.483414	1.8895	0.0588244	0.303248	0.886449
64744	SMAP2	54.6174	-0.937391	0.496907	-1.88645	0.0592342	0.303248	-0.883684
79012	CAMKV	73.3096	-1.36093	0.720819	-1.88804	0.0590209	0.303248	-1.1821
80167	ABHD18	57.8316	-0.829934	0.439874	-1.88675	0.0591937	0.303248	-0.802445
80304	WDCP	58.5598	0.823565	0.436783	1.88552	0.0593592	0.303248	0.791024
8394	PIP5K1A	90.7804	1.17888	0.623871	1.88962	0.0588088	0.303248	1.11225
8718	TNFRSF25	35.0932	-1.40025	0.744031	-1.88198	0.0598392	0.303248	-1.23121
8837	CFLAR	92.805	0.661433	0.350448	1.88739	0.059108	0.303248	0.642219
9727	RAB11FIP3	46.7376	-1.55864	0.827947	-1.88254	0.0597626	0.303248	-1.29861
9894	TELO2	49.4445	-1.55809	0.827871	-1.88205	0.0598294	0.303248	-1.29759
389741	GLIDR	36.5213	-0.866371	0.460635	-1.88082	0.0599968	0.303363	-0.831855
56919	DHX33	167.323	-0.819585	0.435756	-1.88083	0.0599947	0.303363	-0.795839
121512	FGD4	59.6231	0.79106	0.420741	1.88016	0.0600865	0.303491	0.759562
339175	METTL2A	59.0226	-1.17181	0.623343	-1.87988	0.0601246	0.303491	-1.09576
7072	TIA1	136.688	-0.576901	0.306944	-1.8795	0.0601761	0.303492	-0.566959
50808	AK3	210.327	-0.457962	0.243766	-1.87869	0.0602864	0.303532	-0.453309
7423	VEGFB	54.7453	-1.21933	0.648933	-1.87898	0.0602478	0.303532	-1.10122
5879	RAC1	674.121	-0.31122	0.165934	-1.87557	0.0607144	0.305326	-0.309912
9610	RIN1	35.158	-2.21408	1.18063	-1.87534	0.0607458	0.305326	-1.57162
375341	C3orf62	107.028	-0.690509	0.368297	-1.87487	0.0608107	0.305393	-0.669593
11331	PHB2	201.315	0.945344	0.504738	1.87294	0.0610768	0.306211	0.910522
55870	ASH1L	50.75	0.821165	0.438414	1.87303	0.0610639	0.306211	0.792848
1973	EIF4A1	1478.55	-0.349348	0.186602	-1.87216	0.0611852	0.306423	-0.347777
7126	TNFAIP1	112.344	0.816389	0.436132	1.87188	0.0612226	0.306423	0.784568
22827	PUF60	129.912	0.8411	0.450122	1.8686	0.061678	0.307096	0.788576
23019	CNOT1	315.104	-0.454095	0.243049	-1.86833	0.0617161	0.307096	-0.450334
23322	RPGRIP1L	42.2667	2.11892	1.13424	1.86814	0.0617425	0.307096	1.44105
29116	MYLIP	115.505	0.540061	0.288848	1.86971	0.0615245	0.307096	0.532282
30001	ERO1A	42.7459	-0.984932	0.526715	-1.86995	0.0614904	0.307096	-0.932766
381	ARF5	524.02	-0.626642	0.335474	-1.86793	0.0617715	0.307096	-0.615911
51669	SARAF	47.8898	-1.085	0.580503	-1.86908	0.0616121	0.307096	-1.00345
90231	KIAA2013	132.197	0.780175	0.417398	1.86914	0.0616039	0.307096	0.75356
10963	STIP1	559.935	-0.806351	0.432312	-1.8652	0.0621527	0.308732	-0.784145
286262	TPRN	77.3782	-1.04411	0.560202	-1.86381	0.0623487	0.308968	-0.973613
5829	PXN	57.9685	-0.896474	0.480872	-1.86427	0.0622843	0.308968	-0.853562
8914	TIMELESS	149.446	-0.64016	0.343479	-1.86375	0.0623567	0.308968	-0.626673
51016	EMC9	36.094	-1.2305	0.660607	-1.86269	0.0625061	0.30945	-1.1204
2739	GLO1	45.2652	1.36837	0.734814	1.86219	0.0625757	0.309536	1.20285
50626	CYHR1	50.2191	-1.17521	0.631323	-1.8615	0.0626739	0.309763	-1.08194
10743	RAI1	241.849	-0.476022	0.255813	-1.86082	0.0627699	0.309846	-0.471135
3190	HNRNPK	566.4	0.41925	0.225357	1.86038	0.0628317	0.309846	0.415313
9784	SNX17	40.6203	2.1547	1.15827	1.86027	0.0628476	0.309846	1.47595
64801	ARV1	32.9972	1.41234	0.760406	1.85735	0.0632619	0.31137	1.20016
9318	COPS2	79.8328	0.818257	0.440492	1.8576	0.0632264	0.31137	0.778082
4605	MYBL2	100.052	-0.828635	0.446292	-1.85671	0.0633523	0.31152	-0.801218
79176	FBXL15	32.8777	-1.07522	0.579198	-1.85639	0.0633974	0.31152	-1.00291
163049	ZNF791	182.095	-0.649888	0.350645	-1.85341	0.0638242	0.311907	-0.635291
1948	EFNB2	51.0872	0.944789	0.509797	1.85326	0.0638446	0.311907	0.896157
220988	HNRNPA3	183.29	-0.628046	0.338845	-1.85349	0.0638123	0.311907	-0.615511
26003	GORASP2	79.5364	0.70932	0.382338	1.85522	0.0635652	0.311907	0.67998
54901	CDKAL1	499.164	-0.440079	0.23736	-1.85406	0.0637312	0.311907	-0.436512
54997	TESC	42.561	-1.38266	0.74593	-1.8536	0.0637964	0.311907	-1.24327
8642	DCHS1	38.7467	1.84031	0.992257	1.85467	0.0636433	0.311907	1.38688
153241	CEP120	49.5126	0.717955	0.387709	1.85179	0.0640559	0.311934	0.694257
283731		32.3241	-2.19812	1.18684	-1.85208	0.0640144	0.311934	-1.5699
2960	GTF2E1	43.8888	-1.17069	0.632101	-1.85206	0.0640179	0.311934	-1.08803
79805	VASH2	81.8345	1.06636	0.575864	1.85176	0.0640608	0.311934	0.962976
117178	SSX2IP	45.8152	0.968676	0.523448	1.85057	0.0642319	0.31228	0.897928
9196	KCNAB3	40.9563	-1.5093	0.815603	-1.85053	0.0642371	0.31228	-1.30898
64943	NT5DC2	124.68	-0.790164	0.427235	-1.84948	0.0643879	0.312756	-0.758771
10664	CTCF	553.302	-0.3552	0.19229	-1.84721	0.0647169	0.312834	-0.353136
10980	COPS6	119.126	1.41332	0.764464	1.84877	0.0644912	0.312834	1.12093
27351	DESI1	101.227	-0.703746	0.381133	-1.84646	0.0648259	0.312834	-0.684106
400	ARL1	51.1776	-1.13367	0.614082	-1.84612	0.0648741	0.312834	-1.04561
5692	PSMB4	101.397	0.840254	0.454911	1.84707	0.0647364	0.312834	0.811036
6585	SLIT1	291.349	-0.520377	0.281859	-1.84623	0.0648583	0.312834	-0.514643
6844	VAMP2	209.215	-0.534417	0.289486	-1.84609	0.0648791	0.312834	-0.528351
79753	SNIP1	38.9068	-0.996954	0.539684	-1.84729	0.0647047	0.312834	-0.950153
80262	C16orf70	33.5964	1.0887	0.589602	1.8465	0.0648197	0.312834	0.996187
144453	BEST3	329.196	0.392753	0.212794	1.84569	0.0649367	0.312857	0.389167
9991	PTBP3	57.7082	-1.02023	0.55304	-1.84476	0.0650722	0.313256	-0.957662
65056	GPBP1	161.506	0.617956	0.335271	1.84315	0.0653068	0.31413	0.596675
1676	DFFA	32.8862	-1.35379	0.735033	-1.8418	0.065504	0.314188	-1.23579
54838	WBP1L	31.1622	-1.34522	0.730391	-1.84179	0.0655062	0.314188	-1.19079
55108	BSDC1	105.684	-0.7556	0.410291	-1.84162	0.065531	0.314188	-0.736173
8878	SQSTM1	198.812	-0.586771	0.318469	-1.84247	0.0654058	0.314188	-0.576469
10933	MORF4L1	122.277	1.15343	0.626698	1.84048	0.0656979	0.314607	1.0865
5160	PDHA1	69.3128	-0.872077	0.473971	-1.83994	0.0657777	0.314607	-0.834277
55752		152.697	-0.829102	0.450588	-1.84004	0.0657619	0.314607	-0.799029
9775	EIF4A3	34.9192	1.1053	0.600978	1.83917	0.0658901	0.314891	1.02575
22894	DIS3	486.483	-0.584034	0.317846	-1.83748	0.0661397	0.315116	-0.57654
84661	DPY30	60.8889	-1.09908	0.597831	-1.83845	0.0659966	0.315116	-1.01764
84950	PRPF38A	82.2971	0.831509	0.452544	1.83741	0.0661498	0.315116	0.785007
9530	BAG4	30.3852	1.00122	0.544702	1.8381	0.0660479	0.315116	0.934241
2139	EYA2	57.9029	-0.788183	0.429148	-1.83662	0.0662654	0.315413	-0.763546
55585	UBE2Q1	162.233	-0.69157	0.376792	-1.83542	0.0664438	0.315693	-0.67369
55662	HIF1AN	131.711	1.0489	0.571356	1.8358	0.0663867	0.315693	0.933963
57680	CHD8	182.48	-0.535775	0.292045	-1.83457	0.0665699	0.315693	-0.528547
60485	SAV1	53.3972	-0.979103	0.533567	-1.83501	0.0665038	0.315693	-0.931266
60682	SMAP1	103.962	-0.65002	0.354345	-1.83443	0.0665906	0.315693	-0.633272
6732	SRPK1	88.6795	-0.757709	0.413462	-1.8326	0.0668623	0.316727	-0.740878
526	ATP6V1B2	67.784	1.31324	0.71699	1.83161	0.0670102	0.316921	1.20363
5499	PPP1CA	204.628	-0.676619	0.369364	-1.83185	0.0669739	0.316921	-0.655274
1937	EEF1G	430.691	-0.427109	0.233428	-1.82972	0.0672914	0.317491	-0.422773
2091	FBL	628.041	-0.548431	0.299649	-1.83024	0.067214	0.317491	-0.541029
7009	TMBIM6	173.498	0.618023	0.337753	1.82981	0.067279	0.317491	0.604901
27336	HTATSF1	66.9539	-0.824112	0.450622	-1.82883	0.0674251	0.317855	-0.785919
283130	SLC25A45	40.2089	-1.91452	1.04725	-1.82813	0.0675295	0.317855	-1.46566
7124	TNF	71.6333	-0.763352	0.417496	-1.82841	0.0674888	0.317855	-0.744491
1995	ELAVL3	513.231	-0.422427	0.231354	-1.82589	0.0678674	0.318506	-0.419302
553158	PRR5-ARHGAP8	36.5021	-1.31485	0.72001	-1.82616	0.0678264	0.318506	-1.16866
7358	UGDH	35.5841	-1.19868	0.656348	-1.82629	0.0678071	0.318506	-1.089
80764	THAP7	39.6691	1.49834	0.820658	1.82578	0.0678828	0.318506	1.22957
23779	ARHGAP8	36.5915	-1.315	0.720383	-1.82542	0.0679382	0.318514	-1.16869
10178	TENM1	40.639	-1.23022	0.674288	-1.82448	0.06808	0.318541	-1.13341
28969	BZW2	62.2748	0.904474	0.49579	1.82431	0.0681052	0.318541	0.85602
7703	PCGF2	244.888	-0.498582	0.273197	-1.82499	0.0680032	0.318541	-0.492029
1329	COX5B	140.414	-0.684465	0.37532	-1.82368	0.0682003	0.318734	-0.66593
9792	SERTAD2	39.9577	-1.1758	0.645489	-1.82156	0.0685223	0.319987	-1.06568
3276	PRMT1	695.011	-0.444783	0.244409	-1.81983	0.0687848	0.320698	-0.441249
54704	PDP1	73.2366	-0.81854	0.449873	-1.81949	0.0688369	0.320698	-0.783594
57118	CAMK1D	108.213	-0.638556	0.350903	-1.81975	0.0687969	0.320698	-0.626818
57053	CHRNA10	38.2406	-0.927613	0.509923	-1.81912	0.0688926	0.320705	-0.882706
100316904	SAP25	34.0967	-1.16604	0.642016	-1.81622	0.0693367	0.322485	-1.07617
101926996	RUNDC3A-AS1	33.2453	-1.23571	0.681694	-1.8127	0.0698778	0.322485	-1.11122
10463	SLC30A9	43.6488	0.935677	0.516826	1.81043	0.0702295	0.322485	0.876857
10775	POP4	84.2554	-1.09013	0.602305	-1.80993	0.0703071	0.322485	-1.00217
11183	MAP4K5	42.8158	1.11607	0.616759	1.80956	0.0703633	0.322485	1.02572
140688	NOL4L	97.8252	-0.582051	0.320582	-1.81561	0.0694306	0.322485	-0.572325
23363	OBSL1	52.0188	-1.26855	0.70074	-1.8103	0.0702494	0.322485	-1.12134
23481	PES1	116.554	-0.992905	0.547378	-1.81393	0.0696888	0.322485	-0.939664
26517	TIMM13	468.364	-0.666085	0.367598	-1.81199	0.0699871	0.322485	-0.650904
5050	PAFAH1B3	76.21	-1.38778	0.766792	-1.80986	0.0703178	0.322485	-1.17137
51444	RNF138	67.0387	0.940157	0.518605	1.81286	0.0698538	0.322485	0.866877
521		500.961	-0.615144	0.339665	-1.81103	0.070136	0.322485	-0.604361
55367	PIDD1	143.612	-0.834612	0.460257	-1.81336	0.069776	0.322485	-0.796426
6015	RING1	270.601	-0.608012	0.335335	-1.81315	0.0698088	0.322485	-0.596131
63908	NAPB	83.811	-0.905677	0.499891	-1.81175	0.0700247	0.322485	-0.854129
6432	SRSF7	347.062	0.432146	0.238135	1.8147	0.0695693	0.322485	0.427582
7247	TSN	218.116	-0.465278	0.256654	-1.81286	0.0698535	0.322485	-0.460094
92335	STRADA	113.186	-0.628224	0.347035	-1.81026	0.0702553	0.322485	-0.612378
92856	IMP4	76.1146	-1.04085	0.57367	-1.81437	0.0696201	0.322485	-0.966649
9910	RABGAP1L	66.6259	-0.830522	0.458497	-1.8114	0.0700789	0.322485	-0.800641
54965	PIGX	38.237	1.19459	0.6608	1.80779	0.0706385	0.322997	1.04915
64219	PJA1	134.229	-0.655138	0.362338	-1.80808	0.0705935	0.322997	-0.6418
8763	CD164	117.638	0.78107	0.43204	1.80787	0.0706275	0.322997	0.737979
6558	SLC12A2	58.8503	0.80882	0.447643	1.80684	0.0707868	0.323425	0.768063
101927550		34.6701	-1.08078	0.598454	-1.80595	0.0709266	0.323814	-1.01546
55626	AMBRA1	98.3474	-0.873539	0.484901	-1.80148	0.0716278	0.326764	-0.831241
164091	PAQR7	79.2675	-0.892964	0.495951	-1.80051	0.0717807	0.326802	-0.845439
28958	COA3	341.841	-0.599099	0.332764	-1.80037	0.0718016	0.326802	-0.585627
6311	ATXN2	203.901	-0.869687	0.482983	-1.80066	0.071757	0.326802	-0.84012
259266	ASPM	73.602	0.740382	0.411486	1.79929	0.0719733	0.327226	0.710945
7343	UBTF	471.612	-0.443274	0.246406	-1.79895	0.0720259	0.327226	-0.4393
8266	UBL4A	117.742	-0.6869	0.381879	-1.79874	0.0720605	0.327226	-0.667074
4150	MAZ	61.7743	0.779006	0.433415	1.79737	0.0722775	0.327648	0.739232
81566	CSRNP2	36.8819	-0.963648	0.53622	-1.79711	0.0723178	0.327648	-0.90992
8802	SUCLG1	100.869	-0.579087	0.322234	-1.7971	0.0723193	0.327648	-0.567795
27335	EIF3K	64.9246	-1.19203	0.663686	-1.79608	0.0724825	0.327957	-1.09082
8558	CDK10	68.5169	0.910227	0.506814	1.79598	0.0724982	0.327957	0.850414
55719	SLF2	49.0787	-1.00503	0.559945	-1.79487	0.0726749	0.328506	-0.95688
115123	MARCH3	55.567	-0.921668	0.514266	-1.7922	0.0731008	0.330179	-0.885725
6598	SMARCB1	171.34	0.722386	0.403394	1.79077	0.0733299	0.330704	0.691393
7453	WARS	58.6229	-0.909165	0.507749	-1.79058	0.0733609	0.330704	-0.85934
9349	RPL23	147.491	0.683412	0.381702	1.79043	0.0733844	0.330704	0.660939
7464	CORO2A	155.601	-0.642259	0.359045	-1.7888	0.0736477	0.331639	-0.627902
10127	ZNF263	67.2742	0.795509	0.445011	1.78762	0.0738379	0.332242	0.749683
291	SLC25A4	91.9051	0.778825	0.435971	1.78642	0.0740319	0.332863	0.735918
57561	ARRDC3	152.267	0.546465	0.306162	1.78489	0.0742796	0.33347	0.539156
8301	PICALM	60.1855	0.921561	0.516254	1.78509	0.0742461	0.33347	0.87114
10096	ACTR3	46.4758	-0.895421	0.501794	-1.78444	0.0743522	0.333544	-0.850276
4705	NDUFA10	163.419	-0.505411	0.283398	-1.7834	0.0745214	0.333799	-0.49942
56254	RNF20	88.3989	0.810739	0.454604	1.7834	0.0745217	0.333799	0.772133
155066	ATP6V0E2	119.318	-0.928759	0.521228	-1.78187	0.074771	0.334524	-0.863943
203547	VMA21	160.81	0.605004	0.339563	1.78171	0.0747965	0.334524	0.591379
51699	VPS29	31.9065	-1.43847	0.807889	-1.78052	0.0749904	0.335138	-1.22977
10124	ARL4A	47.9018	0.813982	0.457912	1.77759	0.0754705	0.336215	0.774796
11340	EXOSC8	41.7787	1.14747	0.645616	1.77732	0.075515	0.336215	1.04798
55168	MRPS18A	126.1	1.18377	0.665557	1.77862	0.075302	0.336215	1.00219
746	TMEM258	245.279	-0.506285	0.284787	-1.77777	0.0754419	0.336215	-0.498349
92799	SHKBP1	45.1283	-1.12641	0.633686	-1.77756	0.0754763	0.336215	-1.02093
80207	OPA3	177.433	-0.622915	0.350595	-1.77674	0.0756111	0.33639	-0.611348
3400	ID4	67.9093	0.838204	0.471949	1.77605	0.075725	0.336392	0.789942
51439	FAM8A1	67.2883	1.15455	0.65003	1.77615	0.0757084	0.336392	1.04263
373	TRIM23	32.5034	-1.13672	0.640495	-1.77475	0.0759387	0.337088	-1.03234
7259	TSPYL1	466.615	-0.598355	0.337635	-1.77219	0.0763626	0.338716	-0.588763
5831	PYCR1	470.849	-0.588054	0.331926	-1.77164	0.0764541	0.338869	-0.578247
5704	PSMC4	100.497	-0.859296	0.485166	-1.77114	0.0765376	0.338985	-0.817977
23467	NPTXR	423.64	-0.752509	0.425007	-1.77058	0.0766303	0.339142	-0.733337
27097	TAF5L	44.3055	0.880361	0.497389	1.76997	0.076733	0.339343	0.828514
348262	MCRIP1	168.901	-0.857602	0.485011	-1.76821	0.0770259	0.34022	-0.821845
6904	TBCD	78.6934	-0.990601	0.560272	-1.76807	0.0770488	0.34022	-0.913496
9908	G3BP2	291.763	-0.424131	0.239927	-1.76775	0.0771034	0.34022	-0.419657
6867	TACC1	195.296	-0.680513	0.385102	-1.7671	0.0772119	0.340445	-0.666741
10992	SF3B2	614.562	-0.345843	0.195762	-1.76665	0.0772862	0.340519	-0.343903
23476	BRD4	222.452	-0.696789	0.3949	-1.76447	0.0776526	0.341617	-0.682255
5689	PSMB1	231.508	0.683684	0.387401	1.7648	0.0775976	0.341617	0.666475
7353		78.3173	-0.781916	0.443228	-1.76414	0.0777083	0.341617	-0.747462
10313	RTN3	140.722	0.584133	0.331733	1.76085	0.0782631	0.343801	0.571021
1786	DNMT1	84.111	0.901429	0.512345	1.75942	0.0785065	0.343946	0.861885
3954	LETM1	94.0797	-0.716581	0.407184	-1.75985	0.078434	0.343946	-0.691884
54471	MIEF1	306.618	-0.432892	0.245976	-1.75989	0.078426	0.343946	-0.428715
6193	RPS5	583.336	-0.473997	0.269425	-1.75929	0.0785284	0.343946	-0.468507
57456	KIAA1143	229.948	-0.520982	0.296571	-1.75669	0.078971	0.34563	-0.512318
124641	OVCA2	307.177	-0.665842	0.379607	-1.75403	0.0794254	0.347361	-0.647524
114971	PTPMT1	173.988	-0.745713	0.425286	-1.75344	0.079527	0.347441	-0.717886
3017	HIST1H2BD	31.0751	1.78221	1.01652	1.75324	0.0795609	0.347441	1.39975
53917	RAB24	117.134	-0.80941	0.461871	-1.75246	0.0796947	0.347765	-0.775564
7311	UBA52	515.769	-0.453823	0.259063	-1.75178	0.079811	0.347765	-0.449238
79036	KXD1	94.5228	-0.751	0.428657	-1.75198	0.0797769	0.347765	-0.719662
2734	GLG1	130.383	-0.578679	0.330525	-1.75079	0.0799821	0.348254	-0.567315
10594	PRPF8	71.1782	0.857883	0.490487	1.74904	0.0802837	0.348532	0.813509
130612	TMEM198	89.5046	-0.991227	0.566796	-1.74883	0.0803211	0.348532	-0.91451
3633	INPP5B	42.232	0.866689	0.495596	1.74878	0.0803289	0.348532	0.819026
5721	PSME2	47.5979	-1.36846	0.782553	-1.74872	0.08034	0.348532	-1.17113
64419	MTMR14	44.0272	-1.00444	0.573988	-1.74994	0.080129	0.348532	-0.934569
10237	SLC35B1	36.2815	1.21295	0.693864	1.7481	0.0804461	0.348737	1.09747
3833	KIFC1	168.228	0.990153	0.566858	1.74674	0.0806827	0.349507	0.947917
777	CACNA1E	34.3473	1.13798	0.652014	1.74533	0.0809278	0.350313	1.02882
143244	EIF5AL1	90.2479	-0.911158	0.522507	-1.74382	0.0811906	0.350414	-0.855141
152926	PPM1K	76.2669	0.837009	0.479963	1.7439	0.081176	0.350414	0.779384
2776	GNAQ	318.623	-0.59437	0.340907	-1.7435	0.0812468	0.350414	-0.584608
6009	RHEB	96.7838	0.716056	0.410488	1.7444	0.0810894	0.350414	0.683979
6631	SNRPC	88.7135	1.01677	0.582814	1.7446	0.0810554	0.350414	0.949967
10755	GIPC1	49.1649	-1.31336	0.753598	-1.74278	0.0813722	0.350482	-1.13657
23049	SMG1	79.1951	-0.775271	0.44486	-1.74273	0.0813809	0.350482	-0.742248
25829	TMEM184B	187.548	-0.688153	0.394952	-1.74237	0.081444	0.350499	-0.666155
127829	ARL8A	130.287	-0.709259	0.40719	-1.74184	0.0815366	0.350542	-0.687432
375757	SWI5	62.5602	1.26736	0.727686	1.74163	0.0815724	0.350542	1.0748
1729	DIAPH1	118.741	0.766033	0.440251	1.73999	0.0818606	0.350816	0.728399
60412	EXOC4	34.5571	1.34021	0.769987	1.74056	0.0817612	0.350816	1.15057
79869	CPSF7	329.913	-0.469272	0.269709	-1.73992	0.0818729	0.350816	-0.464261
9352	TXNL1	191.301	-0.611039	0.351161	-1.74005	0.0818497	0.350816	-0.595894
57035	RSRP1	43.4929	0.829822	0.47745	1.73803	0.0822056	0.351479	0.788001
64236	PDLIM2	72.2204	-0.919017	0.528735	-1.73814	0.0821857	0.351479	-0.87271
8935	SKAP2	88.1773	-0.763358	0.439133	-1.73833	0.0821527	0.351479	-0.731541
112574	SNX18	59.6955	-0.826925	0.476033	-1.73712	0.0823666	0.351914	-0.789329
55705	IPO9	804.104	-0.519524	0.299427	-1.73506	0.0827299	0.353211	-0.513417
10139	ARFRP1	35.9902	-2.60146	1.50034	-1.73392	0.0829324	0.353808	-1.44456
4913	NTHL1	45.3467	-1.88424	1.0869	-1.7336	0.082989	0.353808	-1.41845
10299	MARCH6	506.63	-0.522423	0.301639	-1.73195	0.0832824	0.354803	-0.51535
1106	CHD2	47.5673	0.691166	0.399339	1.73078	0.0834918	0.35493	0.665845
284161	GDPD1	115.097	-0.649153	0.375039	-1.7309	0.0834705	0.35493	-0.631525
7013	TERF1	67.4403	-0.777873	0.449313	-1.73125	0.0834075	0.35493	-0.743186
11094	CACFD1	461.692	-0.669441	0.387156	-1.72912	0.0837869	0.355013	-0.650787
246175	CNOT6L	139.625	-0.674978	0.390228	-1.7297	0.083684	0.355013	-0.656954
26278	SACS	117.101	0.610361	0.353289	1.72765	0.0840504	0.355013	0.589078
4924	NUCB1	32.2402	-2.42092	1.40123	-1.7277	0.0840414	0.355013	-1.44655
51150	SDF4	37.8425	1.19849	0.693348	1.72856	0.0838885	0.355013	1.0699
51246	SHISA5	89.6758	-0.898728	0.520179	-1.72773	0.0840368	0.355013	-0.845493
54469	ZFAND6	48.0845	-1.17933	0.682473	-1.72803	0.0839834	0.355013	-1.07984
6746	SSR2	157.479	0.826966	0.478253	1.72914	0.0837843	0.355013	0.791544
83607	AMMECR1L	54.1734	0.886563	0.512457	1.73002	0.0836261	0.355013	0.839157
5080	PAX6	37.8951	-0.977001	0.566118	-1.72579	0.0843851	0.355976	-0.913357
728448	PPIEL	56.5826	-1.02124	0.59178	-1.72572	0.0843986	0.355976	-0.953507
2232	FDXR	41.6362	1.34304	0.778546	1.72506	0.0845164	0.356219	1.1266
4234	METTL1	91.0092	-0.75819	0.439604	-1.72471	0.0845792	0.356231	-0.732999
100528062	ARMCX5-GPRASP2	62.2971	0.830313	0.482377	1.7213	0.0851972	0.358324	0.784248
114928	GPRASP2	62.2971	0.830313	0.482377	1.7213	0.0851972	0.358324	0.784248
8892	EIF2B2	50.6285	0.741334	0.431065	1.71977	0.0854741	0.359234	0.713055
7327	UBE2G2	288.787	-0.671104	0.390526	-1.71846	0.0857125	0.359725	-0.65584
80150	ASRGL1	1012.85	-0.442485	0.257471	-1.71858	0.0856907	0.359725	-0.438611
26135	SERBP1	1704.31	-0.42269	0.246185	-1.71696	0.085987	0.360367	-0.419451
9869	SETDB1	37.0429	0.959074	0.558508	1.71721	0.0859413	0.360367	0.906377
134553	C5orf24	430.01	0.448076	0.261374	1.71431	0.0864715	0.361713	0.442621
23649	POLA2	88.8691	0.952156	0.555587	1.71378	0.0865683	0.361713	0.854492
27185	DISC1	172.007	0.490338	0.286095	1.7139	0.086547	0.361713	0.481997
9741	LAPTM4A	79.8831	0.972843	0.567739	1.71354	0.0866133	0.361713	0.917373
9939	RBM8A	444.987	-0.407308	0.237523	-1.71481	0.0863796	0.361713	-0.403937
5903	RANBP2	57.1506	-0.786161	0.459253	-1.71183	0.0869285	0.362518	-0.754371
9898	UBAP2L	178.627	-0.419238	0.244888	-1.71196	0.0869042	0.362518	-0.414972
729171	ANKRD20A8P	138.103	-0.833956	0.487271	-1.71148	0.0869919	0.362528	-0.791849
10650	PRELID3A	70.0709	-0.964201	0.564181	-1.70903	0.0874456	0.362633	-0.919672
23197	FAF2	47.0879	0.810437	0.474161	1.7092	0.0874136	0.362633	0.779819
51534	VTA1	159.007	0.669955	0.391973	1.70918	0.0874167	0.362633	0.647478
55573	CDV3	140.391	1.05147	0.615051	1.70957	0.0873448	0.362633	0.991622
9013	TAF1C	128.899	-0.699836	0.409409	-1.70938	0.0873807	0.362633	-0.676163
950	SCARB2	33.1015	1.07223	0.6271	1.70983	0.0872976	0.362633	0.984372
9556		418.745	-0.669301	0.391192	-1.71093	0.0870948	0.362633	-0.654364
3621	ING1	139.546	-0.46924	0.274628	-1.70864	0.0875178	0.362679	-0.463372
10795	ZNF268	128.021	-0.680164	0.398741	-1.70578	0.0880489	0.363608	-0.663492
10856	RUVBL2	48.1564	-2.06568	1.21033	-1.70671	0.0878765	0.363608	-1.42617
23299	BICD2	159.75	-0.662509	0.388345	-1.70598	0.0880118	0.363608	-0.644554
3336	HSPE1	80.7037	0.894025	0.523888	1.70652	0.0879115	0.363608	0.839475
3939	LDHA	118.862	1.04241	0.610993	1.70609	0.0879918	0.363608	0.977852
751580	LINC00106	151.588	-0.911365	0.534888	-1.70384	0.0884105	0.36434	-0.875094
9139	CBFA2T2	174.437	-0.567617	0.333101	-1.70404	0.0883743	0.36434	-0.555319
9684	LRRC14	33.6525	-1.30363	0.764904	-1.7043	0.088325	0.36434	-1.13421
10573	MRPL28	41.7863	-2.38671	1.40149	-1.70298	0.088571	0.364688	-1.39589
10746	MAP3K2	379.695	-0.428766	0.25181	-1.70273	0.088618	0.364688	-0.425096
83746	L3MBTL2	53.1699	-1.27704	0.750255	-1.70214	0.0887289	0.364891	-1.15727
55096	EBLN2	30.8166	0.87228	0.512636	1.70156	0.0888383	0.365087	0.834564
4723	NDUFV1	69.6523	1.15896	0.681363	1.70094	0.0889547	0.365257	1.02008
9118	INA	103.708	-0.792522	0.466003	-1.70068	0.089003	0.365257	-0.750798
1026	CDKN1A	283.037	0.428179	0.251866	1.70003	0.0891258	0.365508	0.420939
25980	AAR2	205.998	-0.457273	0.269165	-1.69886	0.0893462	0.365653	-0.451966
28511	NKIRAS2	435.834	-0.612041	0.360262	-1.69888	0.0893422	0.365653	-0.599095
3191	HNRNPL	87.9444	0.705044	0.414908	1.69928	0.0892669	0.365653	0.677549
27257	LSM1	110.862	-0.70758	0.417446	-1.69502	0.0900708	0.367856	-0.688203
55023	PHIP	577.145	-0.692063	0.408275	-1.69509	0.0900583	0.367856	-0.677111
6903	TBCC	381.545	-0.405464	0.239145	-1.69547	0.0899858	0.367856	-0.402367
27338	UBE2S	79.7522	0.886327	0.523712	1.69239	0.090571	0.369644	0.829707
10961	ERP29	447.602	-0.391781	0.231802	-1.69016	0.0909975	0.370874	-0.388952
197370	NSMCE1	31.5786	-1.83288	1.08442	-1.69019	0.0909916	0.370874	-1.38283
84364	ARFGAP2	134.725	-0.583209	0.345282	-1.68908	0.0912047	0.371463	-0.567976
26097	CHTOP	512.592	-0.443139	0.26244	-1.68854	0.0913083	0.37163	-0.438849
6629	SNRPB2	53.8327	0.935796	0.554329	1.68816	0.0913808	0.37167	0.87329
23360	FNBP4	50.7681	0.593003	0.351476	1.68718	0.0915693	0.372177	0.578848
23589	CARHSP1	400.284	0.467558	0.277177	1.68686	0.0916311	0.372177	0.457758
5817	PVR	111.867	-0.76134	0.451803	-1.68512	0.0919663	0.373282	-0.733571
1173	AP2M1	246.419	-0.527133	0.313142	-1.68337	0.0923043	0.374142	-0.516769
153830	RNF145	46.2326	0.919655	0.546288	1.68346	0.0922856	0.374142	0.855483
147808	ZNF784	121.462	-0.721761	0.429079	-1.68212	0.0925465	0.37439	-0.701411
3185	HNRNPF	107.927	0.993829	0.590837	1.68207	0.092555	0.37439	0.944818
81	ACTN4	165.273	-0.718202	0.426831	-1.68264	0.0924451	0.37439	-0.695149
9819	TSC22D2	141.88	-0.86295	0.513321	-1.68111	0.0927411	0.374887	-0.827834
1196	CLK2	292.987	-0.463136	0.275743	-1.6796	0.0930361	0.375521	-0.457874
205	AK4	385.439	-0.729406	0.434344	-1.67933	0.0930882	0.375521	-0.711693
23187	PHLDB1	46.0651	-1.3753	0.818647	-1.67997	0.0929625	0.375521	-1.17747
11075	STMN2	699.265	-0.348242	0.207506	-1.67823	0.0933019	0.375871	-0.346062
151987	PPP4R2	57.4848	0.776171	0.462404	1.67855	0.093239	0.375871	0.733432
100129195	ZSCAN16-AS1	60.9687	0.670475	0.400241	1.67518	0.0938995	0.376853	0.647566
150759	LINC00342	280.862	-0.529879	0.316228	-1.67562	0.0938119	0.376853	-0.521315
2120	ETV6	48.8807	0.957331	0.571528	1.67504	0.093927	0.376853	0.905458
84905	ZNF341	36.6433	-1.17166	0.699061	-1.67605	0.0937283	0.376853	-1.07879
8505	PARG	36.7003	0.984988	0.587761	1.67583	0.0937712	0.376853	0.902418
9668	ZNF432	73.7472	-0.646084	0.385477	-1.67606	0.0937257	0.376853	-0.631011
27113	BBC3	66.0375	-0.709275	0.423746	-1.67382	0.0941656	0.377554	-0.690392
163033	ZNF579	65.8551	-0.881468	0.52699	-1.67264	0.0943973	0.377972	-0.840538
5413		53.0772	-2.12456	1.26994	-1.67296	0.0943357	0.377972	-1.58114
6742	SSBP1	130.908	-0.671936	0.402179	-1.67074	0.0947735	0.379185	-0.645983
773	CACNA1A	295.816	-0.580023	0.347224	-1.67046	0.0948282	0.379185	-0.569825
25824	PRDX5	58.645	-1.72068	1.03027	-1.67012	0.0948959	0.3792	-1.27963
64377	CHST8	168.722	-0.643963	0.385964	-1.66845	0.0952258	0.380261	-0.626554
64897	C12orf43	80.2122	1.10428	0.66199	1.66813	0.0952899	0.380261	0.953888
10554	AGPAT1	76.8498	-1.09279	0.655343	-1.66751	0.0954122	0.380493	-0.989006
124583	CANT1	254.692	-0.4943	0.296629	-1.66639	0.0956356	0.380941	-0.486617
1983	EIF5	163.875	0.46821	0.280988	1.6663	0.0956531	0.380941	0.459055
28973	MRPS18B	557.878	0.385718	0.231582	1.66558	0.0957968	0.381257	0.380577
6509	SLC1A4	204.634	-0.4816	0.289684	-1.6625	0.0964119	0.383448	-0.474936
374383	NCR3LG1	171.035	0.688508	0.414243	1.66209	0.0964954	0.383522	0.652256
100093630	SNHG8	69.4448	0.827531	0.498406	1.66036	0.0968425	0.383872	0.793956
10109	ARPC2	146.373	-0.466827	0.281132	-1.66053	0.0968082	0.383872	-0.460482
120227	CYP2R1	51.7046	-1.02822	0.619166	-1.66066	0.0967817	0.383872	-0.955818
7465	WEE1	270.257	-0.423833	0.255251	-1.66045	0.0968236	0.383872	-0.419978
51222	ZNF219	178.47	0.762727	0.459589	1.65958	0.0969983	0.383976	0.722855
6892	TAPBP	129.62	-0.995684	0.599942	-1.65963	0.096988	0.383976	-0.906638
51209	RAB9B	33.9932	-0.991484	0.597773	-1.65863	0.0971906	0.38448	-0.921322
7171	TPM4	84.2502	-0.996026	0.600878	-1.65762	0.0973948	0.384774	-0.919042
8826	IQGAP1	75.6898	-0.56578	0.341264	-1.65789	0.0973387	0.384774	-0.554305
219293	ATAD3C	68.1406	-0.991066	0.598474	-1.65599	0.097724	0.385048	-0.928687
28974	C19orf53	165.729	-0.693398	0.418695	-1.65609	0.0977032	0.385048	-0.671277
339324	ZNF260	121.649	-0.571599	0.345106	-1.6563	0.0976609	0.385048	-0.557958
9683	N4BP1	116.896	-0.542729	0.327611	-1.65663	0.0975951	0.385048	-0.534607
84912	SLC35B4	130.414	-0.730158	0.44118	-1.65501	0.0979224	0.385573	-0.705011
57003	CCDC47	219.413	-0.660535	0.399205	-1.65462	0.0980008	0.385626	-0.643141
10576	CCT2	117.5	0.999022	0.604248	1.65333	0.0982634	0.386147	0.947943
54861	SNRK	68.2439	-0.647349	0.391515	-1.65345	0.0982401	0.386147	-0.630548
102288414	C11orf98	65.2804	0.933226	0.565426	1.65048	0.0988443	0.388172	0.850659
23168	RTF1	70.3225	-0.840727	0.509573	-1.64987	0.0989703	0.388235	-0.795188
51585	PCF11	101.639	-0.455872	0.276326	-1.64976	0.0989915	0.388235	-0.45095
105369635		60.5964	-0.610866	0.370734	-1.64772	0.0994107	0.389288	-0.597855
129642	MBOAT2	53.5411	-1.07634	0.65364	-1.64669	0.0996226	0.389288	-0.996269
145853	C15orf61	34.4708	0.97109	0.590007	1.64589	0.0997855	0.389288	0.918058
29959	NRBP1	97.5757	-0.630209	0.382745	-1.64655	0.0996499	0.389288	-0.61414
389677	RBM12B	40.3787	0.825768	0.501713	1.6459	0.0997848	0.389288	0.77495
51604	PIGT	120.465	-0.572315	0.347494	-1.64698	0.0995625	0.389288	-0.560028
79081	LBHD1	64.7946	0.933357	0.566996	1.64615	0.0997339	0.389288	0.850722
9095	TBX19	48.5045	-0.961266	0.583885	-1.64633	0.0996966	0.389288	-0.891365
819	CAMLG	101.769	-0.716704	0.435922	-1.64411	0.100154	0.390467	-0.689378
100131067	CKMT2-AS1	49.0778	1.03127	0.629156	1.63913	0.101187	0.390769	0.919235
10430	TMEM147	126.873	-0.59838	0.364523	-1.64154	0.100685	0.390769	-0.583089
130916	MTERF4	89.2512	-0.684064	0.416729	-1.64151	0.100692	0.390769	-0.661049
27230	SERP1	149.334	-0.65631	0.4004	-1.63913	0.101185	0.390769	-0.636128
2909	ARHGAP35	214.98	-0.734496	0.448134	-1.63901	0.101211	0.390769	-0.712125
2947	GSTM3	41.1651	-1.65463	1.0071	-1.64296	0.100391	0.390769	-1.29954
4293	MAP3K9	76.0825	-0.882083	0.537886	-1.63991	0.101025	0.390769	-0.818744
55501	CHST12	89.8173	-0.698926	0.426389	-1.63918	0.101177	0.390769	-0.672547
56916	SMARCAD1	93.3656	0.638243	0.388763	1.64173	0.100646	0.390769	0.622399
6430	SRSF5	269.026	-0.545755	0.332987	-1.63897	0.10122	0.390769	-0.534607
65981	CAPRIN2	45.6991	-1.15089	0.701732	-1.64008	0.100989	0.390769	-1.0136
81034	SLC25A32	38.3598	0.963363	0.58767	1.63929	0.101152	0.390769	0.87123
833	CARS	506.989	-0.426811	0.260066	-1.64116	0.100763	0.390769	-0.423146
9258	MFHAS1	659.424	-0.557428	0.339529	-1.64177	0.100638	0.390769	-0.548885
9334	B4GALT5	520.583	-0.469782	0.285987	-1.64267	0.100452	0.390769	-0.464734
24137	KIF4A	31.2829	-0.993529	0.606427	-1.63833	0.101353	0.390978	-0.935505
593	BCKDHA	98.6026	-1.03257	0.630357	-1.63807	0.101406	0.390978	-0.924016
23065	EMC1	35.6473	1.11354	0.680861	1.63548	0.101947	0.391813	0.983286
29085	PHPT1	57.4967	-0.996818	0.609395	-1.63575	0.101892	0.391813	-0.930467
3777	KCNK3	78.9926	-0.992747	0.607015	-1.63546	0.101953	0.391813	-0.919318
56652		36.77	-0.765715	0.468139	-1.63566	0.101911	0.391813	-0.736931
81873	ARPC5L	115.073	0.840718	0.513707	1.63657	0.10172	0.391813	0.786671
11334	TUSC2	289.438	-0.435045	0.266176	-1.63442	0.10217	0.392391	-0.430736
440270	GOLGA8B	66.155	-0.911032	0.55755	-1.63399	0.102261	0.392485	-0.863862
91289	LMF2	268.768	-0.795649	0.487586	-1.63181	0.102719	0.393991	-0.763796
150465	TTL	224.805	0.434095	0.266173	1.63088	0.102916	0.394491	0.42454
4204	MECP2	53.1247	-0.785626	0.482135	-1.62947	0.103213	0.395372	-0.745109
51035	UBXN1	141.493	-0.571919	0.351092	-1.62897	0.103319	0.395523	-0.557874
374969	SVBP	189.124	-0.49128	0.301678	-1.62849	0.103421	0.395657	-0.484419
338799	LINC01089	63.9047	-0.653508	0.401548	-1.62747	0.103637	0.395955	-0.637892
4830	NME1	242.911	-0.544469	0.334609	-1.62718	0.103699	0.395955	-0.532005
79169	C1orf35	139.364	-0.511585	0.314281	-1.62779	0.103568	0.395955	-0.504397
29095	ORMDL2	118.189	-0.877015	0.539581	-1.62536	0.104085	0.396926	-0.809422
5682	PSMA1	96.9633	0.650122	0.399988	1.62535	0.104088	0.396926	0.62922
1622	DBI	32.5161	1.09087	0.673135	1.62058	0.105107	0.396979	0.96918
1785	DNM2	58.5643	-1.12613	0.694687	-1.62106	0.105005	0.396979	-0.991265
1801	DPH1	307.322	-0.610051	0.376729	-1.61934	0.105374	0.396979	-0.593958
2181	ACSL3	123.876	-0.46234	0.285463	-1.61962	0.105315	0.396979	-0.456442
25923	ATL3	93.1399	0.572555	0.353422	1.62003	0.105225	0.396979	0.554426
2812	GP1BB	99.5428	-1.12866	0.695779	-1.62216	0.104769	0.396979	-1.00142
28232	SLCO3A1	133.167	-0.516655	0.318294	-1.6232	0.104546	0.396979	-0.508556
29114	TAGLN3	42.7831	1.3315	0.821697	1.62042	0.105141	0.396979	1.08322
3226	HOXC10	115.984	-1.03728	0.63879	-1.62381	0.104416	0.396979	-0.964333
4670	HNRNPM	1226.1	-0.273022	0.16815	-1.62368	0.104443	0.396979	-0.27209
471	ATIC	52.0837	-0.758195	0.467128	-1.6231	0.104568	0.396979	-0.723931
51154	MRTO4	173.518	-0.718794	0.44305	-1.62238	0.104723	0.396979	-0.696586
517		88.0262	0.944385	0.582725	1.62064	0.105096	0.396979	0.870356
5253	PHF2	47.3595	1.03054	0.6349	1.62315	0.104558	0.396979	0.922935
54891	INO80D	156.352	-0.932203	0.574962	-1.62133	0.104947	0.396979	-0.889262
55226	NAT10	48.8811	1.06278	0.656293	1.61936	0.105369	0.396979	0.933825
7290	HIRA	45.3514	-1.11297	0.686478	-1.62128	0.104958	0.396979	-1.02192
84458	LCOR	86.0734	0.563279	0.347016	1.62321	0.104545	0.396979	0.548317
8704	B4GALT2	345.613	-0.628808	0.387427	-1.62304	0.104582	0.396979	-0.613304
83451	ABHD11	42.4898	1.11795	0.690515	1.61902	0.105444	0.396989	0.983423
100506421		35.9682	1.19307	0.737421	1.6179	0.105684	0.397642	1.04024
10194	TSHZ1	70.0753	-1.06974	0.662562	-1.61455	0.106408	0.397838	-0.99495
10477	UBE2E3	206.424	-0.541463	0.335361	-1.61457	0.106404	0.397838	-0.530721
112483	SAT2	56.5286	1.42173	0.879911	1.61576	0.106146	0.397838	1.11383
27153	ZNF777	48.5198	-0.909433	0.563117	-1.615	0.106311	0.397838	-0.853273
5079	PAX5	61.7018	-0.638486	0.395074	-1.61612	0.106069	0.397838	-0.621397
51218	GLRX5	374.852	-0.413288	0.255858	-1.6153	0.106246	0.397838	-0.408888
51650	MRPS33	62.7087	0.855217	0.529519	1.61508	0.106293	0.397838	0.807648
57181	SLC39A10	39.5317	-1.95153	1.20761	-1.61603	0.106087	0.397838	-1.34302
8682	PEA15	74.1662	-1.03582	0.64139	-1.61497	0.106318	0.397838	-0.95
9887	SMG7	180.53	-0.535875	0.331487	-1.61658	0.105969	0.397838	-0.524217
404734	ANKHD1-EIF4EBP3	40.2605	1.23016	0.762762	1.61277	0.106793	0.397984	1.02564
6464	SHC1	130.116	-0.758944	0.470659	-1.61251	0.10685	0.397984	-0.726495
7297	TYK2	73.0981	-0.754913	0.467983	-1.61312	0.106718	0.397984	-0.71874
7546	ZIC2	301.388	-0.387336	0.240128	-1.61304	0.106736	0.397984	-0.383954
81611	ANP32E	103.479	-0.676853	0.419478	-1.61356	0.106623	0.397984	-0.651851
8637	EIF4EBP3	40.2605	1.23016	0.762762	1.61277	0.106793	0.397984	1.02564
148867	SLC30A7	85.932	-0.687113	0.42637	-1.61154	0.107062	0.398023	-0.664028
22794	CASC3	254.937	0.868337	0.538764	1.61172	0.107023	0.398023	0.831492
7750	ZMYM2	92.7665	-0.508008	0.315117	-1.61212	0.106935	0.398023	-0.500919
93210	PGAP3	42.5222	-1.05031	0.652461	-1.60977	0.107448	0.399208	-0.95482
23588	KLHDC2	188.637	-0.480286	0.298643	-1.60823	0.107786	0.399914	-0.473263
54828	BCAS3	39.5098	-1.14361	0.711066	-1.60831	0.107768	0.399914	-1.02356
55090	MED9	68.8765	-0.648143	0.40308	-1.60798	0.10784	0.399914	-0.631344
580	BARD1	120.874	-0.394475	0.245417	-1.60737	0.107973	0.400157	-0.391265
23545	ATP6V0A2	30.5354	-1.09744	0.683142	-1.60646	0.108173	0.400326	-0.99017
51073	MRPL4	278.533	-0.410095	0.255314	-1.60624	0.108222	0.400326	-0.40599
55860	ACTR10	155.573	-0.473293	0.294555	-1.60681	0.108097	0.400326	-0.466717
116028	RMI2	48.4028	0.919245	0.572554	1.60552	0.10838	0.400662	0.848953
1027	CDKN1B	256.096	0.672171	0.418965	1.60436	0.108635	0.401352	0.655338
1933	EEF1B2	198.266	0.64883	0.404524	1.60393	0.108729	0.401451	0.629132
100271836	SMG1P3	85.6614	-0.921121	0.574545	-1.60322	0.108886	0.401781	-0.874133
219931	TPCN2	54.8275	1.12781	0.705613	1.59834	0.109966	0.402633	0.956448
23413	NCS1	35.8701	-1.86913	1.17075	-1.59653	0.11037	0.402633	-1.39144
23647	ARFIP2	106.797	-0.645531	0.40427	-1.59678	0.110314	0.402633	-0.62268
24148	PRPF6	536.337	-0.502235	0.31382	-1.60039	0.109512	0.402633	-0.495643
2771	GNAI2	45.9341	-0.840656	0.52622	-1.59754	0.110146	0.402633	-0.790443
29954	POMT2	245.031	-0.696096	0.435412	-1.59871	0.109886	0.402633	-0.669126
3422	IDI1	33.5957	-0.976882	0.610795	-1.59936	0.10974	0.402633	-0.910955
54819	ZCCHC10	181.057	-0.475588	0.297897	-1.59649	0.11038	0.402633	-0.469079
55353	LAPTM4B	150.708	0.463144	0.290125	1.59636	0.110408	0.402633	0.451794
613037		36.3407	-1.29847	0.813132	-1.59687	0.110294	0.402633	-1.10782
6217	RPS16	414.491	-0.389847	0.243727	-1.59952	0.109705	0.402633	-0.386042
7019	TFAM	46.7894	0.965743	0.604175	1.59845	0.109943	0.402633	0.869144
79735	TBC1D17	41.001	-1.29458	0.808451	-1.6013	0.10931	0.402633	-1.12177
79903	NAA60	122.441	-0.83434	0.522462	-1.59694	0.110279	0.402633	-0.794048
79966	SCD5	32.0659	1.4082	0.881472	1.59755	0.110142	0.402633	1.23291
84324	SARNP	37.0097	-0.741064	0.46271	-1.60157	0.10925	0.402633	-0.716125
84461	NEURL4	346.479	-0.507729	0.317242	-1.60045	0.109499	0.402633	-0.500365
84987	COX14	193.541	-0.564529	0.352691	-1.60063	0.109458	0.402633	-0.549872
93183	PIGM	536.728	-0.531206	0.332505	-1.59759	0.110134	0.402633	-0.523211
4598	MVK	101.877	-0.57932	0.363022	-1.59583	0.110527	0.40282	-0.565972
3005	H1F0	61.8813	1.01709	0.637765	1.59477	0.110763	0.40343	0.935569
54989	ZNF770	236.92	0.819501	0.514082	1.5941	0.110913	0.403728	0.789124
10291	SF3A1	155.196	0.472945	0.296753	1.59373	0.110996	0.403781	0.461047
285237	C3orf38	49.9306	0.752068	0.472336	1.59223	0.111333	0.40476	0.722045
51326	ARL17A	225.591	0.433259	0.272201	1.59169	0.111455	0.404957	0.425303
11231	SEC63	160.56	-0.529524	0.332852	-1.59087	0.111639	0.405321	-0.521291
501	ALDH7A1	88.9249	0.721101	0.453429	1.59033	0.111761	0.405321	0.690749
9343	EFTUD2	214.16	-0.524795	0.329938	-1.59059	0.111703	0.405321	-0.513889
6838	SURF6	85.1028	-0.592668	0.372858	-1.58953	0.111941	0.405727	-0.577239
27352	SGSM3	77.7802	1.21012	0.761468	1.58919	0.112017	0.405752	0.986107
8498	RANBP3	135.452	0.537416	0.338326	1.58846	0.112183	0.405764	0.521916
8886	DDX18	41.3376	-1.04751	0.65942	-1.58854	0.112164	0.405764	-0.93755
8971	H1FX	779.336	-0.391086	0.246234	-1.58827	0.112225	0.405764	-0.38791
711	ERC2-IT1	51.7125	-0.855578	0.538958	-1.58747	0.112407	0.406174	-0.817615
100505641	FGD5-AS1	134.635	-0.703716	0.443393	-1.58712	0.112486	0.406211	-0.68241
2005	ELK4	52.4053	-0.651613	0.410667	-1.58672	0.112576	0.406289	-0.636159
10772	SRSF10	833.26	-0.31543	0.198951	-1.58547	0.11286	0.406981	-0.313884
79039	DDX54	105.797	-0.545518	0.344117	-1.58527	0.112905	0.406981	-0.533863
125228	FAM210A	34.5093	1.55896	0.983815	1.58461	0.113056	0.407276	1.14713
1942	EFNA1	235.145	-0.423942	0.267809	-1.583	0.113422	0.408297	-0.419915
546	ATRX	121.73	-0.549721	0.347344	-1.58264	0.113503	0.408297	-0.535092
9097	USP14	174.977	-0.621126	0.392508	-1.58245	0.113546	0.408297	-0.605829
113878	DTX2	48.6389	-1.29683	0.820909	-1.57974	0.114166	0.409779	-1.09395
51504	TRMT112	151.615	0.629823	0.398669	1.57982	0.114149	0.409779	0.608947
55234	SMU1	32.6294	0.85688	0.542384	1.57984	0.114144	0.409779	0.7932
23062	GGA2	104.27	-0.705722	0.447269	-1.57785	0.114601	0.411094	-0.672968
5286	PIK3C2A	37.3003	-1.08671	0.689106	-1.57698	0.114799	0.411555	-0.971907
29088	MRPL15	117.874	-0.512885	0.325357	-1.57637	0.11494	0.41156	-0.503959
84809	CROCCP2	137.308	-0.574495	0.364421	-1.57646	0.114921	0.41156	-0.563477
353	APRT	36.7636	-1.51412	0.961166	-1.57529	0.115189	0.412203	-1.25618
63893	UBE2O	314.563	0.357303	0.227011	1.57394	0.115501	0.4129	0.351881
9818	NUP58	103.3	0.552593	0.35111	1.57385	0.115523	0.4129	0.53627
26030	PLEKHG3	143.483	-0.604387	0.384308	-1.57266	0.115797	0.413631	-0.590357
100526832		166.24	-0.75933	0.483551	-1.57032	0.11634	0.414247	-0.731794
151230	KLHL23	166.24	-0.75933	0.483551	-1.57032	0.11634	0.414247	-0.731794
23344	ESYT1	147.52	-0.567165	0.361235	-1.57007	0.116399	0.414247	-0.554488
26036	ZNF451	735.126	-0.509482	0.324353	-1.57076	0.116238	0.414247	-0.502591
29968	PSAT1	34.7715	0.966825	0.615886	1.56981	0.116459	0.414247	0.917233
493	ATP2B4	130.358	-0.588748	0.37496	-1.57016	0.116377	0.414247	-0.571605
9144	SYNGR2	184.105	-0.670634	0.426804	-1.57129	0.116115	0.414247	-0.64691
2547	XRCC6	630.965	-0.361351	0.230281	-1.56917	0.116608	0.414528	-0.358562
2171	FABP5	33.124	1.04516	0.666959	1.56705	0.117103	0.415619	0.951561
2188	FANCF	128.124	0.479175	0.3058	1.56696	0.117125	0.415619	0.464931
9699	RIMS2	340.724	-0.52688	0.336149	-1.5674	0.117021	0.415619	-0.519074
101928378	PTOV1-AS2	49.612	1.28994	0.823837	1.56577	0.117403	0.416106	1.03508
53944	CSNK1G1	61.9193	-0.627507	0.400765	-1.56577	0.117402	0.416106	-0.610047
89970	RSPRY1	247.45	-0.607837	0.388291	-1.56541	0.117486	0.416151	-0.595336
10278	EFS	131.319	-0.658193	0.420657	-1.56468	0.117659	0.416291	-0.633897
58478	ENOPH1	68.0412	-0.606529	0.387646	-1.56465	0.117666	0.416291	-0.589413
2013	EMP2	54.1197	-0.877183	0.56105	-1.56347	0.117943	0.417022	-0.825573
51429	SNX9	43.9499	0.766899	0.490825	1.56247	0.118178	0.417604	0.729142
2936	GSR	38.8405	-1.93313	1.23799	-1.56151	0.118403	0.417654	-1.31271
54812	AFTPH	67.7151	-0.616111	0.394543	-1.56158	0.118387	0.417654	-0.60066
9793	CKAP5	60.449	-0.669637	0.428787	-1.5617	0.118359	0.417654	-0.64862
170961	ANKRD24	30.666	1.93365	1.23866	1.56109	0.118503	0.417756	1.26839
9394	HS6ST1	40.6673	-1.47173	0.943154	-1.56044	0.118656	0.418048	-1.16661
493754	GS1-124K5.11	38.6567	0.914825	0.586421	1.56001	0.118756	0.418153	0.846096
7559	ZNF12	113.357	-0.531187	0.341013	-1.55767	0.119311	0.419855	-0.521428
622	BDH1	67.0984	0.657325	0.422088	1.55732	0.119395	0.419903	0.626949
57407	NMRAL1	55.7207	1.544	0.992445	1.55576	0.119766	0.420956	1.10939
122704	MRPL52	54.6033	1.09961	0.707844	1.55346	0.120314	0.422078	0.931992
4782	NFIC	306.586	-0.448419	0.288703	-1.55322	0.120371	0.422078	-0.443327
642776	DANT2	63.2749	-0.720026	0.463515	-1.5534	0.120327	0.422078	-0.694099
81689	ISCA1	73.5232	-0.885733	0.570275	-1.55317	0.120383	0.422078	-0.81219
94032	CAMK2N2	89.0787	-0.991365	0.638386	-1.55292	0.120441	0.422078	-0.876589
11198	SUPT16H	80.6818	0.588984	0.379894	1.55039	0.121047	0.422128	0.568148
254048	UBN2	160.359	-0.637186	0.410995	-1.55035	0.121058	0.422128	-0.620919
3033	HADH	33.8166	0.922829	0.595158	1.55056	0.121007	0.422128	0.840633
4776	NFATC4	35.4373	-1.95998	1.26292	-1.55194	0.120676	0.422128	-1.33711
54977	SLC25A38	43.9591	-0.748709	0.482846	-1.55062	0.120993	0.422128	-0.720345
5514	PPP1R10	285.809	0.472072	0.304202	1.55184	0.120701	0.422128	0.465711
55553	SOX6	323.018	0.452377	0.291774	1.55044	0.121037	0.422128	0.445965
83641	FAM107B	42.5872	-0.747532	0.48222	-1.55019	0.121096	0.422128	-0.714295
9854	C2CD2L	70.5157	-0.674322	0.434362	-1.55244	0.120557	0.422128	-0.652664
10715	CERS1	42.3675	-1.33758	0.863026	-1.54987	0.121173	0.422146	-1.11106
7532	YWHAG	1105.41	-0.353578	0.228296	-1.54877	0.121438	0.42282	-0.351252
728239	MAGED4	38.1916	-0.963446	0.622385	-1.54799	0.121625	0.422974	-0.880592
81557	MAGED4B	38.1916	-0.963446	0.622385	-1.54799	0.121625	0.422974	-0.880592
57670	KIAA1549	67.7874	-0.812051	0.524684	-1.54769	0.121696	0.422974	-0.772761
115024	NT5C3B	41.2182	-1.42322	0.92005	-1.5469	0.121888	0.423145	-1.1399
29896	TRA2A	148.536	0.801463	0.518046	1.54709	0.121842	0.423145	0.76489
28951	TRIB2	42.2549	0.897515	0.580706	1.54556	0.122212	0.423277	0.835649
51251	NT5C3A	30.5875	-0.895266	0.579251	-1.54556	0.122211	0.423277	-0.850988
56993	TOMM22	68.92	1.00796	0.65199	1.54598	0.122111	0.423277	0.924373
6866	TAC3	59.8853	0.958545	0.619951	1.54616	0.122066	0.423277	0.870165
475	ATOX1	32.9094	1.30583	0.845619	1.54423	0.122532	0.42381	1.0639
56995	TULP4	100.533	0.650364	0.421292	1.54374	0.122652	0.42381	0.623404
57659	ZBTB4	48.0967	-0.901055	0.583673	-1.54377	0.122645	0.42381	-0.844047
84307	ZNF397	557.161	-0.938978	0.608146	-1.544	0.122588	0.42381	-0.89429
55661	DDX27	171.886	-0.606679	0.393124	-1.54323	0.122776	0.423868	-0.59207
57410	SCYL1	43.3842	-1.04891	0.679879	-1.54278	0.122883	0.423868	-0.941377
9203	ZMYM3	83.126	-0.778636	0.504658	-1.5429	0.122855	0.423868	-0.733971
54918	CMTM6	599.902	-0.46219	0.299839	-1.54146	0.123205	0.423991	-0.456774
790	CAD	122.551	-0.519539	0.337035	-1.5415	0.123195	0.423991	-0.507308
81579	PLA2G12A	107.313	-0.555413	0.360142	-1.54221	0.123024	0.423991	-0.543513
84319	CMSS1	56.4442	1.16745	0.757135	1.54194	0.123089	0.423991	0.965421
23396	PIP5K1C	106.544	-0.784074	0.508896	-1.54073	0.123381	0.423999	-0.744765
285172	FAM126B	153.745	0.736969	0.478386	1.54053	0.123431	0.423999	0.704873
440193	CCDC88C	144.565	-0.539948	0.350357	-1.54114	0.123283	0.423999	-0.526996
5442	POLRMT	40.5484	1.38838	0.901477	1.54012	0.123531	0.423999	1.08035
55153	SDAD1	69.9526	0.617843	0.401202	1.53998	0.123565	0.423999	0.595743
1978	EIF4EBP1	85.9765	-1.1058	0.720004	-1.53583	0.124581	0.424047	-0.949027
199704	ZNF585A	93.3733	-0.584277	0.380285	-1.53642	0.124435	0.424047	-0.573103
26053	AUTS2	844.466	0.447157	0.290612	1.53867	0.123884	0.424047	0.440646
27245	AHDC1	127.392	0.630881	0.410367	1.53736	0.124206	0.424047	0.609039
3588	IL10RB	63.2197	-0.761269	0.495589	-1.53609	0.124516	0.424047	-0.725165
4707	NDUFB1	39.3589	1.23463	0.802015	1.53941	0.123705	0.424047	1.07299
54726	OTUD4	50.4087	-0.790156	0.514403	-1.53606	0.124523	0.424047	-0.752817
55156	ARMC1	539.124	-0.398899	0.259414	-1.53769	0.124124	0.424047	-0.395515
5571	PRKAG1	321.7	0.48433	0.315323	1.53598	0.124544	0.424047	0.475219
56895	AGPAT4	48.244	0.74269	0.483244	1.53689	0.124321	0.424047	0.696062
7994	KAT6A	670.287	-0.424752	0.27603	-1.53879	0.123856	0.424047	-0.420623
8021	NUP214	48.3325	-0.633403	0.412237	-1.5365	0.124415	0.424047	-0.615952
80315	CPEB4	152.834	0.444901	0.289435	1.53713	0.124261	0.424047	0.435302
90113	VWA5B2	85.5229	-0.811311	0.527532	-1.53794	0.124064	0.424047	-0.762344
9445	ITM2B	33.6618	-1.23237	0.802656	-1.53537	0.124693	0.424186	-1.04858
28991	COMMD5	36.1677	-1.04748	0.682747	-1.53422	0.124976	0.424904	-0.968733
3235	HOXD9	70.0049	0.84585	0.551818	1.53284	0.125315	0.425549	0.781347
51144	HSD17B12	48.1351	-0.713044	0.465252	-1.5326	0.125375	0.425549	-0.683292
92154		47.8907	-0.886648	0.578535	-1.53257	0.125381	0.425549	-0.826214
25920	NELFB	166.264	-0.60423	0.394335	-1.53228	0.125454	0.425552	-0.581625
339745	SPOPL	30.9729	-1.17508	0.767411	-1.53122	0.125714	0.425946	-1.02329
80213	TM2D3	59.1581	-0.825376	0.53903	-1.53122	0.125714	0.425946	-0.782082
3150	HMGN1	127.349	0.60907	0.397934	1.53058	0.125873	0.426242	0.588252
4733	DRG1	290.182	-0.62545	0.408713	-1.53029	0.125945	0.426242	-0.606457
4610	MYCL	142.301	0.624855	0.408485	1.52969	0.126094	0.426501	0.608416
116143	WDR92	33.1342	-0.975675	0.638341	-1.52845	0.1264	0.427049	-0.909032
6164	RPL34	53.5073	-1.09439	0.715949	-1.52859	0.126366	0.427049	-0.973899
10953	TOMM34	33.647	0.901882	0.590605	1.52705	0.126749	0.427255	0.828437
55270	NUDT15	30.9104	1.13094	0.740287	1.5277	0.126586	0.427255	0.976678
57606	SLAIN2	33.7814	1.01349	0.663685	1.52707	0.126744	0.427255	0.91657
93974		409.327	-0.387193	0.2535	-1.52739	0.126665	0.427255	-0.383603
1501	CTNND2	91.0346	0.575162	0.377091	1.52526	0.127195	0.427898	0.556484
27346	TMEM97	581.16	-0.351616	0.23059	-1.52485	0.127297	0.427898	-0.348777
54617	INO80	87.0621	-0.607013	0.398203	-1.52438	0.127414	0.427898	-0.589662
6526	SLC5A3	108.086	-0.442066	0.289728	-1.5258	0.127061	0.427898	-0.436884
6626	SNRPA	262.335	-0.461657	0.302808	-1.52459	0.127362	0.427898	-0.455355
7694	ZNF135	34.3808	-1.21868	0.799526	-1.52425	0.127445	0.427898	-1.08209
84444	DOT1L	175.637	-0.459638	0.30127	-1.52567	0.127093	0.427898	-0.452388
5245	PHB	133.682	-0.600328	0.394	-1.52367	0.12759	0.428143	-0.582035
51714		56.1626	0.776524	0.509944	1.52276	0.127818	0.428666	0.72672
55968	NSFL1C	84.6401	-0.861382	0.566008	-1.52185	0.128046	0.429185	-0.823803
55771	PRR11	691.809	-0.419688	0.275966	-1.5208	0.12831	0.429829	-0.415595
11130	ZWINT	44.6179	0.861991	0.567442	1.51908	0.128742	0.430205	0.806289
2767	GNA11	824.971	-0.472379	0.310804	-1.51986	0.128545	0.430205	-0.466389
375484	SIMC1	39.7514	-0.861303	0.567161	-1.51862	0.128858	0.430205	-0.809733
60559	SPCS3	90.8396	0.745167	0.490671	1.51867	0.128846	0.430205	0.701876
8674	VAMP4	36.4935	0.895265	0.589342	1.51909	0.128739	0.430205	0.830172
92979	MARCH9	75.3765	-0.863805	0.568438	-1.51961	0.128609	0.430205	-0.793697
29106	SCG3	60.0239	-0.651896	0.429374	-1.51825	0.128952	0.430277	-0.628202
11191	PTENP1	35.2571	0.886324	0.584024	1.51762	0.129111	0.430321	0.805732
63979	FIGNL1	30.2992	0.995565	0.655983	1.51767	0.129098	0.430321	0.913437
7375	USP4	141.257	-0.540959	0.356578	-1.51709	0.129245	0.430525	-0.529206
7574	ZNF26	43.0789	-0.892609	0.588644	-1.51638	0.129423	0.430679	-0.825341
8941	CDK5R2	137.054	-0.739358	0.487597	-1.51633	0.129436	0.430679	-0.705346
653583	PHLDB3	56.8278	-0.908442	0.599375	-1.51565	0.129608	0.431009	-0.831107
25839	COG4	83.7985	0.9372	0.619233	1.51349	0.130156	0.43196	0.817929
4728	NDUFS8	120.618	-0.720505	0.475926	-1.5139	0.13005	0.43196	-0.678525
79719	AAGAB	102.377	0.823744	0.544311	1.51337	0.130186	0.43196	0.761102
896	CCND3	80.4298	-0.901556	0.595661	-1.51354	0.130143	0.43196	-0.820838
84861	KLHL22	48.305	0.858706	0.567963	1.5119	0.130558	0.432954	0.79315
19	ABCA1	63.3655	0.569578	0.376885	1.51128	0.130717	0.432997	0.551734
9527	GOSR1	92.8672	0.68593	0.453827	1.51144	0.130677	0.432997	0.663921
113829	SLC35A4	166.757	-0.581122	0.384613	-1.51092	0.130808	0.433054	-0.566332
2631		35.6766	-0.896633	0.593698	-1.51025	0.130979	0.433077	-0.835072
5052	PRDX1	490.069	-0.369418	0.244641	-1.51004	0.131034	0.433077	-0.36628
7249	TSC2	52.1589	-1.55791	1.03146	-1.51039	0.130944	0.433077	-1.15204
2218	FKTN	32.7999	-1.08416	0.718442	-1.50904	0.131289	0.433677	-0.960556
23512	SUZ12	578.226	-0.459604	0.30471	-1.50833	0.13147	0.433709	-0.454221
440295	GOLGA6L9	44.54	-0.936635	0.621052	-1.50814	0.131518	0.433709	-0.874352
57701	NCKAP5L	59.5556	-1.1874	0.78718	-1.50843	0.131445	0.433709	-1.00178
144108	SPTY2D1	63.3879	-0.918215	0.609093	-1.50751	0.131679	0.433758	-0.838215
80895	ILKAP	66.5267	0.587265	0.389493	1.50777	0.131614	0.433758	0.571794
1108	CHD4	158.923	-0.563733	0.374256	-1.50628	0.131996	0.433802	-0.546418
50855	PARD6A	33.5839	1.79798	1.19335	1.50667	0.131895	0.433802	1.18404
5478	PPIA	505.303	0.469824	0.31192	1.50623	0.132007	0.433802	0.462587
5529	PPP2R5E	537.141	-0.569417	0.377805	-1.50717	0.131766	0.433802	-0.558644
7593	MZF1	102.798	-0.756335	0.502203	-1.50603	0.132058	0.433802	-0.721706
26268	FBXO9	103.129	-0.580685	0.386063	-1.50412	0.13255	0.434327	-0.56571
64844	MARCH7	71.515	0.683317	0.454337	1.50399	0.132585	0.434327	0.641928
6659	SOX4	2703.86	0.385433	0.256211	1.50436	0.132489	0.434327	0.38147
84138	SLC7A6OS	62.4108	-0.742349	0.493342	-1.50473	0.132393	0.434327	-0.713172
905	CCNT2	46.3507	-0.699751	0.464928	-1.50507	0.132306	0.434327	-0.671041
55146	ZDHHC4	64.8047	-0.966619	0.643048	-1.50318	0.132792	0.434766	-0.893992
1399	CRKL	308.513	-0.563427	0.375067	-1.5022	0.133045	0.435352	-0.552482
81576	CCDC130	122.62	-0.620774	0.41338	-1.5017	0.133174	0.435535	-0.604273
518		85.4439	0.709317	0.472729	1.50047	0.133492	0.436336	0.681071
5451	POU2F1	293.658	-0.320587	0.213709	-1.50011	0.133586	0.4364	-0.318608
124512	METTL23	73.1748	0.702646	0.468583	1.49951	0.133741	0.436478	0.669612
2896	GRN	43.2687	-0.879526	0.587432	-1.49724	0.134331	0.436478	-0.813809
4900	NRGN	59.0129	-1.96295	1.30946	-1.49905	0.13386	0.436478	-1.3334
55269	PSPC1	118.971	-0.474031	0.316372	-1.49833	0.134047	0.436478	-0.466147
5546	PRCC	178.525	-0.522456	0.348916	-1.49737	0.134297	0.436478	-0.512947
5965	RECQL	73.7501	0.743653	0.496702	1.49718	0.134346	0.436478	0.702503
79918	SETD6	103.545	0.491831	0.328469	1.49734	0.134304	0.436478	0.477864
83643	CCDC3	113.122	-0.567085	0.378474	-1.49835	0.134043	0.436478	-0.549711
84893		34.1017	-1.04194	0.695076	-1.49902	0.133868	0.436478	-0.963661
90673	PPP1R3E	70.42	0.735354	0.491067	1.49746	0.134273	0.436478	0.683915
23277	CLUH	155.593	-0.539966	0.360846	-1.49639	0.134552	0.436734	-0.528354
88745	RRP36	146.486	-0.503521	0.336508	-1.49631	0.134572	0.436734	-0.49428
148479	PHF13	32.9658	-0.904886	0.605085	-1.49547	0.134792	0.43712	-0.844792
2967	GTF2H3	38.748	-1.05294	0.704305	-1.49501	0.134913	0.43712	-0.948454
5028	P2RY1	209.646	0.81399	0.544387	1.49524	0.134852	0.43712	0.780528
10884	MRPS30	43.985	0.732036	0.489833	1.49446	0.135055	0.437157	0.696878
51230	PHF20	52.1502	-0.671541	0.449372	-1.4944	0.135072	0.437157	-0.646069
10426	TUBGCP3	59.4735	0.873985	0.585463	1.49281	0.135487	0.438194	0.827627
9960	USP3	125.5	-0.471911	0.316166	-1.49261	0.13554	0.438194	-0.46337
26147	PHF19	39.8508	-0.764849	0.512579	-1.49216	0.135658	0.438335	-0.73031
131474	CHCHD4	73.7481	-0.631124	0.42321	-1.49128	0.135888	0.43884	-0.610553
284098	PIGW	40.004	0.896811	0.60168	1.49051	0.13609	0.439252	0.848606
222236	NAPEPLD	70.6845	0.678058	0.455194	1.4896	0.136328	0.439783	0.651093
391356	PTRHD1	33.8895	1.06343	0.714831	1.48766	0.13684	0.440475	0.924581
51763	INPP5K	39.2561	-0.982279	0.660202	-1.48785	0.136791	0.440475	-0.89553
56937	PMEPA1	51.9567	-0.67272	0.452048	-1.48816	0.136708	0.440475	-0.650457
71	ACTG1	1612.3	-0.352864	0.237194	-1.48766	0.136839	0.440475	-0.350196
28996	HIPK2	310.433	0.325331	0.218807	1.48684	0.137058	0.440936	0.321912
79770	TXNDC15	36.4948	0.950482	0.639548	1.48618	0.137232	0.441257	0.849262
3140	MR1	37.5799	-0.865429	0.582504	-1.48571	0.137357	0.44142	-0.806253
11103	KRR1	153.677	-0.592558	0.399889	-1.48181	0.138392	0.44418	-0.577541
140901	STK35	279.394	-0.381552	0.257482	-1.48185	0.138379	0.44418	-0.378277
2800	GOLGA1	44.5572	0.589182	0.39766	1.48162	0.138441	0.44418	0.567031
10381	TUBB3	363.377	-0.477397	0.322454	-1.48051	0.138736	0.444406	-0.469882
29883	CNOT7	301.26	-0.532279	0.359402	-1.48102	0.138602	0.444406	-0.52222
79022	TMEM106C	144.23	-0.55905	0.377543	-1.48076	0.138671	0.444406	-0.545337
5612	THAP12	34.2477	0.889881	0.601246	1.48006	0.138857	0.444552	0.812936
11083	DIDO1	130.152	-0.468107	0.316448	-1.47926	0.139072	0.445	-0.460159
10142	AKAP9	38.3038	0.870908	0.588907	1.47885	0.139179	0.445008	0.797648
11216	AKAP10	130.15	-0.884534	0.598189	-1.47869	0.139224	0.445008	-0.840754
254295	PHYHD1	60.6794	-0.720886	0.48766	-1.47826	0.139339	0.445134	-0.684493
64919	BCL11B	780.007	-0.281608	0.190737	-1.47642	0.139831	0.446464	-0.280358
83858	ATAD3B	35.4234	1.13555	0.769413	1.47587	0.139978	0.446695	0.969572
79673	ZNF329	41.3802	0.939476	0.636726	1.47548	0.140084	0.446791	0.847683
6155	RPL27	58.8887	0.73091	0.495491	1.47512	0.140179	0.446855	0.692977
23014	FBXO21	103.689	0.542235	0.367717	1.4746	0.14032	0.447062	0.526583
10740	RFPL1S	72.593	-0.778792	0.528869	-1.47256	0.140869	0.447803	-0.737918
26229	B3GAT3	95.6072	-0.717869	0.487498	-1.47256	0.14087	0.447803	-0.688614
445329	SULT1A4	118.735	-0.669365	0.454533	-1.47264	0.140847	0.447803	-0.647879
60	ACTB	1016	-0.337009	0.228895	-1.47234	0.14093	0.447803	-0.334436
6818	SULT1A3	118.735	-0.669365	0.454533	-1.47264	0.140847	0.447803	-0.647879
10056	FARSB	146.287	-0.540634	0.367811	-1.46987	0.141597	0.447951	-0.528261
10524	KAT5	334.911	-0.423267	0.287989	-1.46973	0.141634	0.447951	-0.418394
117143	TADA1	69.5667	0.63623	0.433171	1.46877	0.141895	0.447951	0.618908
283232	TMEM80	86.758	-0.554166	0.376945	-1.47015	0.141521	0.447951	-0.541412
284352	PPP1R37	101.43	-0.652194	0.44387	-1.46934	0.141742	0.447951	-0.632175
3204	HOXA7	222.317	0.36519	0.248595	1.46902	0.141827	0.447951	0.359588
3607	FOXK2	95.6764	-0.520883	0.3546	-1.46893	0.141852	0.447951	-0.510394
51377	UCHL5	175.125	0.535684	0.364584	1.4693	0.141751	0.447951	0.513153
5515	PPP2CA	437.34	-0.319016	0.216805	-1.47144	0.141172	0.447951	-0.316793
55316	RSAD1	50.6835	-0.944771	0.642536	-1.47038	0.141459	0.447951	-0.865537
60672	MIIP	86.2166	-1.0838	0.738012	-1.46853	0.141959	0.447951	-0.926983
6157	RPL27A	585.622	-0.352505	0.239764	-1.47022	0.141503	0.447951	-0.349465
79035	NABP2	130.884	-0.694219	0.47208	-1.47055	0.141412	0.447951	-0.654234
114908	TMEM123	34.472	0.991836	0.675539	1.46821	0.142046	0.447985	0.875341
29097	CNIH4	66.3176	-0.948853	0.646939	-1.46668	0.142463	0.448404	-0.87417
4779	NFE2L1	181.225	-0.475523	0.324123	-1.46711	0.142347	0.448404	-0.467316
5141	PDE4A	131.747	-0.522579	0.356317	-1.46661	0.142481	0.448404	-0.510879
8881	CDC16	182.24	-0.444018	0.302738	-1.46667	0.142465	0.448404	-0.436704
1808	DPYSL2	125.64	0.587616	0.400809	1.46608	0.142628	0.448626	0.56474
51493	RTCB	95.0791	0.615281	0.419979	1.46503	0.142914	0.449288	0.588617
115416	MALSU1	31.9381	-1.00108	0.684217	-1.4631	0.143439	0.450247	-0.910832
134548	SOWAHA	41.5813	0.812738	0.55542	1.46329	0.143389	0.450247	0.746579
23030	KDM4B	291.68	-0.605943	0.414236	-1.4628	0.143523	0.450247	-0.591543
79090	TRAPPC6A	43.7005	-1.80051	1.2308	-1.46288	0.143499	0.450247	-1.2196
55651	NHP2	70.5044	-0.851216	0.58209	-1.46234	0.143647	0.450398	-0.781943
23389	MED13L	79.1208	0.624533	0.427431	1.46113	0.143979	0.450486	0.600444
386724	AMIGO3	31.2255	-1.37829	0.942805	-1.46191	0.143766	0.450486	-1.11081
60626	RIC8A	283.859	-0.421922	0.288719	-1.46136	0.143918	0.450486	-0.415443
63916	ELMO2	63.4686	-0.755012	0.516585	-1.46154	0.143866	0.450486	-0.709459
283683		30.8036	1.31755	0.903173	1.4588	0.14462	0.452013	1.02361
729522	AACSP1	39.6087	0.705813	0.483756	1.45903	0.144557	0.452013	0.668743
5230	PGK1	120.483	0.602324	0.413043	1.45826	0.144769	0.452212	0.576297
9184	BUB3	158.827	-0.444216	0.304671	-1.45802	0.144836	0.452212	-0.43701
23521	RPL13A	337.857	0.487199	0.334467	1.45664	0.145215	0.453156	0.473771
23412	COMMD3	58.7078	0.645204	0.443231	1.45568	0.14548	0.453506	0.6133
6632	SNRPD1	927.819	0.554334	0.380775	1.4558	0.145447	0.453506	0.542939
158038	LINGO2	30.6733	1.02107	0.702804	1.45286	0.146263	0.45499	0.889186
26039	SS18L1	111.41	-0.585991	0.403292	-1.45302	0.146219	0.45499	-0.569248
388228	SBK1	168.126	-0.561725	0.386516	-1.4533	0.146139	0.45499	-0.545977
79797	ZNF408	191.393	-0.614168	0.4225	-1.45365	0.146043	0.45499	-0.599966
3020	H3F3A	2902.37	-0.594319	0.40934	-1.4519	0.14653	0.455342	-0.581489
7693	ZNF134	140.501	-0.637481	0.438985	-1.45217	0.146455	0.455342	-0.618792
90135	BTBD6	55.9881	-0.928301	0.639718	-1.45111	0.146749	0.455785	-0.853346
3206	HOXA10	56.9687	-0.617913	0.425964	-1.45062	0.146885	0.455966	-0.600353
10714	POLD3	50.1966	-0.647741	0.446678	-1.45013	0.147022	0.456086	-0.626915
114781	BTBD9	46.2331	-0.673561	0.464547	-1.44993	0.147077	0.456086	-0.644265
115426	UHRF2	52.6234	0.973474	0.671837	1.44897	0.147345	0.4562	0.915108
124808	CCDC43	46.4879	-0.745505	0.514481	-1.44904	0.147326	0.4562	-0.709995
9128	PRPF4	136.581	-0.522211	0.36031	-1.44934	0.147244	0.4562	-0.512436
864	RUNX3	31.3116	-0.894054	0.61722	-1.44852	0.147472	0.456356	-0.827783
81831	NETO2	95.4427	0.703838	0.486128	1.44785	0.14766	0.456698	0.676558
112812	FDX2	32.1384	-1.11111	0.768473	-1.44587	0.148213	0.457454	-0.98031
26090	ABHD12	48.0683	-0.978963	0.676867	-1.44632	0.148089	0.457454	-0.885751
323	APBB2	41.2242	-0.785119	0.54291	-1.44613	0.148141	0.457454	-0.738651
55341	LSG1	31.7553	0.855178	0.591191	1.44653	0.148028	0.457454	0.783634
7316	UBC	2326.34	-0.278347	0.19263	-1.44498	0.148463	0.457985	-0.277087
146923	RUNDC1	226.011	-0.368442	0.255393	-1.44265	0.14912	0.458105	-0.364788
3550	IK	61.8451	0.744964	0.516235	1.44307	0.149	0.458105	0.693388
5440	POLR2K	40.0692	-0.920043	0.637168	-1.44396	0.148751	0.458105	-0.837342
54662	TBC1D13	163.951	-0.677012	0.469252	-1.44275	0.149092	0.458105	-0.650878
56967	C14orf132	322.913	-0.601603	0.416632	-1.44397	0.148748	0.458105	-0.584258
643837	LINC01128	58.6886	-0.751549	0.520904	-1.44278	0.149083	0.458105	-0.712285
81889	FAHD1	87.2755	-0.803467	0.55677	-1.44308	0.148997	0.458105	-0.761742
91695	RRP7BP	201.916	-0.663592	0.459877	-1.44298	0.149027	0.458105	-0.642598
58508	KMT2C	30.8167	0.80167	0.556074	1.44166	0.149398	0.458722	0.747287
50854		65.9381	0.889497	0.617231	1.44111	0.149554	0.458962	0.846025
3312	HSPA8	704.332	0.909792	0.631529	1.44062	0.149692	0.45915	0.860112
5757	PTMA	2117.06	-0.240184	0.166833	-1.43967	0.149962	0.459739	-0.239418
30012	TLX3	116.666	0.662711	0.46073	1.43839	0.150323	0.459996	0.64021
51447	IP6K2	187.523	0.399126	0.277437	1.43862	0.150259	0.459996	0.393252
85458	DIXDC1	30.5804	-1.38107	0.96023	-1.43827	0.150357	0.459996	-1.10211
9663	LPIN2	47.0061	-0.775231	0.538708	-1.43906	0.150134	0.459996	-0.734126
23731	TMEM245	212.376	-0.333583	0.232034	-1.43765	0.150534	0.4603	-0.33101
4781	NFIB	1274	0.348886	0.242799	1.43693	0.150737	0.460685	0.345271
374882	TMEM205	60.2384	-0.838983	0.584111	-1.43634	0.150905	0.460961	-0.76909
333	APLP1	125.626	-0.650832	0.45337	-1.43554	0.151132	0.461417	-0.624409
51573	GDE1	250.741	-0.43586	0.303705	-1.43514	0.151246	0.461527	-0.429327
51255	RNF181	129.891	-0.564621	0.393516	-1.43481	0.151341	0.461577	-0.549231
284361	EMC10	239.054	-0.649809	0.453682	-1.4323	0.152058	0.463092	-0.628071
55048	VPS37C	299.437	-0.483451	0.33747	-1.43258	0.151979	0.463092	-0.475485
9889	ZBED4	53.5466	-0.761021	0.531345	-1.43225	0.152072	0.463092	-0.714641
151556	GPR155	47.9765	-1.21213	0.846554	-1.43184	0.15219	0.463213	-1.02112
25983	NGDN	68.7894	0.741713	0.518405	1.43076	0.152499	0.463809	0.705697
5613	PRKX	66.5709	-0.742291	0.518991	-1.43026	0.152643	0.463809	-0.701331
79701	OGFOD3	103.973	-0.666228	0.465809	-1.43026	0.152643	0.463809	-0.639276
79813	EHMT1	67.7682	-0.748874	0.523806	-1.42968	0.15281	0.463809	-0.720746
84292	WDR83	42.554	-0.814104	0.569495	-1.42952	0.152855	0.463809	-0.767044
9752	PCDHA9	53.4153	0.746888	0.522313	1.42996	0.152727	0.463809	0.708444
3157	HMGCS1	499.506	0.400115	0.280142	1.42826	0.153218	0.464196	0.395197
54929	TMEM161A	36.4255	-2.046	1.43233	-1.42844	0.153165	0.464196	-1.16122
84991	RBM17	308.523	-0.614622	0.430211	-1.42865	0.153104	0.464196	-0.599423
10327	AKR1A1	140.524	0.635748	0.445419	1.4273	0.153492	0.46445	0.604879
114884	OSBPL10	43.181	0.913044	0.639889	1.42688	0.153615	0.46445	0.817505
26118	WSB1	403.854	0.335361	0.235005	1.42704	0.153568	0.46445	0.330842
55654	TMEM127	34.3062	-2.04839	1.43526	-1.4272	0.153523	0.46445	-1.15042
157922	CAMSAP1	91.2136	-0.521431	0.365729	-1.42573	0.153946	0.464502	-0.510008
1879	EBF1	139.564	-0.535872	0.375846	-1.42578	0.153933	0.464502	-0.521764
23136	EPB41L3	76.3641	-0.800919	0.561703	-1.42588	0.153904	0.464502	-0.75719
51203	NUSAP1	143.762	0.432397	0.303108	1.42654	0.153711	0.464502	0.422935
133957	CCDC127	34.7655	-0.985978	0.691871	-1.42509	0.154131	0.464589	-0.891212
56896	DPYSL5	268.071	-0.565567	0.396827	-1.42522	0.154093	0.464589	-0.551868
1891	ECH1	83.2463	-0.633108	0.444476	-1.42439	0.154333	0.46496	-0.608283
80331	DNAJC5	253.484	-0.519192	0.365104	-1.42204	0.155015	0.466433	-0.504984
83696	TRAPPC9	36.7905	1.98687	1.39734	1.42189	0.155058	0.466433	1.10503
96459	FNIP1	88.0672	-0.449704	0.316186	-1.42228	0.154946	0.466433	-0.442989
10569	SLU7	53.6205	-0.735144	0.51849	-1.41785	0.156233	0.467271	-0.699867
124925	SEZ6	39.0542	-0.656063	0.46337	-1.41585	0.15682	0.467271	-0.635259
221150	SKA3	54.287	0.719809	0.507612	1.41803	0.156182	0.467271	0.684767
29914	UBIAD1	48.1272	0.631729	0.446285	1.41553	0.156914	0.467271	0.603007
388499	LYPLA2P2	289.32	-0.529148	0.373099	-1.41825	0.156117	0.467271	-0.519076
442578	STAG3L3	34.4478	0.879116	0.62079	1.41612	0.156739	0.467271	0.821598
51097	SCCPDH	49.7535	-1.04985	0.74006	-1.4186	0.156015	0.467271	-0.905618
5435	POLR2F	68.6638	-0.744199	0.524107	-1.41994	0.155626	0.467271	-0.696519
5501	PPP1CC	290.682	0.429389	0.303316	1.41565	0.156877	0.467271	0.418253
55178	MRM3	54.1504	-0.952536	0.672034	-1.41739	0.156368	0.467271	-0.878634
5527	PPP2R5C	71.1707	0.560908	0.395414	1.41854	0.156034	0.467271	0.537193
55833	UBAP2	170.248	-0.59213	0.417038	-1.41985	0.155652	0.467271	-0.577415
5609	MAP2K7	195.182	-0.443328	0.312662	-1.41791	0.156216	0.467271	-0.436053
6117	RPA1	134.495	-0.504643	0.356393	-1.41597	0.156784	0.467271	-0.4937
79744	ZNF419	32.4157	0.859877	0.606748	1.41719	0.156427	0.467271	0.814976
84934	RITA1	111.861	-0.596654	0.420046	-1.42045	0.155477	0.467271	-0.571488
9063	PIAS2	98.9336	-0.555835	0.392579	-1.41585	0.156818	0.467271	-0.541932
9369	NRXN3	65.1777	-0.579238	0.408635	-1.41749	0.156339	0.467271	-0.562907
9757	KMT2B	46.7072	-0.831598	0.585605	-1.42007	0.155588	0.467271	-0.783705
9919	SEC16A	174.169	-0.494639	0.3491	-1.4169	0.156513	0.467271	-0.485989
56834	GPR137	102.572	-0.891314	0.630293	-1.41413	0.157324	0.468259	-0.820311
10105	PPIF	74.5147	0.648957	0.459099	1.41354	0.157496	0.468299	0.614635
51263	MRPL30	115.245	-0.543625	0.384563	-1.41362	0.157474	0.468299	-0.527532
10159	ATP6AP2	87.899	-0.624988	0.442478	-1.41247	0.15781	0.468764	-0.602315
9440	MED17	67.8422	0.508596	0.360021	1.41269	0.157748	0.468764	0.495276
1523	CUX1	264.674	0.331859	0.235129	1.41139	0.15813	0.469009	0.327747
54972	TMEM132A	79.283	-0.925732	0.655875	-1.41144	0.158114	0.469009	-0.826796
55011	PIH1D1	72.508	0.521106	0.369155	1.41162	0.158063	0.469009	0.504495
[truncated: 23,422 more rows]

## Sheet: Table 2
Table 2: Differential gene expression analysis of SLAMseq at 6h-timepoint.
gene_id	gene_name	baseMean	log2FoldChange	lfcSE	stat	pvalue	padj	log2FoldChange.shrunk
11096	ADAMTS5	5.09444	6.54686	1.58322	4.13515	3.54721e-05	0.00551956	5.22567
9705	ST18	22.9581	4.87077	0.739183	6.5894	4.4162e-11	3.3377e-08	4.68533
6594	SMARCA1	7.39835	4.36707	1.14252	3.82232	0.000132202	0.0144209	3.94901
60680	CELF5	284.465	-1.37083	0.159437	-8.59795	8.11555e-18	2.14677e-14	-1.36685
29995	LMCD1	7.42519	4.2267	1.05794	3.99523	6.46311e-05	0.00888132	3.90108
10555	AGPAT2	338.31	-1.69675	0.21666	-7.83141	4.82442e-15	8.50787e-12	-1.68759
51421	AMOTL2	6.90168	3.54538	1.01372	3.4974	0.000469821	0.033589	3.29049
84634	KISS1R	324.796	-1.42735	0.195824	-7.28894	3.12398e-13	4.13185e-10	-1.42096
64856	VWA1	42.9079	-2.68402	0.376973	-7.11993	1.0798e-12	1.26949e-09	-2.64884
288	ANK3	18.8143	3.45637	0.894294	3.86492	0.000111126	0.0125088	3.2149
64641	EBF2	23.651	3.23499	0.502411	6.43892	1.20329e-10	7.95751e-08	3.17646
3399	ID3	12.3045	3.31195	0.734605	4.50849	6.52921e-06	0.00123367	3.16633
27314	RAB30	24.6597	2.96645	0.455128	6.51783	7.13301e-11	5.03163e-08	2.91572
112483	SAT2	56.5286	2.89326	0.326413	8.8638	7.73321e-19	2.7275e-15	2.86966
6860	SYT4	1952.36	2.87918	0.218041	13.2048	8.23542e-40	8.7139e-36	2.86265
4093	SMAD9	82.3154	2.89862	0.501911	5.77517	7.68755e-09	3.87343e-06	2.82043
9172	MYOM2	18.9448	2.88219	0.532916	5.40834	6.361e-08	2.32089e-05	2.81729
3397	ID1	95.9168	2.7998	0.382985	7.31048	2.66191e-13	4.02367e-10	2.7546
3398	ID2	146.064	2.7483	0.274948	9.99574	1.59097e-23	8.41702e-20	2.72533
23271	CAMSAP2	39.0883	2.43139	0.486399	4.99875	5.77017e-07	0.000160669	2.37605
80183		13.9889	2.4267	0.62004	3.91378	9.08613e-05	0.0106823	2.35127
6900	CNTN2	132.675	-1.36817	0.23875	-5.73053	1.00117e-08	4.81519e-06	-1.35946
273	AMPH	36.9306	2.37597	0.390366	6.08652	1.1539e-09	6.783e-07	2.34729
283234	CCDC88B	56.8502	-1.99042	0.350618	-5.67689	1.37167e-08	6.04733e-06	-1.96622
253868		15.9227	-3.63437	0.651485	-5.57859	2.42476e-08	1.02626e-05	-3.49152
388419	BTBD17	153.496	-1.51671	0.272484	-5.56622	2.60322e-08	1.05941e-05	-1.50392
8349	HIST2H2BE	14.1886	2.40306	0.593324	4.05016	5.11827e-05	0.00752173	2.32874
9066	SYT7	252.103	-1.18932	0.215645	-5.51517	3.48452e-08	1.31678e-05	-1.18283
57084	SLC17A6	40.0569	2.23005	0.41506	5.37284	7.75052e-08	2.56138e-05	2.19375
144577	C12orf66	33.5027	2.22817	0.444582	5.01183	5.39145e-07	0.000154181	2.19091
400745	SH2D5	61.3458	-1.53658	0.286256	-5.36783	7.96886e-08	2.56138e-05	-1.52325
6781	STC1	21.7057	2.15756	0.475649	4.53603	5.73241e-06	0.00114443	2.11299
214	ALCAM	14.0598	2.08384	0.589792	3.53317	0.000410608	0.0312564	2.03037
4760	NEUROD1	66.8444	2.04357	0.301724	6.77298	1.26157e-11	1.02682e-08	2.02476
23768	FLRT2	136.216	2.016	0.296103	6.80846	9.86461e-12	8.69812e-09	1.99747
57509	MTUS1	21.0746	1.99922	0.526691	3.79582	0.000147158	0.0154166	1.94967
80854	SETD7	33.1878	1.99539	0.508647	3.92294	8.74754e-05	0.0105115	1.94237
79668	PARP8	21.6951	1.92754	0.469177	4.10833	3.98529e-05	0.00611135	1.88747
3691	ITGB4	67.3993	-1.74554	0.349607	-4.99287	5.9488e-07	0.000161396	-1.72289
3761	KCNJ4	255.716	-1.70372	0.342498	-4.97438	6.54578e-07	0.000173152	-1.6803
9249	DHRS3	58.6912	-1.33629	0.270928	-4.93229	8.12731e-07	0.000209744	-1.32621
23145	SSPO	26.9861	-2.17913	0.443836	-4.90976	9.11861e-07	0.000229724	-2.13541
5909	RAP1GAP	23.5699	-2.24482	0.458179	-4.89944	9.61089e-07	0.000236495	-2.19827
64207	IRF2BPL	54.5967	1.90871	0.393773	4.84723	1.25196e-06	0.000275979	1.87511
54874	FNBP1L	56.0029	1.83152	0.341232	5.36739	7.98842e-08	2.56138e-05	1.8122
3939	LDHA	118.862	1.82757	0.529469	3.45171	0.000557054	0.0386914	1.77029
3880	KRT19	257.01	1.74498	0.385749	4.52361	6.0793e-06	0.00116955	1.71485
3642	INSM1	384.817	1.67958	0.319715	5.25336	1.49353e-07	4.51515e-05	1.65945
10439	OLFM1	206.401	-1.13414	0.234984	-4.82644	1.38993e-06	0.00030014	-1.12679
2115	ETV1	32.0049	1.66612	0.454643	3.66468	0.000247652	0.0223966	1.63427
100128927	ZBTB42	10.0813	-4.54029	0.972475	-4.66879	3.02972e-06	0.000628578	-4.208
168544	ZNF467	37.3539	-1.80857	0.391886	-4.61506	3.92986e-06	0.000799652	-1.78024
55553	SOX6	323.018	1.53958	0.269245	5.71813	1.07702e-08	4.95478e-06	1.52643
114884	OSBPL10	43.181	1.54762	0.383494	4.03558	5.4468e-05	0.00778818	1.52625
7003	TEAD1	257.933	1.50096	0.187302	8.01357	1.11427e-15	2.35802e-12	1.49548
9926	LPGAT1	65.3291	1.49351	0.331824	4.50092	6.76606e-06	0.00125599	1.47767
1641	DCX	79.8651	1.47354	0.280023	5.26221	1.42337e-07	4.42962e-05	1.46258
2532	ACKR1	28.2989	-2.21629	0.495191	-4.47563	7.61863e-06	0.00138988	-2.16225
338440	ANO9	36.455	-1.62668	0.373417	-4.3562	1.32337e-05	0.00237332	-1.60421
1028	CDKN1C	37.588	-1.64225	0.381026	-4.31006	1.63207e-05	0.00287816	-1.61716
7090	TLE3	139.835	1.45843	0.279634	5.2155	1.83325e-07	5.38822e-05	1.44604
54496	PRMT7	30.0025	-1.54759	0.360201	-4.29647	1.73541e-05	0.00296168	-1.52834
1152	CKB	681.75	-0.80012	0.188413	-4.24663	2.17013e-05	0.00353264	-0.796652
4610	MYCL	142.301	1.46573	0.373875	3.92036	8.84153e-05	0.0105115	1.44204
4185	ADAM11	63.2581	-1.6081	0.378558	-4.24797	2.15718e-05	0.00353264	-1.58342
79012	CAMKV	73.3096	-1.33663	0.316379	-4.22476	2.39198e-05	0.00383477	-1.32199
5649	RELN	61.9896	1.44044	0.34135	4.21984	2.44479e-05	0.00386095	1.4225
57619	SHROOM3	136.213	1.38183	0.23169	5.96411	2.45968e-09	1.3013e-06	1.37428
64841	GNPNAT1	33.2683	1.34773	0.380803	3.53918	0.000401365	0.0309989	1.32931
10912	GADD45G	536.957	1.29906	0.210302	6.17711	6.52877e-10	4.06358e-07	1.29215
26059	ERC2	115.525	1.29045	0.265846	4.85411	1.20927e-06	0.000272241	1.28118
285704	RGMB	215.571	1.27437	0.181895	7.0061	2.45051e-12	2.59289e-09	1.27006
27303	RBMS3	61.3861	1.24709	0.35551	3.50788	0.000451685	0.0329606	1.23035
57584	ARHGAP21	177.537	1.23904	0.311488	3.9778	6.95547e-05	0.00908591	1.22534
149986	LSM14B	35.4706	1.22709	0.365559	3.35676	0.000788621	0.0496691	1.21371
10156	RASA4	155.564	-0.821704	0.20522	-4.00401	6.22788e-05	0.00867068	-0.817613
4345	CD200	55.7926	1.20845	0.32366	3.7337	0.000188687	0.0188349	1.19658
64753	CCDC136	7.14675	-3.0748	0.770514	-3.99058	6.59121e-05	0.00894123	-2.90958
1501	CTNND2	91.0346	1.19398	0.280897	4.2506	2.13194e-05	0.00353264	1.18439
387751	GVINP1	20.948	-2.1711	0.545554	-3.97963	6.90227e-05	0.00908591	-2.101
2317	FLNB	54.6206	1.19494	0.326764	3.65689	0.000255296	0.0226999	1.18285
79170	PRR15L	122.091	-1.66982	0.422008	-3.95684	7.59475e-05	0.00980001	-1.63533
441869	ANKRD65	139.044	-1.26459	0.320468	-3.94607	7.94437e-05	0.0101276	-1.24971
5829	PXN	57.9685	-1.19895	0.304692	-3.93495	8.32145e-05	0.0103587	-1.18662
26115	TANC2	323.255	1.148	0.235237	4.88019	1.05981e-06	0.000246336	1.14066
10815	CPLX1	78.2254	-1.15032	0.292879	-3.92761	8.57931e-05	0.0105115	-1.13923
7286	TUFT1	191.212	1.13961	0.319665	3.56502	0.000363825	0.0287286	1.12623
56256	SERTAD4	577.698	1.13629	0.291075	3.90376	9.47091e-05	0.0110123	1.12476
55577	NAGK	50.2917	1.12166	0.318134	3.52574	0.000422306	0.0319173	1.11129
26278	SACS	117.101	1.11581	0.228471	4.8838	1.04061e-06	0.000246336	1.11023
5455	POU3F3	114.593	1.05882	0.258361	4.09822	4.16335e-05	0.00629319	1.05158
375775	PNPLA7	22.0798	-2.15466	0.55577	-3.8769	0.000105797	0.0121678	-2.08792
57568	SIPA1L2	78.8609	1.02699	0.265138	3.8734	0.000107326	0.012211	1.01977
5366	PMAIP1	174.443	0.997524	0.246737	4.04286	5.28028e-05	0.00765352	0.99081
65010	SLC26A6	62.2362	-1.47256	0.381286	-3.86209	0.000112421	0.0125213	-1.44853
5315	PKM	463.441	0.967857	0.141484	6.84076	7.87761e-12	7.57754e-09	0.965882
84886	C1orf198	153.012	0.957754	0.265841	3.60273	0.000314894	0.0262354	0.950579
64377	CHST8	168.722	-1.06312	0.278592	-3.81603	0.000135618	0.0146426	-1.0534
375341	C3orf62	107.028	-0.743244	0.195138	-3.80882	0.000139634	0.0149239	-0.739987
161145	TMEM229B	22.0645	-1.80985	0.47567	-3.80485	0.000141891	0.0150135	-1.76966
57630	SH3RF1	93.1035	0.945485	0.262624	3.60015	0.000318035	0.0262901	0.939062
23543	RBFOX2	347.253	0.934041	0.155924	5.99036	2.09379e-09	1.16602e-06	0.931725
1381	CRABP1	83.1126	-2.07921	0.551995	-3.76673	0.000165403	0.0169915	-2.00909
102724560	CBSL	160.362	-0.75065	0.200666	-3.7408	0.000183436	0.0184851	-0.747061
875	CBS	160.362	-0.75065	0.200666	-3.7408	0.000183436	0.0184851	-0.747061
23327	NEDD4L	98.441	0.912521	0.267596	3.41007	0.000649468	0.0437708	0.905743
2120	ETV6	48.8807	-1.8239	0.489389	-3.72688	0.000193861	0.0190086	-1.77417
2812	GP1BB	99.5428	-1.39092	0.373926	-3.71976	0.00019941	0.0190086	-1.36886
64772	ENGASE	43.0019	-1.11779	0.300071	-3.72507	0.000195259	0.0190086	-1.10741
7262	PHLDA2	151.713	-0.970589	0.260675	-3.72336	0.000196586	0.0190086	-0.962827
8751	ADAM15	87.3315	-1.4369	0.386114	-3.72144	0.000198087	0.0190086	-1.41305
25837	RAB26	247.76	-0.996282	0.268533	-3.7101	0.000207179	0.0193942	-0.987649
4054	LTBP3	103.421	-1.11137	0.299542	-3.71024	0.000207061	0.0193942	-1.10003
347252	IGFBPL1	331.365	0.893729	0.162033	5.51573	3.47332e-08	1.31678e-05	0.891264
23623	RUSC1	81.0196	-1.3719	0.373027	-3.67774	0.000235308	0.0216504	-1.35009
84166	NLRC5	10.6632	-2.4111	0.656334	-3.67359	0.000239164	0.0218155	-2.30425
374383	NCR3LG1	171.035	0.891448	0.262767	3.39254	0.000692475	0.0455098	0.885043
283489	CHAMP1	142.189	0.87966	0.220618	3.98725	6.68429e-05	0.00895272	0.875281
9480	ONECUT2	446.204	0.874358	0.17924	4.87814	1.07092e-06	0.000246336	0.871266
399687	MYO18A	67.9771	-1.32667	0.363309	-3.65162	0.000260595	0.022978	-1.30677
6543	SLC8A2	27.7666	-1.28034	0.351229	-3.64531	0.000267071	0.0233543	-1.26471
1535	CYBA	12.9512	-2.39172	0.661868	-3.6136	0.000301979	0.0255625	-2.29514
5079	PAX5	61.7018	-1.04788	0.290022	-3.6131	0.000302563	0.0255625	-1.03777
80320	SP6	32.6361	-1.48082	0.410026	-3.61153	0.000304402	0.0255625	-1.4558
80346	REEP4	199.682	-1.02651	0.28416	-3.61244	0.000303332	0.0255625	-1.01668
8718	TNFRSF25	35.0932	-1.39362	0.385514	-3.61496	0.000300395	0.0255625	-1.37193
80775	TMEM177	64.9082	0.871173	0.252968	3.4438	0.000573592	0.0394103	0.86646
1996	ELAVL4	562.012	0.838828	0.174065	4.81906	1.44239e-06	0.000305239	0.835882
147906	DACT3	33.1288	-1.56195	0.43461	-3.59392	0.00032574	0.0267183	-1.53095
7132	TNFRSF1A	111.63	-0.756507	0.210681	-3.59077	0.000329706	0.0268355	-0.752618
81928	CABLES2	86.6994	-0.961762	0.26848	-3.58225	0.000340647	0.0275144	-0.953864
3784	KCNQ1	98.0732	-0.91675	0.256222	-3.57795	0.000346303	0.0277593	-0.909678
64837	KLC2	76.3812	-0.878658	0.24602	-3.57149	0.000354953	0.0282388	-0.872768
9497	SLC4A7	113.551	0.833044	0.227752	3.65768	0.000254504	0.0226999	0.828907
9220	TIAF1	67.671	-1.31427	0.369455	-3.55732	0.000374664	0.0293654	-1.29384
252995	FNDC5	49.9615	-0.927378	0.261747	-3.54304	0.000395549	0.0307743	-0.920581
4082	MARCKS	640.408	0.824164	0.205211	4.01617	5.91506e-05	0.00834496	0.820125
11248	NXPH3	28.0612	-1.59841	0.451949	-3.53671	0.000405147	0.0310642	-1.56534
10962	MLLT11	407.883	0.812978	0.189058	4.30016	1.70678e-05	0.00296056	0.809769
4602	MYB	156.925	0.812435	0.198794	4.08682	4.37329e-05	0.00651743	0.809062
84894	LINGO1	53.6823	-1.47556	0.418747	-3.52375	0.000425478	0.0319289	-1.44669
862	RUNX1T1	1056.41	0.799625	0.14813	5.39815	6.7333e-08	2.37484e-05	0.797556
4131	MAP1B	435.937	0.745296	0.164669	4.52602	6.01063e-06	0.00116955	0.743134
9315	NREP	143.62	0.737048	0.187238	3.93643	8.27037e-05	0.0103587	0.734979
5579	PRKCB	87.0118	-0.970889	0.276766	-3.50797	0.000451532	0.0329606	-0.962071
113178	SCAMP4	47.4304	-1.28846	0.367781	-3.50335	0.000459453	0.0332978	-1.26922
3204	HOXA7	222.317	0.72987	0.189837	3.84472	0.000120689	0.0133022	0.727126
79683	ZDHHC14	77.1267	-0.990699	0.283168	-3.49862	0.000467668	0.033589	-0.981413
79767	ELMO3	17.2711	-1.55803	0.4463	-3.491	0.000481225	0.0341734	-1.52948
6482	ST3GAL1	37.8496	-1.46198	0.419912	-3.48163	0.000498381	0.0351558	-1.43268
66005	CHID1	146.191	-0.81539	0.235132	-3.4678	0.000524729	0.0367693	-0.81016
55187	VPS13D	479.575	0.698947	0.178048	3.9256	8.65127e-05	0.0105115	0.696455
7226	TRPM2	73.7549	-0.976701	0.283058	-3.45054	0.000559473	0.0386914	-0.967974
6742	SSBP1	130.908	0.667519	0.199064	3.3533	0.000798554	0.049997	0.665398
977	CD151	125.54	-1.20905	0.35234	-3.43149	0.000600285	0.0409782	-1.19183
55810	FOXJ2	26.8754	-1.45213	0.423757	-3.42679	0.000610754	0.0414255	-1.42355
7846	TUBA1A	783.221	0.654142	0.194796	3.35809	0.000784818	0.0496691	0.65125
10220	GDF11	71.7092	-1.62817	0.479348	-3.39663	0.000682216	0.0455098	-1.58609
140730	RIMS4	94.8703	-0.936668	0.275994	-3.39379	0.000689315	0.0455098	-0.928381
5090	PBX3	474.084	0.643551	0.183373	3.50952	0.000448921	0.0329606	0.64114
81622	UNC93B1	10.9664	-2.27336	0.669435	-3.39593	0.000683948	0.0455098	-2.18074
201191	SAMD14	27.6681	-1.3809	0.4074	-3.38956	0.000700058	0.0457242	-1.35783
51673	TPPP3	11.3979	-2.61099	0.775545	-3.36666	0.000760854	0.0493901	-2.46568
10273	STUB1	275.177	-0.661567	0.197002	-3.35817	0.000784595	0.0496691	-0.658454
57690	TNRC6C	209.42	0.610483	0.161147	3.78836	0.000151646	0.015731	0.608957
54843	SYTL2	54.5255	-1.37662	0.40963	-3.36063	0.000777639	0.0496691	-1.3512
1112	FOXN3	389.637	0.587643	0.166911	3.52069	0.000430423	0.0320726	0.585912
9545	RAB3D	70.266	-1.05691	0.314765	-3.35778	0.000785709	0.0496691	-1.04519
4172	MCM3	749.253	0.577596	0.155773	3.70794	0.000208953	0.0193942	0.575999
27090	ST6GALNAC4	95.1222	-1.23403	0.368264	-3.35093	0.000805408	0.0501295	-1.21526
84900	RNFT2	13.805	2.12006	0.633993	3.34398	0.000825842	0.0511008	2.05443
471	ATIC	52.0837	0.923605	0.277692	3.32601	0.000880985	0.0541959	0.917906
284124	FLJ36000	14.7457	2.03325	0.613809	3.31251	0.000924642	0.0565528	1.97397
19	ABCA1	63.3655	0.942913	0.28482	3.31056	0.000931106	0.0566209	0.935406
27245	AHDC1	127.392	1.06869	0.323754	3.30092	0.000963694	0.0571246	1.05641
339761	CYP27C1	13.8914	2.36994	0.716813	3.30622	0.000945654	0.0571246	2.26071
4832	NME3	46.7167	-1.1223	0.340033	-3.30056	0.000964931	0.0571246	-1.1081
8502	PKP4	60.6327	1.04273	0.315803	3.30184	0.000960516	0.0571246	1.03271
9791	PTDSS1	103.104	0.756095	0.22911	3.30013	0.000966383	0.0571246	0.752731
54894	RNF43	10.6689	2.38684	0.725146	3.29152	0.000996459	0.0582515	2.27649
8612	PLPP2	126.529	-1.03252	0.313602	-3.29246	0.000993164	0.0582515	-1.0207
3488	IGFBP5	14.4472	1.802	0.548343	3.28627	0.00101523	0.059023	1.76043
51203	NUSAP1	143.762	0.739165	0.225581	3.27672	0.00105019	0.0607217	0.735408
10602	CDC42EP3	19.9718	1.49673	0.457198	3.27371	0.00106145	0.0610392	1.47041
7133	TNFRSF1B	57.452	-1.09121	0.333909	-3.26799	0.00108313	0.0617892	-1.07712
84976	DISP1	15.0976	1.8468	0.565256	3.2672	0.00108617	0.0617892	1.796
57111	RAB25	67.9162	0.827754	0.253542	3.26476	0.00109556	0.0619898	0.823638
2104	ESRRG	201.66	1.08473	0.332725	3.26015	0.00111354	0.0623404	1.07102
64410	KLHL25	14.4548	1.65499	0.507477	3.26121	0.00110936	0.0623404	1.62743
5465	PPARA	74.2539	-1.32078	0.405992	-3.25322	0.00114105	0.063212	-1.29582
5593	PRKG2	18.122	1.45866	0.448233	3.25425	0.00113692	0.063212	1.43635
4582	MUC1	410.789	-0.831881	0.257816	-3.22664	0.00125252	0.0688207	-0.82525
84033	OBSCN	26.7381	-1.37492	0.426198	-3.22601	0.00125531	0.0688207	-1.34923
5618	PRLR	14.7957	2.45877	0.763925	3.2186	0.00128818	0.0702592	2.2957
56731	SLC2A4RG	77.5109	-0.867389	0.269696	-3.21617	0.00129914	0.0704935	-0.86035
8837	CFLAR	92.805	0.80767	0.251517	3.2112	0.00132182	0.0713582	0.802841
353189	SLCO4C1	4.82198	4.81802	1.50312	3.20534	0.00134905	0.0720923	3.84904
55274	PHF10	23.9657	1.22872	0.383323	3.20545	0.00134853	0.0720923	1.21407
53335	BCL11A	219.537	0.649279	0.203169	3.19576	0.00139461	0.0741528	0.646474
3098	HK1	57.057	1.14925	0.360114	3.19135	0.00141608	0.0748813	1.13485
56890	MDM1	60.721	1.32141	0.4146	3.18719	0.00143662	0.0748813	1.29722
5864	RAB3A	62.1674	-1.19767	0.375745	-3.18744	0.00143538	0.0748813	-1.17948
63893	UBE2O	314.563	0.518175	0.162569	3.18741	0.00143554	0.0748813	0.516838
164832	LONRF2	659.692	0.937081	0.294156	3.18566	0.00144427	0.0749107	0.92745
10004	NAALADL1	76.5708	-0.966057	0.303625	-3.18174	0.00146392	0.0750571	-0.955767
387509	GPR153	60.9396	-1.10845	0.348467	-3.18094	0.00146799	0.0750571	-1.09368
5296	PIK3R2	248.147	-0.753869	0.237001	-3.18086	0.00146837	0.0750571	-0.748775
23619	ZIM2	11.5139	-2.1133	0.666503	-3.17073	0.00152057	0.0773113	-2.01191
23649	POLA2	88.8691	0.785885	0.247962	3.16938	0.00152764	0.0773113	0.781874
283551	LINC01588	20.7827	-1.73583	0.547908	-3.1681	0.00153439	0.0773113	-1.68591
9044	BTAF1	24.8186	1.43055	0.451848	3.16598	0.00154559	0.0775067	1.40588
116362	RBP7	25.1825	-1.48204	0.468661	-3.1623	0.00156529	0.0781242	-1.44834
57104	PNPLA2	262.871	-0.85888	0.272356	-3.15352	0.00161315	0.0801349	-0.851233
143686	SESN3	37.5138	1.2985	0.412666	3.14663	0.00165166	0.0816648	1.27797
160622	GRASP	159.601	-0.797552	0.253706	-3.14361	0.00166877	0.0821267	-0.791416
4756	NEO1	22.8111	1.80553	0.575543	3.13709	0.00170636	0.083588	1.744
221710	SMIM13	68.2581	0.762831	0.244014	3.12617	0.00177097	0.0863529	0.759107
65055	REEP1	39.5015	0.959135	0.307608	3.11805	0.00182054	0.0883631	0.952796
10499	NCOA2	10.672	-1.81219	0.581571	-3.11603	0.00183306	0.0885643	-1.74863
3064	HTT	28.37	1.50544	0.483718	3.11222	0.00185688	0.0893076	1.46941
11187	PKP3	289.285	-0.876956	0.282592	-3.10326	0.001914	0.0912717	-0.868623
23765	IL17RA	165.203	-0.914351	0.294656	-3.10311	0.00191497	0.0912717	-0.904923
10371	SEMA3A	35.4915	1.24037	0.40044	3.09752	0.00195151	0.0925959	1.22096
54858	PGPEP1	24.8166	-1.53459	0.496493	-3.09086	0.00199576	0.094273	-1.49748
5590	PRKCZ	38.0517	-1.14028	0.369193	-3.08856	0.00201129	0.0945841	-1.12349
8470	SORBS2	24.103	1.3338	0.432796	3.08181	0.00205744	0.0963263	1.31409
728066	FAM133DP	138.609	0.74164	0.24088	3.07888	0.00207781	0.0968517	0.737108
81849	ST6GALNAC5	68.0885	1.21776	0.395866	3.07618	0.0020967	0.0970418	1.19796
9762		55.3347	-1.41323	0.459484	-3.07568	0.00210023	0.0970418	-1.37968
57583	TMEM181	243.241	0.613455	0.19985	3.06958	0.00214359	0.0986145	0.610874
60677	CELF6	14.5935	-2.11969	0.691122	-3.06704	0.00216193	0.0990278	-2.02079
10391	CORO2B	16.8476	1.74598	0.570116	3.06251	0.00219492	0.0997076	1.69198
57465	TBC1D24	173.008	-0.668017	0.218134	-3.06241	0.00219562	0.0997076	-0.664208
112885	PHF21B	133.583	-0.692174	0.226338	-3.05814	0.00222716	0.099854	-0.687987
399664	MEX3D	54.5329	1.24184	0.405979	3.05888	0.00222168	0.099854	1.22048
9578	CDC42BPB	26.3479	1.27482	0.416538	3.06051	0.0022096	0.099854	1.2547
23022	PALLD	23.1572	1.29909	0.426064	3.04904	0.00229574	0.102091	1.28059
92737	DNER	90.4414	-0.95834	0.314317	-3.04896	0.00229635	0.102091	-0.947342
1892	ECHS1	255.031	-0.570991	0.187497	-3.04533	0.00232422	0.102898	-0.568509
10915	TCERG1	20.0491	1.34802	0.44338	3.04033	0.00236317	0.103325	1.32988
29109	FHOD1	64.7582	-1.29513	0.425719	-3.04221	0.00234845	0.103325	-1.26858
56975	FAM20C	145.105	-0.777149	0.255605	-3.04043	0.0023624	0.103325	-0.771146
128977	C22orf39	56.2386	1.41772	0.467657	3.03153	0.00243318	0.105514	1.38435
57795	BRINP2	10.4904	1.92767	0.635753	3.0321	0.00242856	0.105514	1.86502
974	CD79B	6.73387	-3.31005	1.09579	-3.02071	0.00252181	0.108911	-2.97203
51617		33.0192	1.23053	0.407923	3.01658	0.00255643	0.109687	1.21268
805	CALM2	213.88	0.762947	0.252958	3.0161	0.00256049	0.109687	0.75766
5064	PALM	85.0167	-1.1657	0.386834	-3.01344	0.00258304	0.110206	-1.14593
54863	TOR4A	213.389	-0.683906	0.227052	-3.01211	0.00259441	0.110247	-0.679645
4864	NPC1	7.84398	-2.108	0.700817	-3.00791	0.00263047	0.111332	-2.00985
91272	BOD1	64.4826	0.897262	0.298423	3.00668	0.00264121	0.111341	0.889542
598	BCL2L1	205.267	-1.25903	0.419174	-3.0036	0.0026681	0.112028	-1.23328
25902	MTHFD1L	32.8184	1.25001	0.416374	3.00214	0.0026809	0.112121	1.23025
50810		62.8743	0.768803	0.256221	3.00055	0.00269496	0.112265	0.764822
65986	ZBTB10	58.0473	0.92972	0.310084	2.99829	0.00271502	0.112657	0.921318
11094	CACFD1	461.692	-0.884728	0.296302	-2.98589	0.00282751	0.116867	-0.87538
6195	RPS6KA1	41.2185	-0.979948	0.328925	-2.97924	0.0028896	0.118968	-0.96813
5921	RASA1	13.548	1.55905	0.523643	2.97732	0.00290782	0.119254	1.52468
29087	THYN1	256.817	0.71289	0.240006	2.9703	0.00297507	0.12015	0.708382
5217	PFN2	47.7945	1.40489	0.472736	2.97182	0.00296038	0.12015	1.37325
79805	VASH2	81.8345	1.05902	0.356474	2.97083	0.00296993	0.12015	1.04529
84364	ARFGAP2	134.725	0.591875	0.199161	2.97184	0.00296021	0.12015	0.589943
153478	PLEKHG4B	52.7413	0.799883	0.269793	2.9648	0.00302883	0.121856	0.795256
23597	ACOT9	10.6737	2.18749	0.738301	2.96287	0.00304784	0.122156	2.08437
253782	CERS6	69.4585	0.893279	0.302589	2.95212	0.00315599	0.125069	0.885444
7089	TLE2	23.9804	-1.56567	0.530225	-2.95285	0.00314856	0.125069	-1.52069
7780	SLC30A2	11.9658	-1.77414	0.600804	-2.95294	0.00314763	0.125069	-1.71443
11178	LZTS1	454.651	0.827439	0.281322	2.94125	0.00326886	0.128103	0.819724
2817	GPC1	54.4961	-1.43014	0.486061	-2.94231	0.00325773	0.128103	-1.3934
2977	GUCY1A2	27.8498	1.12363	0.381782	2.94312	0.00324922	0.128103	1.10906
64787	EPS8L2	127.411	-0.776282	0.265035	-2.92897	0.00340083	0.132604	-0.769912
9061	PAPSS1	65.7513	0.814915	0.278294	2.92825	0.00340877	0.132604	0.809582
7726	TRIM26	238.209	0.476361	0.163275	2.91753	0.00352813	0.136744	0.47518
5351	PLOD1	11.5346	-1.62378	0.55775	-2.91131	0.00359916	0.138988	-1.57828
2689	GH2	18.0292	-1.4461	0.497342	-2.90767	0.00364137	0.139824	-1.41008
29843	SENP1	71.3888	-1.0933	0.376179	-2.90633	0.00365698	0.139824	-1.0753
91289	LMF2	268.768	-1.15004	0.395742	-2.90603	0.00366046	0.139824	-1.12885
146691	TOM1L2	13.4589	1.61214	0.55576	2.90078	0.00372237	0.140295	1.57267
22895	RPH3A	15.9838	2.34124	0.806704	2.90222	0.00370524	0.140295	2.19328
3133	HLA-E	27.1833	-1.33922	0.461634	-2.90105	0.00371915	0.140295	-1.30794
4784	NFIX	177.777	-0.982125	0.338737	-2.89938	0.00373907	0.140295	-0.968829
56995	TULP4	100.533	0.911343	0.314319	2.89942	0.00373856	0.140295	0.901859
440028		18.1703	1.46748	0.506838	2.89536	0.00378725	0.141287	1.42958
55608	ANKRD10	142.511	0.869059	0.300198	2.89495	0.00379221	0.141287	0.860394
10910	SUGT1	24.8593	1.22798	0.424477	2.89294	0.00381658	0.141447	1.2115
5518	PPP2R1A	107.502	0.763245	0.263881	2.89239	0.00382325	0.141447	0.758045
440503	PLIN5	5.68113	-2.79364	0.967814	-2.88655	0.00389492	0.143597	-2.54463
5499	PPP1CA	204.628	-0.614214	0.21295	-2.88432	0.00392265	0.144116	-0.61085
54704	PDP1	73.2366	-0.789587	0.274608	-2.87532	0.00403614	0.147263	-0.782626
83604	TMEM47	13.0755	-1.49009	0.518171	-2.87567	0.00403171	0.147263	-1.44881
4772	NFATC1	12.5284	-1.7163	0.59803	-2.86992	0.00410577	0.149289	-1.65135
960	CD44	1197.84	-0.460057	0.161081	-2.85606	0.00428935	0.15543	-0.458568
6095	RORA	12.3611	-1.59891	0.560652	-2.85188	0.00434618	0.156952	-1.54671
6658	SOX3	21.9213	1.7619	0.618146	2.8503	0.00436785	0.157198	1.69649
5087	PBX1	162.33	0.717033	0.251975	2.84565	0.0044321	0.15897	0.712176
1136	CHRNA3	220.974	-1.1792	0.414877	-2.84229	0.0044791	0.160113	-1.1554
149465	CFAP57	18.3166	1.45785	0.513593	2.83853	0.00453224	0.160329	1.42212
166		531.516	-0.607222	0.213945	-2.83822	0.00453655	0.160329	-0.603815
5476	CTSA	98.2319	-0.778953	0.274513	-2.83758	0.00454576	0.160329	-0.772125
794	CALB2	9.23161	2.98575	1.05168	2.83902	0.00452525	0.160329	2.71826
116447	TOP1MT	22.5446	-1.38864	0.489823	-2.83498	0.00458291	0.161102	-1.35466
3725	JUN	48.7236	1.11262	0.393637	2.82651	0.00470581	0.16433	1.09378
374378	GALNT18	15.3591	2.20203	0.779352	2.82546	0.00472133	0.16433	2.07789
701	BUB1B	16.5865	1.58402	0.560231	2.82743	0.00469233	0.16433	1.53399
100133941	CD24	308.963	1.0041	0.355899	2.82131	0.00478279	0.165924	0.9893
100131211	NEMP2	4.87551	3.30794	1.17779	2.8086	0.00497576	0.171473	2.97664
8912	CACNA1H	15.9032	-2.27295	0.809572	-2.80759	0.00499137	0.171473	-2.12757
92312	MEX3A	282.702	0.525393	0.18713	2.80764	0.00499053	0.171473	0.523517
56928	SPPL2B	407.763	-0.645161	0.230315	-2.80122	0.00509099	0.173697	-0.640981
8325	FZD8	13.142	2.34341	0.836548	2.80129	0.00508986	0.173697	2.18303
9368	SLC9A3R1	52.3106	-0.866649	0.309483	-2.80031	0.00510536	0.173697	-0.857274
54897	CASZ1	101.556	0.818039	0.292368	2.79798	0.00514233	0.174394	0.810917
3052	HCCS	35.0119	1.56718	0.560537	2.79586	0.00517623	0.174983	1.51431
892	CCNC	154.592	0.749129	0.268677	2.78821	0.00529995	0.178028	0.743351
9107	MTMR6	44.6958	1.01123	0.362622	2.78866	0.00529267	0.178028	0.99827
3667	IRS1	20.911	-1.407	0.504959	-2.78637	0.00533019	0.178477	-1.36914
114798	SLITRK1	10.9344	1.87648	0.673991	2.78413	0.00536721	0.17915	1.8081
7124	TNF	71.6333	-1.03843	0.373187	-2.7826	0.00539248	0.179427	-1.02125
8303	SNN	83.6033	-1.07179	0.385668	-2.77903	0.00545211	0.180277	-1.05356
84809	CROCCP2	137.308	-0.86773	0.312179	-2.77959	0.00544268	0.180277	-0.857568
113146	AHNAK2	8.30093	-2.14357	0.772501	-2.77485	0.00552269	0.180886	-2.02464
286	ANK1	107.195	-0.907024	0.326677	-2.77652	0.00549443	0.180886	-0.895557
55670	PEX26	83.8745	0.717991	0.258654	2.77587	0.00550546	0.180886	0.71374
64506	CPEB1	13.2179	-1.59837	0.576425	-2.7729	0.005556	0.180886	-1.54323
9894	TELO2	49.4445	-0.964008	0.347607	-2.77327	0.00554967	0.180886	-0.95135
26153	KIF26A	112.907	-0.962597	0.348348	-2.76332	0.00572163	0.184575	-0.948926
55572	FOXRED1	52.3486	0.74359	0.269078	2.76347	0.00571899	0.184575	0.739427
56963	RGMA	17.7958	1.5444	0.558787	2.76384	0.00571254	0.184575	1.49838
5213	PFKM	18.3769	1.5142	0.549451	2.75585	0.00585404	0.188272	1.47742
9037	SEMA5A	6.25864	2.86567	1.0427	2.74831	0.00599037	0.192073	2.55285
127281		27.2549	-0.956824	0.34838	-2.7465	0.00602355	0.192312	-0.945086
4900	NRGN	59.0129	-1.69277	0.616469	-2.74592	0.00603417	0.192312	-1.62464
3785	KCNQ2	29.5769	-1.47199	0.536462	-2.74388	0.00607169	0.192927	-1.42738
54901	CDKAL1	499.164	0.535859	0.195703	2.73813	0.00617902	0.195749	0.533576
7552	ZNF711	250.734	0.760298	0.277998	2.7349	0.00623987	0.197087	0.753554
59274		22.9937	1.11755	0.409155	2.73135	0.00630748	0.198629	1.10299
11122	PTPRT	23.2499	1.31598	0.48261	2.72679	0.00639536	0.199027	1.28628
27239	GPR162	15.9134	-2.07709	0.761333	-2.72823	0.00636756	0.199027	-1.96323
339263		22.9291	1.14399	0.419396	2.72772	0.00637741	0.199027	1.1286
79058	ASPSCR1	49.9944	-1.12085	0.410655	-2.72941	0.00634472	0.199027	-1.09963
1021	CDK6	13.8697	-1.56668	0.575315	-2.72318	0.00646573	0.199457	-1.51232
55529		17.0048	-1.63519	0.600293	-2.72399	0.00644993	0.199457	-1.57489
6456	SH3GL2	66.9358	0.735098	0.269773	2.72488	0.00643251	0.199457	0.730814
256130	TMEM196	9.88234	2.34875	0.864277	2.71759	0.00657584	0.202264	2.17433
58489	ABHD17C	112.532	-0.957631	0.35344	-2.70945	0.0067394	0.206694	-0.94349
10627	MYL12A	12.1555	1.60195	0.592829	2.70222	0.00688785	0.209426	1.55322
3790	KCNS3	17.7013	-1.42617	0.527421	-2.70404	0.00685016	0.209426	-1.38421
5959	RDH5	8.55441	1.83963	0.680569	2.70307	0.00687024	0.209426	1.77264
143666		14.3859	-1.45632	0.541035	-2.69173	0.00710822	0.213671	-1.41694
56895	AGPAT4	48.244	0.783115	0.290698	2.69391	0.00706193	0.213671	0.77771
6752	SSTR2	211.078	0.604816	0.224662	2.69211	0.0071001	0.213671	0.60169
85379	KIAA1671	6.06691	-2.23409	0.829578	-2.69305	0.00708024	0.213671	-2.08975
51704	GPRC5B	15.5084	-1.3102	0.486981	-2.69045	0.00713548	0.213882	-1.28058
10268	RAMP3	15.8575	-1.68426	0.627673	-2.68334	0.00728912	0.217664	-1.62071
23122	CLASP2	28.0286	1.11726	0.416612	2.68177	0.00732335	0.217664	1.09971
2584	GALK1	26.5058	-1.18409	0.44146	-2.68222	0.00731358	0.217664	-1.15952
8932	MBD2	88.0617	0.715402	0.266903	2.68038	0.00735383	0.217958	0.711063
126567	C2CD4C	38.6815	-0.892011	0.332951	-2.67911	0.00738189	0.218178	-0.881518
3955	LFNG	31.4084	-1.555	0.580688	-2.67785	0.0074096	0.218371	-1.49754
50650	ARHGEF3	37.7791	0.982556	0.367044	2.67694	0.0074297	0.218371	0.969567
1738	DLD	110.533	0.616607	0.230557	2.67442	0.00748583	0.219412	0.613891
2139	EYA2	57.9029	0.846043	0.316837	2.67028	0.0075789	0.220916	0.837946
84445	LZTS2	42.2222	-1.09724	0.410855	-2.67062	0.00757105	0.220916	-1.07642
81832	NETO1	8.33456	2.14686	0.805995	2.66361	0.00773067	0.224721	2.02994
29106	SCG3	60.0239	0.69986	0.262926	2.66182	0.007772	0.225303	0.696008
3757	KCNH2	95.4798	-0.824713	0.310539	-2.65574	0.0079134	0.228775	-0.81525
126669	SHE	57.4859	-1.20569	0.454171	-2.6547	0.00793784	0.228856	-1.17789
6297	SALL2	360.209	0.568271	0.214217	2.65278	0.00798316	0.229537	0.565372
114822	RHPN1	22.6435	-1.47493	0.556489	-2.65041	0.00803932	0.229766	-1.4293
138311		48.1064	-0.956661	0.361155	-2.64889	0.00807558	0.229766	-0.942982
221443	OARD1	8.29267	2.02286	0.763084	2.6509	0.00802766	0.229766	1.91045
23334	SZT2	84.697	0.930312	0.351221	2.64879	0.00807797	0.229766	0.918203
1952	CELSR2	179.632	-0.599002	0.226695	-2.64232	0.00823402	0.232485	-0.59523
25840	METTL7A	122.256	-0.707308	0.267647	-2.64269	0.00822506	0.232485	-0.701293
25959	KANK2	18.8431	-1.13108	0.428101	-2.6421	0.00823947	0.232485	-1.10948
56929	FEM1C	51.0722	0.765243	0.290092	2.63793	0.00834131	0.234732	0.759322
54922	RASIP1	256.237	-0.768695	0.291695	-2.63527	0.00840701	0.235373	-0.760837
55038	CDCA4	53.3527	0.878855	0.333505	2.63521	0.00840857	0.235373	0.868326
26012	NSMF	123.8	-0.960753	0.365067	-2.63172	0.00849543	0.237177	-0.94576
3234	HOXD8	37.9462	1.21882	0.463684	2.62856	0.00857473	0.238761	1.19268
55854	ZC3H15	36.9189	0.929101	0.353811	2.62598	0.00864004	0.239948	0.918567
392	ARHGAP1	527.379	-0.505789	0.192682	-2.62499	0.00866525	0.240018	-0.503458
781	CACNA2D1	78.215	0.852716	0.325001	2.62373	0.00869722	0.240275	0.843199
10488	CREB3	9.93826	1.4353	0.547581	2.62117	0.00876294	0.24146	1.41447
155066	ATP6V0E2	119.318	-0.686347	0.262424	-2.61541	0.00891192	0.244293	-0.680668
3746	KCNC1	87.7166	0.952285	0.364092	2.61551	0.00890952	0.244293	0.938357
51155		1976.3	0.349382	0.133885	2.60956	0.0090658	0.245962	0.34865
54407	SLC38A2	427.56	0.438154	0.167806	2.61107	0.00902581	0.245962	0.436795
55610	VPS50	61.1284	1.04954	0.401804	2.61208	0.00899934	0.245962	1.03166
60673	ATG101	124.149	0.732969	0.28081	2.6102	0.00904903	0.245962	0.726773
4783	NFIL3	29.5259	1.2275	0.471684	2.60237	0.00925813	0.250538	1.19754
10313	RTN3	140.722	0.68506	0.263492	2.59993	0.00932417	0.251041	0.680031
27185	DISC1	172.007	0.610082	0.234612	2.60039	0.00931184	0.251041	0.606544
5307	PITX1	164.898	-1.08899	0.419018	-2.59891	0.00935208	0.251153	-1.06649
28976	ACAD9	62.1816	0.77744	0.299435	2.59636	0.00942176	0.252384	0.771563
29114	TAGLN3	42.7831	0.896851	0.345721	2.59414	0.00948267	0.253114	0.888638
5828	PEX2	25.1491	0.999563	0.385392	2.59363	0.00949687	0.253114	0.987985
92	ACVR2A	14.9686	1.6041	0.618774	2.59238	0.00953145	0.253398	1.55062
260425	MAGI3	12.9406	-1.29786	0.501384	-2.58856	0.0096378	0.254944	-1.26386
7025	NR2F1	25.239	1.00232	0.387126	2.58914	0.0096216	0.254944	0.990651
4647	MYO7A	20.0417	-1.76467	0.682235	-2.5866	0.00969269	0.255756	-1.67967
10289	EIF1B	64.7772	0.76514	0.296077	2.58426	0.00975884	0.256279	0.759065
29968	PSAT1	34.7715	1.57702	0.610257	2.58419	0.00976092	0.256279	1.50468
11041	B4GAT1	447.88	-0.580547	0.225015	-2.58004	0.00987898	0.257462	-0.576927
3400	ID4	67.9093	0.790158	0.306147	2.58097	0.00985227	0.257462	0.783371
7020	TFAP2A	2754.54	-0.730961	0.283289	-2.58026	0.00987256	0.257462	-0.723761
100506271		6.72075	-2.98483	1.15812	-2.57731	0.00995722	0.258229	-2.63856
56829	ZC3HAV1	85.8024	-0.72602	0.281644	-2.57779	0.00994349	0.258229	-0.719196
10312	TCIRG1	6.84428	-2.81875	1.09539	-2.57328	0.010074	0.260195	-2.55825
574407		5.13571	-2.88154	1.12011	-2.57256	0.010095	0.260195	-2.57143
6009	RHEB	96.7838	0.666463	0.259107	2.57215	0.0101068	0.260195	0.662392
125488	TTC39C	36.1777	0.881034	0.34271	2.57078	0.0101469	0.260592	0.871729
140700	SAMD10	18.0636	-1.26168	0.491112	-2.56903	0.0101982	0.261277	-1.2313
57570	TRMT5	429.452	-0.616663	0.240538	-2.56369	0.0103567	0.264059	-0.612282
6723	SRM	406.417	-0.688409	0.268503	-2.56388	0.0103509	0.264059	-0.682381
9846	GAB2	295.751	-0.404018	0.157832	-2.55979	0.0104735	0.266395	-0.40273
57582	KCNT1	13.3578	-2.21839	0.867447	-2.55738	0.0105463	0.266963	-2.05305
84101	USP44	12.0541	1.71514	0.670511	2.55796	0.0105288	0.266963	1.63859
145853	C15orf61	34.4708	1.31889	0.516154	2.55522	0.0106121	0.26735	1.28097
55450	CAMK2N1	85.4758	-0.978297	0.382758	-2.55591	0.010591	0.26735	-0.961676
199699	DAND5	42.5988	-0.860005	0.336684	-2.55434	0.010639	0.267391	-0.849036
10057	ABCC5	38.8034	0.925331	0.362429	2.55314	0.0106757	0.267677	0.914637
7088	TLE1	54.6332	0.877089	0.343712	2.55181	0.0107164	0.268062	0.867566
83723	FAM57B	147.779	-0.766538	0.300844	-2.54796	0.0108354	0.270399	-0.758343
29015	SLC43A3	103.197	1.21038	0.475511	2.54543	0.0109145	0.271037	1.17927
2961	GTF2E2	11.1031	1.61247	0.633316	2.54608	0.0108941	0.271037	1.56807
390	RND3	90.8793	0.809151	0.317978	2.54468	0.0109378	0.271037	0.800385
202018	TAPT1	32.5017	0.894159	0.352813	2.53437	0.0112649	0.27849	0.884314
23603	CORO1C	174.922	0.466611	0.184418	2.53018	0.0114004	0.280557	0.46532
5663	PSEN1	71.8403	0.632599	0.250183	2.52854	0.0114538	0.280557	0.629603
5789	PTPRD	35.8686	0.898461	0.355331	2.52852	0.0114546	0.280557	0.887529
8269	TMEM187	10.792	1.49659	0.59176	2.52905	0.0114372	0.280557	1.45104
254102	EHBP1L1	16.3609	-1.10173	0.43662	-2.52332	0.0116254	0.280841	-1.08126
2907	GRINA	74.7029	-0.979635	0.387713	-2.5267	0.0115139	0.280841	-0.962825
6001	RGS10	6.09446	-1.72872	0.684434	-2.52577	0.0115444	0.280841	-1.66531
645323	LINC00461	266.7	0.586049	0.232162	2.52431	0.0115927	0.280841	0.582376
89958	SAPCD2	100.178	-0.600828	0.23802	-2.52427	0.0115939	0.280841	-0.596749
91373	UAP1L1	12.2771	-1.41987	0.562673	-2.52344	0.0116214	0.280841	-1.38059
389289	ANXA2R	11.7248	1.58198	0.627949	2.51928	0.0117595	0.282788	1.52264
9711	RUBCN	248.747	-0.445538	0.176812	-2.51984	0.0117408	0.282788	-0.443766
8445	DYRK2	156.793	0.55826	0.221853	2.51635	0.0118578	0.284508	0.555586
10715	CERS1	42.3675	-0.987557	0.392697	-2.51481	0.0119097	0.285106	-0.971073
2869	GRK5	8.29112	1.73989	0.692226	2.51347	0.0119549	0.285196	1.67689
51320	MEX3C	28.9362	1.17799	0.468808	2.51274	0.0119796	0.285196	1.15151
5211	PFKL	61.9877	-0.650395	0.258933	-2.51182	0.0120109	0.285196	-0.645344
8204	NRIP1	29.3533	1.18978	0.473729	2.51152	0.0120213	0.285196	1.16207
1642	DDB1	122.307	0.821115	0.327327	2.50855	0.0121229	0.285553	0.811594
54903	MKS1	16.5892	1.43781	0.573485	2.50714	0.0121713	0.285553	1.39229
57523	NYNRIN	30.1276	-0.939604	0.374311	-2.51022	0.0120655	0.285553	-0.925212
83460	EMC6	327.041	0.674396	0.268952	2.5075	0.0121589	0.285553	0.668786
8566	PDXK	122.645	-0.65073	0.259423	-2.50838	0.0121288	0.285553	-0.64539
11095	ADAMTS8	24.2005	-1.09395	0.436834	-2.50426	0.0122707	0.286344	-1.07177
5947	RBP1	9.46958	2.23282	0.891601	2.50429	0.0122699	0.286344	2.08887
6337	SCNN1A	555.146	-0.705023	0.281579	-2.50382	0.0122862	0.286344	-0.69823
994	CDC25B	247.601	0.617556	0.246735	2.50291	0.0123178	0.28645	0.613533
104413891	SAPCD1-AS1	10.0476	1.53994	0.616493	2.4979	0.012493	0.287845	1.49807
158158	RASEF	47.6328	0.733393	0.293913	2.49527	0.012586	0.287845	0.727427
517		88.0262	1.02129	0.409574	2.49355	0.0126471	0.287845	1.00298
54836	BSPRY	25.354	-1.19729	0.479498	-2.49697	0.0125259	0.287845	-1.16805
55117	SLC6A15	10.1622	1.70749	0.682999	2.49999	0.0124198	0.287845	1.64483
55118	CRTAC1	24.8161	1.02052	0.408976	2.4953	0.0125851	0.287845	1.00731
5997	RGS2	8.4526	2.25829	0.9054	2.49425	0.0126223	0.287845	2.04576
79892	MCMBP	14.0544	1.24515	0.499063	2.49497	0.0125968	0.287845	1.22342
88455	ANKRD13A	74.8781	-0.599221	0.240315	-2.49348	0.0126498	0.287845	-0.595052
9575	CLOCK	79.3067	0.659874	0.264578	2.49406	0.0126291	0.287845	0.655465
9749	PHACTR2	52.2751	0.714083	0.286662	2.49103	0.0127372	0.289212	0.709237
283869	NPW	11.2391	-1.49472	0.600733	-2.48816	0.0128405	0.290147	-1.44783
4598	MVK	101.877	0.67131	0.269862	2.4876	0.0128607	0.290147	0.666353
80031	SEMA6D	22.9713	1.21778	0.489322	2.48871	0.0128209	0.290147	1.18607
6046	BRD2	89.5287	0.764103	0.307685	2.48339	0.0130137	0.292975	0.75633
7468		154.005	0.440176	0.177467	2.48033	0.013126	0.294875	0.438966
100130417		5.82553	2.18692	0.884352	2.47291	0.0134018	0.295714	2.09728
27097	TAF5L	44.3055	0.856516	0.345829	2.4767	0.0132603	0.295714	0.846769
3094	HINT1	252.597	0.76884	0.310681	2.4747	0.0133349	0.295714	0.760354
3340	NDST1	183.379	-0.640832	0.259168	-2.47266	0.0134113	0.295714	-0.635618
388403	YPEL2	115.657	-0.921889	0.372824	-2.47272	0.0134089	0.295714	-0.90662
5028	P2RY1	209.646	1.28687	0.520379	2.47295	0.0134003	0.295714	1.24649
54165	DCUN1D1	38.6375	0.794465	0.321152	2.4738	0.0133686	0.295714	0.788752
55971	BAIAP2L1	34.5586	0.871155	0.351579	2.47783	0.0132183	0.295714	0.86219
57125	PLXDC1	67.0183	-3.51997	1.42361	-2.47256	0.0134149	0.295714	-2.85651
59307	SIGIRR	20.8439	-1.11304	0.450979	-2.46806	0.0135848	0.298838	-1.09094
10522	DEAF1	121.678	-0.709228	0.287921	-2.46327	0.0137676	0.300115	-0.702149
30818	KCNIP3	10.8705	-1.68414	0.68338	-2.46442	0.0137235	0.300115	-1.60582
5865	RAB3B	38.7195	-0.969094	0.393489	-2.46283	0.0137847	0.300115	-0.952495
81671	VMP1	32.7305	1.2841	0.521238	2.46357	0.0137562	0.300115	1.24905
83871	RAB34	447.301	-0.549242	0.222985	-2.46314	0.0137727	0.300115	-0.545869
25771	TBC1D22A	83.6295	-0.673313	0.273648	-2.46051	0.013874	0.30144	-0.667341
10265	IRX5	29.1924	0.839006	0.341433	2.45731	0.0139983	0.303373	0.831835
1396	CRIP1	14.6335	-1.84642	0.751997	-2.45536	0.0140745	0.303373	-1.7414
1854	DUT	79.7749	0.756303	0.307898	2.45634	0.014036	0.303373	0.74915
4782	NFIC	306.586	-0.628891	0.256139	-2.45527	0.0140777	0.303373	-0.623843
9378	NRXN1	138.302	0.55636	0.226673	2.45446	0.0141096	0.303443	0.5536
966	CD59	125.436	0.779497	0.317734	2.4533	0.0141552	0.303807	0.771138
3891	KRT85	4.7885	-2.49538	1.01776	-2.45184	0.0142126	0.30399	-2.27656
4236	MFAP1	125.342	0.500446	0.204128	2.45163	0.0142213	0.30399	0.498933
51564	HDAC7	108.404	-0.851698	0.347625	-2.45005	0.0142836	0.304094	-0.839447
84085	FBXO30	10.7504	1.47574	0.602209	2.45055	0.0142637	0.304094	1.42846
83715	ESPN	17.5194	-1.18528	0.484384	-2.44698	0.014406	0.306085	-1.15764
286205	SCAI	38.9522	-1.11791	0.45711	-2.44561	0.0144609	0.306634	-1.09181
65012	SLC26A10	30.6925	-1.03034	0.421511	-2.44439	0.0145099	0.307058	-1.01124
1499	CTNNB1	125.239	0.892132	0.365599	2.44019	0.0146794	0.309102	0.87901
4249	MGAT5	23.4153	1.1282	0.462368	2.44005	0.0146854	0.309102	1.10485
8467	SMARCA5	44.8914	0.929637	0.381025	2.43983	0.0146941	0.309102	0.916129
55137	FIGN	32.9628	1.03819	0.426164	2.43614	0.0148449	0.311037	1.02036
79575	ABHD8	25.2934	-1.19225	0.489398	-2.43615	0.0148446	0.311037	-1.16283
3192	HNRNPU	414.016	0.478111	0.196445	2.43381	0.0149408	0.312429	0.476092
57406	ABHD6	16.5062	1.25318	0.516367	2.42693	0.0152274	0.317167	1.22722
93621	MRFAP1	343.341	0.692915	0.285448	2.42747	0.0152047	0.317167	0.686414
3800	KIF5C	63.1023	0.801638	0.330433	2.42602	0.0152654	0.317335	0.793135
10609	P3H4	29.7703	-1.0739	0.44317	-2.42322	0.0153837	0.318541	-1.05109
84812	PLCD4	32.561	1.23111	0.508021	2.42334	0.0153785	0.318541	1.20103
79969	ATAT1	46.5466	0.743677	0.307043	2.42206	0.0154329	0.318937	0.737514
10401	PIAS3	31.694	-0.943765	0.390205	-2.41864	0.0155788	0.321323	-0.927953
3321	IGSF3	12.2827	1.68334	0.697028	2.41502	0.0157341	0.323268	1.61649
54815	GATAD2A	153.256	-0.611699	0.253282	-2.41509	0.0157315	0.323268	-0.60691
56262	LRRC8A	72.2741	0.706883	0.293314	2.40999	0.0159531	0.327132	0.701245
161	AP2A2	66.752	0.745319	0.309464	2.40841	0.016022	0.327275	0.738968
387521	TMEM189	33.2456	0.856704	0.355636	2.40894	0.015999	0.327275	0.848842
6241	RRM2	316.532	0.528436	0.219505	2.4074	0.0160667	0.327556	0.525595
3178	HNRNPA1	283.123	0.629273	0.261617	2.40533	0.0161581	0.328562	0.624501
7334	UBE2N	61.7228	0.863098	0.358895	2.40487	0.0161781	0.328562	0.852235
473	RERE	107.029	0.854647	0.355624	2.40324	0.0162507	0.329019	0.842489
9935	MAFB	45.6656	-0.807539	0.33606	-2.40296	0.0162628	0.329019	-0.796781
4684	NCAM1	91.9906	0.629649	0.262215	2.40127	0.0163382	0.329286	0.625567
80003	PCNX2	171.771	-0.673335	0.280408	-2.40127	0.0163383	0.329286	-0.666955
58157	NGB	35.0368	-1.29827	0.540897	-2.40022	0.0163852	0.329603	-1.25808
10184	LHFPL2	6.50542	-2.48468	1.03575	-2.39891	0.0164438	0.330156	-2.22555
83541	FAM110A	126.537	-0.597541	0.249202	-2.39782	0.016493	0.330515	-0.592987
10389	SCML2	9.27835	1.66161	0.694893	2.39117	0.0167949	0.335929	1.59391
5630	PRPH	4.96117	-2.43861	1.0208	-2.38893	0.0168977	0.337349	-2.22051
2825	GPR1	11.4396	1.44824	0.607859	2.38252	0.0171946	0.341522	1.40164
5936	RBM4	277.448	0.511998	0.214915	2.38233	0.0172036	0.341522	0.509396
79762	C1orf115	24.564	-1.00217	0.420573	-2.38288	0.0171777	0.341522	-0.982829
23005	MAPKBP1	86.4923	-1.08097	0.454818	-2.37671	0.0174677	0.345354	-1.05523
2879	GPX4	29.1697	-0.867566	0.365099	-2.37625	0.0174897	0.345354	-0.855043
55435	AP1AR	33.0391	0.942449	0.396629	2.37615	0.0174945	0.345354	0.929965
100289373	UBAC2-AS1	5.51938	2.04858	0.86297	2.37387	0.0176028	0.345557	1.93333
7067	THRA	105.784	-0.576213	0.242616	-2.375	0.017549	0.345557	-0.572121
84708	LNX1	6.01153	2.16641	0.912592	2.3739	0.0176011	0.345557	2.00732
10858	CYP46A1	18.6159	-1.18294	0.499211	-2.36962	0.0178065	0.348264	-1.15213
55349	CHDH	43.3018	-0.873416	0.368551	-2.36986	0.0177946	0.348264	-0.860125
147923	ZNF420	23.4581	1.22212	0.515929	2.36878	0.0178466	0.348404	1.18971
151963	MB21D2	32.7807	1.23411	0.521753	2.36532	0.0180145	0.349065	1.20001
1636	ACE	6.52927	1.77453	0.750281	2.36515	0.0180226	0.349065	1.69835
2029	ENSA	91.0386	0.697174	0.294823	2.36472	0.0180436	0.349065	0.691568
3899	AFF3	6.00769	-1.82308	0.770614	-2.36575	0.0179937	0.349065	-1.71084
84327	ZBED3	63.5807	0.735992	0.311243	2.36469	0.0180454	0.349065	0.72949
11171	STRAP	266.87	0.669442	0.283324	2.36282	0.0181366	0.350189	0.66334
47	ACLY	547.109	0.419419	0.177827	2.35858	0.018345	0.353566	0.417947
11269	DDX19B	25.9988	1.09054	0.4626	2.35742	0.0184024	0.35403	1.06892
445329	SULT1A4	118.735	-0.875124	0.371495	-2.35568	0.0184889	0.354405	-0.860736
6818	SULT1A3	118.735	-0.875124	0.371495	-2.35568	0.0184889	0.354405	-0.860736
1495	CTNNA1	55.6438	0.665315	0.283076	2.35031	0.018758	0.355697	0.661505
54849	DEF8	24.0299	-0.976576	0.415465	-2.35056	0.0187452	0.355697	-0.958474
5881	RAC3	71.6608	-1.14283	0.486193	-2.35058	0.0187444	0.355697	-1.11232
5898	RALA	37.0728	1.03807	0.441568	2.35087	0.0187297	0.355697	1.01827
79009	DDX50	26.0823	1.40816	0.598727	2.35192	0.0186767	0.355697	1.35407
84913	ATOH8	6.26816	2.07331	0.881944	2.35084	0.0187309	0.355697	1.95284
54472	TOLLIP	309.855	-0.526912	0.22427	-2.34946	0.0188009	0.355871	-0.523632
27324	TOX3	24.9551	1.1593	0.49387	2.34738	0.0189059	0.35722	1.13307
57222	ERGIC1	51.8558	-1.08353	0.462064	-2.34498	0.0190283	0.358891	-1.05693
90338	ZNF160	9.70106	1.40573	0.600219	2.34203	0.019179	0.36109	1.36428
283624	LINC00641	67.9155	-0.78375	0.334813	-2.34086	0.0192393	0.361583	-0.773302
11337	GABARAP	289.148	0.547416	0.234232	2.33707	0.0194358	0.364628	0.544183
113878	DTX2	48.6389	-0.993869	0.425509	-2.33572	0.0195061	0.365299	-0.973633
100529239	RPS10-NUDT3	68.1326	0.608326	0.262446	2.31791	0.0204544	0.365335	0.605827
10146	G3BP1	86.5192	0.669111	0.287643	2.32619	0.0200086	0.365335	0.663762
10670	RRAGA	66.944	0.727922	0.312587	2.32871	0.0198747	0.365335	0.72111
11104	KATNA1	15.6063	1.18784	0.512608	2.31725	0.0204902	0.365335	1.1601
11165	NUDT3	68.1326	0.608326	0.262446	2.31791	0.0204544	0.365335	0.605827
124491	TMEM170A	164.145	0.515707	0.22107	2.33278	0.0196599	0.365335	0.513165
127845	GOLT1A	8.0002	-1.52904	0.658601	-2.32165	0.0202519	0.365335	-1.46184
155382	VPS37D	14.5945	-1.49913	0.644918	-2.32453	0.0200969	0.365335	-1.43687
201725	C4orf46	56.2315	0.690893	0.297354	2.32347	0.0201537	0.365335	0.685335
246754		21.3575	-1.02036	0.440356	-2.31712	0.0204973	0.365335	-0.998303
25920	NELFB	166.264	-0.476665	0.204417	-2.33183	0.0197099	0.365335	-0.474156
26053	AUTS2	844.466	0.63418	0.272269	2.32924	0.0198464	0.365335	0.628577
27130	INVS	5.38699	2.0398	0.879367	2.31962	0.0203615	0.365335	1.89768
28982	FLVCR1	44.0327	0.8762	0.376561	2.32685	0.0199733	0.365335	0.864253
2914	GRM4	92.545	-0.674018	0.290914	-2.3169	0.0205093	0.365335	-0.667181
4257	MGST1	39.0344	1.04361	0.449071	2.32393	0.020129	0.365335	1.023
51195	RAPGEFL1	187.506	-0.884361	0.380821	-2.32225	0.0202196	0.365335	-0.869238
57666	FBRSL1	130.415	-0.597739	0.257921	-2.31753	0.0204749	0.365335	-0.592895
6138	RPL15	366.575	0.523995	0.224917	2.32972	0.0198207	0.365335	0.521039
6293	VPS52	39.1311	0.801024	0.344734	2.3236	0.0201469	0.365335	0.792791
65989	DLK2	8.05603	1.59376	0.685516	2.32491	0.020077	0.365335	1.53771
6748	SSR4	96.3717	-0.633647	0.27163	-2.33276	0.0196609	0.365335	-0.628093
7566	ZNF18	14.822	1.46009	0.628245	2.32407	0.0201216	0.365335	1.39971
7965	AIMP2	57.597	0.620496	0.267388	2.32058	0.0203094	0.365335	0.617053
8022	LHX3	1546.15	-0.440941	0.189941	-2.32146	0.0202622	0.365335	-0.438964
80232	WDR26	60.2943	0.683194	0.293198	2.33014	0.0197985	0.365335	0.677894
80790	CMIP	710.649	0.516917	0.221695	2.33166	0.0197186	0.365335	0.513948
8148	TAF15	150.046	0.442599	0.189673	2.33348	0.019623	0.365335	0.44127
9854	C2CD2L	70.5157	0.727777	0.311816	2.334	0.0195959	0.365335	0.721015
8525	DGKZ	194.436	-0.686091	0.296343	-2.3152	0.0206023	0.366374	-0.678822
1798	DPAGT1	22.5544	1.45131	0.627381	2.31328	0.020707	0.367003	1.39325
5372	PMM1	101.992	-0.613674	0.265244	-2.31362	0.0206887	0.367003	-0.608474
122622	ADSSL1	7.59938	-2.01843	0.873912	-2.30965	0.0209078	0.369541	-1.87664
56853	CELF4	257.459	-0.573583	0.248366	-2.30942	0.02092	0.369541	-0.569249
101060195	FCF1P2	10.591	-1.48212	0.642163	-2.30802	0.0209981	0.370301	-1.42033
7410	VAV2	24.1211	-1.14054	0.494379	-2.30701	0.0210545	0.370678	-1.10944
5597	MAPK6	114.829	0.774097	0.335709	2.30586	0.0211187	0.37119	0.764407
79007	DBNDD1	22.0569	-1.51649	0.657881	-2.30511	0.0211603	0.371305	-1.44922
10120	ACTR1B	63.2148	0.77122	0.335064	2.30171	0.0213514	0.372804	0.763092
2672	GFI1	258.399	1.59519	0.692747	2.3027	0.0212958	0.372804	1.50947
2956	MSH6	55.2966	0.874806	0.379995	2.30215	0.0213265	0.372804	0.862188
7531	YWHAE	201.117	0.675061	0.293629	2.29903	0.0215035	0.374837	0.668573
84306	PDCD2L	5.9506	1.98872	0.865259	2.29841	0.0215387	0.374837	1.8699
54820	NDE1	92.7073	-0.884064	0.385055	-2.29594	0.0216791	0.376661	-0.868723
2627	GATA6	11.012	-1.63633	0.713266	-2.29414	0.0217822	0.377832	-1.54307
2588	GALNS	37.1805	-0.865105	0.377331	-2.2927	0.0218655	0.378504	-0.851
2891	GRIA2	12.095	1.24689	0.543963	2.29223	0.0218925	0.378504	1.2186
1647	GADD45A	27.7501	0.815398	0.355894	2.29113	0.0219561	0.378985	0.807992
283455	KSR2	29.9985	0.886772	0.387311	2.28956	0.0220467	0.379525	0.873532
53944	CSNK1G1	61.9193	-0.648364	0.283209	-2.28935	0.0220592	0.379525	-0.642101
79174	CRELD2	72.2107	-0.779857	0.340986	-2.28706	0.0221921	0.381192	-0.769219
23576	DDAH1	134.475	-0.634803	0.277756	-2.28547	0.0222853	0.381445	-0.62885
27242	TNFRSF21	26.375	1.45965	0.639062	2.28405	0.0223688	0.381445	1.39698
4761	NEUROD2	1354.88	0.61922	0.271216	2.28312	0.0224231	0.381445	0.613701
5601	MAPK9	8.82299	-1.75585	0.768961	-2.28341	0.0224064	0.381445	-1.65163
6728	SRP19	192.649	0.421481	0.18451	2.28433	0.0223521	0.381445	0.420263
8816	DCAF5	81.0914	0.7221	0.315929	2.28564	0.0222752	0.381445	0.714848
221662	RBM24	28.9831	0.969811	0.425257	2.28053	0.0225763	0.383435	0.953474
8936	WASF1	87.4899	0.939725	0.41224	2.27956	0.0226339	0.383797	0.922697
153572	IRX2	3081.17	-0.556111	0.244478	-2.27469	0.0229244	0.384183	-0.552014
1652	DDT	81.306	0.474025	0.208384	2.27477	0.0229196	0.384183	0.472745
403	ARL3	93.1167	-0.570111	0.250341	-2.27734	0.0227662	0.384183	-0.565747
4858	NOVA2	18.3536	-1.4784	0.649737	-2.27538	0.0228834	0.384183	-1.41144
55677	IWS1	21.5108	1.32568	0.582891	2.27431	0.0229472	0.384183	1.28012
594855	CPLX3	18.7225	-0.901361	0.396228	-2.27485	0.0229148	0.384183	-0.886595
9147	NEMF	16.6015	1.08397	0.476531	2.27472	0.022923	0.384183	1.06441
9543	IGDCC3	138.805	-0.71393	0.313667	-2.27607	0.0228417	0.384183	-0.705464
79990	PLEKHH3	75.6734	-0.661947	0.291268	-2.27263	0.0230483	0.385267	-0.655366
5511	PPP1R8	141.218	-0.464748	0.204668	-2.27074	0.023163	0.386573	-0.462297
10437	IFI30	22.1159	-1.02793	0.45305	-2.26892	0.0232732	0.387801	-1.00632
11198	SUPT16H	80.6818	0.592873	0.261465	2.26751	0.0233593	0.388624	0.589243
23580	CDC42EP4	9.06786	1.84655	0.814981	2.26576	0.0234663	0.38918	1.73398
6711	SPTBN1	62.0735	0.846367	0.373479	2.26617	0.0234411	0.38918	0.834503
10135	NAMPT	26.6711	1.08571	0.479528	2.26413	0.0235664	0.390228	1.06307
100534589	HOXA10-HOXA9	201.344	0.486148	0.214965	2.26152	0.0237269	0.391051	0.483794
10984	KCNQ1OT1	1013.25	-0.492152	0.217581	-2.26192	0.0237022	0.391051	-0.489267
387066	SNHG5	40.9644	0.802258	0.354583	2.26254	0.0236642	0.391051	0.791777
10142	AKAP9	38.3038	0.809861	0.358267	2.2605	0.0237905	0.39115	0.801191
1737	DLAT	24.0026	0.985958	0.43622	2.26023	0.0238069	0.39115	0.97061
8407	TAGLN2	414.604	-0.616751	0.272966	-2.25944	0.0238559	0.391348	-0.611142
25817		9.1225	-1.58021	0.701362	-2.25307	0.024255	0.391555	-1.49648
25847	ANAPC13	74.9529	0.512218	0.227247	2.25401	0.0241953	0.391555	0.510511
25923	ATL3	93.1399	0.518927	0.230135	2.25489	0.0241405	0.391555	0.516662
26576	SRPK3	8.7271	-1.8326	0.811956	-2.25702	0.0240066	0.391555	-1.71882
3315	HSPB1	39.0591	-0.915146	0.406177	-2.25307	0.0242547	0.391555	-0.898704
54715	RBFOX1	244.09	0.544262	0.241528	2.25341	0.0242333	0.391555	0.540798
6992	PPP1R11	87.5447	0.642553	0.284555	2.2581	0.0239393	0.391555	0.637984
7127	TNFAIP2	8.03881	-1.71801	0.761328	-2.25659	0.0240335	0.391555	-1.62491
774	CACNA1B	13.821	-1.45172	0.643901	-2.25457	0.0241606	0.391555	-1.38791
8503	PIK3R3	186.689	0.801997	0.355631	2.25514	0.0241246	0.391555	0.790263
9923	ZBTB40	28.904	0.919937	0.408364	2.25274	0.0242756	0.391555	0.906851
3936	LCP1	15.107	1.16032	0.515402	2.25129	0.0243669	0.391833	1.13614
6935	ZEB1	43.6994	0.898004	0.398792	2.25181	0.0243342	0.391833	0.883237
83593	RASSF5	26.6658	1.33886	0.594911	2.25051	0.0244164	0.392033	1.2881
54806	AHI1	30.0139	0.93612	0.416594	2.24708	0.0246347	0.394939	0.920922
57863	CADM3	14.7125	-1.527	0.680375	-2.24436	0.0248094	0.397138	-1.45705
10625	IVNS1ABP	843.087	0.479746	0.213939	2.24245	0.0249325	0.397905	0.477144
22929	SEPHS1	122.604	0.676897	0.301818	2.24273	0.0249142	0.397905	0.67043
23613	ZMYND8	96.1725	0.532122	0.237477	2.24073	0.0250434	0.39794	0.529335
5500	PPP1CB	105.505	0.526069	0.234899	2.23955	0.02512	0.39794	0.523579
6443	SGCB	20.8081	0.985977	0.439985	2.24093	0.0250304	0.39794	0.971577
81544	GDPD5	23.1666	-1.2324	0.550038	-2.24058	0.0250536	0.39794	-1.19234
9306	SOCS6	14.8543	1.11088	0.496035	2.23951	0.0251228	0.39794	1.09192
27000	DNAJC2	16.6364	1.07379	0.480243	2.23594	0.0253555	0.398984	1.05051
389677	RBM12B	40.3787	0.699939	0.312949	2.23659	0.0253129	0.398984	0.694439
54918	CMTM6	599.902	-0.616999	0.275924	-2.23612	0.0253436	0.398984	-0.611245
80746	TSEN2	10.5112	1.33472	0.596559	2.23737	0.0252619	0.398984	1.29321
83714	NRIP2	22.7982	-1.12244	0.502075	-2.23561	0.0253772	0.398984	-1.09352
10500	SEMA6C	150.366	-0.610098	0.273212	-2.23306	0.0255452	0.401029	-0.604558
901	CCNG2	29.7911	1.07662	0.482284	2.23234	0.0255926	0.401178	1.05113
10095	ARPC1B	35.2282	-1.10737	0.496929	-2.22843	0.0258522	0.40405	-1.07663
221294	NT5DC1	24.1317	-1.31473	0.589853	-2.2289	0.0258204	0.40405	-1.2631
27095	TRAPPC3	125.442	0.471627	0.211915	2.22555	0.0260442	0.405286	0.469757
375790	AGRN	37.2874	-1.19307	0.536131	-2.22533	0.0260592	0.405286	-1.15592
51734	MSRB1	23.1124	-1.14252	0.513503	-2.22495	0.0260845	0.405286	-1.11139
55871	CBWD1	4.97909	2.11618	0.950596	2.22616	0.0260032	0.405286	1.96457
51555	PEX5L	33.6689	-0.820456	0.369334	-2.22145	0.0263205	0.407318	-0.807572
64110	MAGEF1	82.4526	0.651309	0.293118	2.222	0.0262832	0.407318	0.645832
90407	TMEM41A	102.432	-0.668886	0.301124	-2.2213	0.0263307	0.407318	-0.661509
83700	JAM3	22.7035	1.23291	0.555255	2.22043	0.0263894	0.407629	1.19682
10809	STARD10	14.1375	-1.28018	0.577231	-2.21779	0.0265693	0.408619	-1.23986
4086	SMAD1	270.483	0.386677	0.174307	2.21837	0.0265297	0.408619	0.385566
8682	PEA15	74.1662	-0.963557	0.434425	-2.21801	0.0265544	0.408619	-0.942497
7353		78.3173	0.547564	0.247002	2.21684	0.026634	0.40902	0.54498
23400	ATP13A2	12.7881	-1.50847	0.680706	-2.21604	0.026689	0.40927	-1.43949
57448	BIRC6	37.5975	0.895218	0.404758	2.21174	0.0269848	0.413207	0.881203
50487	PLA2G3	16.9385	-1.36564	0.617835	-2.21037	0.0270797	0.414062	-1.31074
10123	ARL4C	20.0487	1.1344	0.5139	2.20743	0.0272842	0.415332	1.10404
1018	CDK3	363.13	-0.382623	0.173295	-2.20792	0.0272496	0.415332	-0.381153
146754	DNAH2	151.796	-0.444052	0.201139	-2.20768	0.0272663	0.415332	-0.441742
341640	FREM2	7.51584	1.70774	0.773996	2.20639	0.0273567	0.415332	1.6358
80034	CSRNP3	185.314	0.743402	0.336936	2.20636	0.0273591	0.415332	0.733784
5331	PLCB3	29.1222	-1.05691	0.479226	-2.20546	0.027422	0.41569	-1.0305
51523	CXXC5	39.6296	-1.07028	0.485683	-2.20366	0.027548	0.417003	-1.04182
65991	FUNDC2	104.299	0.540908	0.245617	2.20224	0.0276486	0.417928	0.538009
25	ABL1	66.0748	0.987081	0.448401	2.20133	0.0277123	0.418294	0.965634
100652772	NNT-AS1	157.616	0.460012	0.209227	2.19863	0.0279043	0.419993	0.458219
6256	RXRA	5.67067	-2.10864	0.958914	-2.19899	0.0278784	0.419993	-1.94291
84993	UBL7	9.60384	-1.29826	0.590819	-2.19738	0.0279931	0.420732	-1.25756
116159	CYYR1	20.6962	1.06918	0.487222	2.19445	0.0282031	0.422778	1.04698
636	BICD1	16.2646	1.5509	0.706764	2.19437	0.0282092	0.422778	1.47475
641638	SNHG6	89.7935	0.749307	0.341571	2.19371	0.0282565	0.422888	0.739845
10134	BCAP31	172.274	-0.61997	0.283008	-2.19064	0.0284775	0.425594	-0.613951
6047	RNF4	74.178	0.604541	0.276272	2.18821	0.0286544	0.427593	0.600285
81558	FAM117A	19.7272	1.42234	0.650156	2.18769	0.0286921	0.427593	1.35774
284454		9.63769	-1.39686	0.63868	-2.18711	0.0287347	0.427626	-1.34157
6452	SH3BP2	70.2359	-0.672348	0.307566	-2.18603	0.0288136	0.427846	-0.664951
6566	SLC16A1	42.7752	0.6684	0.305792	2.1858	0.0288304	0.427846	0.663376
22888	UBOX5	34.8137	-0.930611	0.42605	-2.18428	0.028942	0.428675	-0.911688
27032	ATP2C1	37.476	0.757176	0.346878	2.18283	0.0290483	0.428675	0.749829
5378	PMS1	8.80646	1.50693	0.690278	2.18308	0.0290303	0.428675	1.4464
90355	C5orf30	19.679	0.94	0.430602	2.18299	0.0290365	0.428675	0.925458
10477	UBE2E3	206.424	0.571626	0.262104	2.18091	0.0291898	0.429511	0.567369
6210	RPS15A	166.886	0.864109	0.396282	2.18054	0.0292173	0.429511	0.848764
6804	STX1A	37.0153	-0.722585	0.331398	-2.18041	0.0292267	0.429511	-0.71376
25946	ZNF385A	599.268	-0.402526	0.184753	-2.17873	0.0293517	0.430749	-0.400794
3184	HNRNPD	216.767	0.494504	0.227141	2.17708	0.029475	0.430766	0.491874
4154	MBNL1	106.156	0.605751	0.27824	2.17708	0.0294746	0.430766	0.600973
6421	SFPQ	105.978	0.57005	0.261715	2.17814	0.029396	0.430766	0.566764
23654	PLXNB2	69.6547	-0.707453	0.325075	-2.17627	0.029535	0.431047	-0.698527
10383	TUBB4B	1101.36	-0.44274	0.203648	-2.17405	0.0297014	0.431099	-0.44046
154810	AMOTL1	274.915	0.448757	0.206413	2.17407	0.0296998	0.431099	0.446838
55014	STX17	54.5957	-0.79641	0.366127	-2.17523	0.0296129	0.431099	-0.78388
9524	TECR	19.5559	-1.05326	0.484362	-2.17454	0.0296647	0.431099	-1.02736
4192	MDK	45.9715	-0.814036	0.374653	-2.17277	0.0297975	0.431901	-0.801143
79921	TCEAL4	47.0223	0.756761	0.348424	2.17195	0.0298591	0.432201	0.749067
7216	TRO	95.1487	-0.830202	0.382379	-2.17115	0.02992	0.432492	-0.816112
11052	CPSF6	365.581	0.368298	0.169819	2.16877	0.0300999	0.432727	0.36725
1606	DGKA	6.21787	-1.72821	0.796813	-2.16891	0.0300898	0.432727	-1.6288
64754	SMYD3	61.4444	0.787854	0.363082	2.16991	0.0300139	0.432727	0.777691
84159	ARID5B	4.82503	1.97251	0.90916	2.1696	0.0300373	0.432727	1.83949
388228	SBK1	168.126	0.620639	0.286406	2.16699	0.0302357	0.433502	0.615179
8394	PIP5K1A	90.7804	1.23867	0.571553	2.1672	0.0302198	0.433502	1.19289
10919	EHMT2	169.4	-0.63847	0.294817	-2.16565	0.0303382	0.433796	-0.631749
649	BMP1	6.99586	-1.97112	0.910003	-2.16606	0.0303065	0.433796	-1.82489
202658	TRIM39-RPP21	188.941	-0.401295	0.185367	-2.16487	0.0303974	0.434056	-0.399519
1871	E2F3	185.929	0.423538	0.195706	2.16415	0.0304528	0.43426	0.421969
5873	RAB27A	82.9105	-0.706312	0.327058	-2.15959	0.0308041	0.438679	-0.69746
10459	MAD2L2	79.1666	-0.548006	0.254271	-2.1552	0.0311459	0.442355	-0.543727
85443	DCLK3	32.1301	-0.854605	0.396495	-2.1554	0.0311308	0.442355	-0.839281
23549	DNPEP	33.9772	-0.795387	0.36949	-2.15266	0.0313451	0.442806	-0.783204
54861	SNRK	68.2439	0.651152	0.30242	2.15314	0.0313076	0.442806	0.645361
773	CACNA1A	295.816	-0.642289	0.298308	-2.15311	0.0313103	0.442806	-0.635314
91316	GUSBP11	22.3535	-0.945626	0.439024	-2.15393	0.0312459	0.442806	-0.926534
60313	GPBP1L1	86.3849	0.747056	0.347421	2.15029	0.0315321	0.444855	0.737594
11051	NUDT21	24.4835	0.73272	0.341053	2.14841	0.0316814	0.445772	0.728101
9640	ZNF592	23.5249	0.930983	0.433237	2.1489	0.0316422	0.445772	0.91625
55233	MOB1A	58.2759	0.587549	0.273638	2.14717	0.0317795	0.446559	0.584236
10657	KHDRBS1	238.55	0.483416	0.225235	2.14627	0.0318512	0.446973	0.480815
3675	ITGA3	11.2539	-1.5053	0.701771	-2.14501	0.0319524	0.447799	-1.42995
51669	SARAF	47.8898	0.703297	0.327988	2.14427	0.0320109	0.448026	0.696979
10395	DLC1	13.6047	1.34394	0.62795	2.14021	0.0323381	0.448611	1.29755
114881	OSBPL7	96.2132	-0.63083	0.29468	-2.14073	0.0322957	0.448611	-0.624254
23426	GRIP1	15.4366	1.59717	0.746321	2.14007	0.0323495	0.448611	1.51669
25948	KBTBD2	22.4732	0.925947	0.432061	2.14309	0.0321056	0.448611	0.911623
2872	MKNK2	244.935	-0.633981	0.295968	-2.14206	0.0321889	0.448611	-0.627239
6187	RPS2	124.517	0.512939	0.239434	2.1423	0.0321697	0.448611	0.51029
7337	UBE3A	75.8597	0.552562	0.258086	2.141	0.0322739	0.448611	0.549506
3739	KCNA4	34.4016	0.75836	0.354597	2.13865	0.0324639	0.449608	0.750183
84187	TMEM164	68.7327	0.626894	0.293514	2.13582	0.032694	0.452202	0.622317
79778	MICALL2	22.05	-1.06378	0.498472	-2.13409	0.0328353	0.453564	-1.0363
57799	RAB40C	169.531	-0.658093	0.308487	-2.13329	0.0329006	0.453591	-0.650537
5982	RFC2	92.2279	0.631478	0.296048	2.13302	0.032923	0.453591	0.626292
8706	B3GALNT1	16.1286	1.00735	0.472643	2.13132	0.033063	0.454928	0.994764
1675	CFD	31.478	-0.802216	0.376831	-2.12885	0.0332668	0.456544	-0.789302
9519	TBPL1	35.9448	1.05446	0.495276	2.12904	0.0332508	0.456544	1.02835
79897	RPP21	197.446	-0.371954	0.174764	-2.12832	0.0333108	0.456556	-0.370466
23184		233.058	0.384351	0.180695	2.12707	0.0334139	0.457377	0.383287
100506421		35.9682	0.925134	0.435193	2.1258	0.0335198	0.458234	0.908563
11345	GABARAPL2	62.4444	0.839861	0.395224	2.12503	0.0335843	0.458523	0.826569
26063	DECR2	9.13725	-1.40363	0.660787	-2.12417	0.0336556	0.458704	-1.34539
54989	ZNF770	236.92	1.03561	0.487642	2.12371	0.0336944	0.458704	1.00698
7703	PCGF2	244.888	-0.400033	0.1884	-2.12331	0.0337276	0.458704	-0.398229
221656	KDM1B	9.47804	1.37261	0.646969	2.1216	0.0338712	0.45884	1.32815
26140	TTLL3	48.265	-0.633926	0.298836	-2.12132	0.0338951	0.45884	-0.627381
8079	MLF2	162.695	-0.399301	0.188249	-2.12113	0.0339111	0.45884	-0.397476
94005	PIGS	787.45	-0.375682	0.177045	-2.12195	0.0338416	0.45884	-0.374197
100271927	RASA4B	10.386	-1.30071	0.614548	-2.11653	0.0342997	0.462325	-1.25452
57061	HYMAI	5.89085	-2.16602	1.0229	-2.11753	0.0342149	0.462325	-1.95739
7533	YWHAH	284.782	0.511503	0.241663	2.1166	0.0342942	0.462325	0.50822
10838	ZNF275	35.7238	-0.830187	0.392458	-2.11535	0.0343999	0.462696	-0.815342
26091	HERC4	23.3937	0.999652	0.4727	2.11477	0.0344494	0.462696	0.977067
8905	AP1S2	63.5858	0.657105	0.310737	2.11467	0.0344584	0.462696	0.651768
106635532		34.6899	0.630435	0.298297	2.11345	0.0345627	0.462796	0.627448
80324	PUS1	51.057	0.619667	0.293205	2.11343	0.0345642	0.462796	0.614919
90379	DCAF15	23.8558	-1.10373	0.522342	-2.11304	0.0345971	0.462796	-1.07058
57696	DDX55	104.25	0.5551	0.262847	2.11188	0.0346971	0.463548	0.551298
81573	ANKRD13C	23.7421	1.05651	0.500902	2.10922	0.034926	0.466017	1.03043
9145	SYNGR1	71.3643	-0.539405	0.255802	-2.10868	0.0349723	0.466048	-0.535135
1678	TIMM8A	36.6284	0.757061	0.359343	2.10679	0.0351357	0.467636	0.74935
157313	CDCA2	47.5062	0.680931	0.32355	2.10456	0.0353295	0.467847	0.674323
26255	PTTG3P	15.6048	1.47364	0.700546	2.10356	0.0354168	0.467847	1.39187
3205	HOXA9	192.822	0.458642	0.217802	2.10577	0.0352243	0.467847	0.456381
3925	STMN1	3533.23	0.397709	0.188946	2.10489	0.035301	0.467847	0.39598
4179	CD46	22.4121	1.04141	0.494977	2.10396	0.0353823	0.467847	1.01766
9355	LHX2	6.57617	1.60865	0.764149	2.10515	0.035278	0.467847	1.51999
84266	ALKBH7	17.5644	-0.941279	0.447679	-2.10257	0.035503	0.4684	-0.922775
51130	ASB3	235.553	-0.438122	0.208724	-2.09905	0.0358124	0.470138	-0.435699
6472	SHMT2	110.144	0.437464	0.208348	2.09968	0.0357573	0.470138	0.43582
708	C1QBP	27.0484	0.974319	0.464093	2.0994	0.0357815	0.470138	0.954323
81033	KCNH6	828.101	-0.465321	0.221667	-2.09919	0.0358002	0.470138	-0.462492
166815	TIGD2	15.3471	0.925237	0.441041	2.09785	0.0359186	0.470948	0.913949
25957	PNISR	2032.84	0.264238	0.126053	2.09624	0.0360608	0.472227	0.263758
7188	TRAF5	6.20693	1.66532	0.795519	2.09337	0.036316	0.47498	1.59467
5954	RCN1	242.349	0.481342	0.230054	2.0923	0.0364113	0.475104	0.478674
91	ACVR1B	40.9224	0.764863	0.365568	2.09226	0.0364152	0.475104	0.755506
114991	ZNF618	7.49782	-1.89632	0.907108	-2.09052	0.0365715	0.475987	-1.74764
8534	CHST1	6.2912	-2.03996	0.976055	-2.09	0.0366178	0.475987	-1.86497
9785	DHX38	23.6446	1.07245	0.51309	2.09018	0.036602	0.475987	1.04625
25929	GEMIN5	20.482	0.872261	0.417478	2.08936	0.0366754	0.47615	0.859917
126298	IRGQ	39.5371	0.712226	0.340994	2.08868	0.0367367	0.476362	0.705922
100505648	RAD51-AS1	33.0689	-0.821759	0.393704	-2.08725	0.0368655	0.477446	-0.807267
3636	INPPL1	729.934	-0.387757	0.185848	-2.08642	0.0369405	0.477833	-0.386073
6919	TCEA2	18.7238	-1.23798	0.593945	-2.08434	0.0371295	0.479691	-1.19158
116988	AGAP3	1057.55	-0.600771	0.288381	-2.08325	0.0372284	0.479831	-0.594677
2071	ERCC3	61.3889	1.21889	0.585237	2.08272	0.0372764	0.479831	1.17312
51696	HECA	91.63	1.08397	0.520444	2.08279	0.0372704	0.479831	1.0511
100529063	BCL2L2-PABPN1	310.654	0.451764	0.217083	2.08107	0.0374278	0.480028	0.449467
131544	CRYBG3	14.5913	-1.49078	0.716014	-2.08205	0.0373376	0.480028	-1.40921
8106	PABPN1	310.654	0.451764	0.217083	2.08107	0.0374278	0.480028	0.449467
646851	FAM227A	28.584	-0.93985	0.451735	-2.08054	0.0374764	0.48007	-0.918168
79084	WDR77	22.8677	1.07443	0.517056	2.07798	0.037711	0.482491	1.04918
128272	ARHGEF19	68.8774	-0.736957	0.355096	-2.07537	0.037952	0.484403	-0.726068
55607	PPP1R9A	15.5498	-1.72784	0.832421	-2.07569	0.037923	0.484403	-1.60004
64219	PJA1	134.229	-0.607569	0.293061	-2.07319	0.0381551	0.486408	-0.60119
57118	CAMK1D	108.213	-0.599379	0.289215	-2.07243	0.038225	0.486713	-0.593258
692227	SNORD104	10.0081	1.64421	0.793684	2.07162	0.0383007	0.486924	1.52891
7345	UCHL1	817.434	0.54138	0.261376	2.07127	0.0383335	0.486924	0.536969
10755	GIPC1	49.1649	-0.798893	0.386043	-2.06944	0.0385046	0.487341	-0.78524
55872	PBK	72.2843	0.515782	0.249212	2.06965	0.0384852	0.487341	0.513704
863	CBFA2T3	46.31	-0.753807	0.364233	-2.06957	0.0384923	0.487341	-0.74225
54662	TBC1D13	163.951	-0.758597	0.367014	-2.06694	0.0387394	0.489727	-0.746398
9967	THRAP3	62.205	0.874756	0.423533	2.06538	0.0388871	0.491008	0.858175
143458	LDLRAD3	94.7942	0.936055	0.453689	2.06321	0.0390928	0.491844	0.914259
51318	MRPL35	54.5934	0.682095	0.330493	2.06387	0.0390298	0.491844	0.675606
57050	UTP3	48.2784	0.730776	0.354133	2.06357	0.039059	0.491844	0.72211
170959	ZNF431	4.59955	2.2021	1.06787	2.06213	0.039195	0.492544	1.95736
100303755	PET117	27.4521	0.792991	0.384983	2.05981	0.039417	0.49416	0.783875
2063	NR2F6	200.458	-0.445307	0.216168	-2.06	0.0393982	0.49416	-0.442681
55286	C4orf19	50.7603	-0.873134	0.424032	-2.05912	0.0394825	0.494396	-0.85489
8879	SGPL1	8.25871	1.66225	0.807647	2.05814	0.0395768	0.494406	1.58245
9757	KMT2B	46.7072	0.949806	0.46143	2.0584	0.0395522	0.494406	0.928546
5498	PPOX	9.96658	1.40151	0.681156	2.05754	0.039634	0.494537	1.34988
9913	SUPT7L	75.9835	0.50223	0.244158	2.05698	0.0396877	0.494624	0.500262
133	ADM	269.384	0.455002	0.221649	2.05281	0.0400913	0.496728	0.45244
4520	MTF1	100.281	-0.901657	0.438853	-2.05458	0.0399199	0.496728	-0.880997
64220	STRA6	25.1156	-0.894228	0.435506	-2.05331	0.0400426	0.496728	-0.875686
6498	SKIL	23.086	1.05195	0.512372	2.05311	0.0400623	0.496728	1.02602
86	ACTL6A	14.4094	1.1198	0.545429	2.05306	0.0400669	0.496728	1.09045
51106	TFB1M	13.1776	1.08209	0.527665	2.05072	0.0402938	0.49749	1.05726
51335	NGRN	200.818	0.44655	0.217745	2.0508	0.0402868	0.49749	0.444393
56905	C15orf39	41.2682	-1.31731	0.642216	-2.0512	0.0402474	0.49749	-1.25739
80317	ZKSCAN3	12.1534	1.05186	0.513361	2.04896	0.0404658	0.499031	1.03188
23136	EPB41L3	76.3641	-0.837981	0.409262	-2.04754	0.0406052	0.500167	-0.821575
23234	DNAJC9	145.353	0.4732	0.231209	2.04664	0.0406939	0.5006	0.470888
26065	LSM14A	29.0007	0.909187	0.444325	2.04622	0.0407349	0.5006	0.892906
26037	SIPA1L1	9.83738	-1.2332	0.602823	-2.04571	0.040785	0.500633	-1.18579
54926	UBE2R2	224.221	0.542351	0.265216	2.04494	0.0408606	0.50098	0.538187
1717	DHCR7	79.011	0.563772	0.276296	2.04046	0.0413041	0.502298	0.559899
1808	DPYSL2	125.64	0.604344	0.29577	2.04329	0.0410235	0.502298	0.598954
23645	PPP1R15A	26.5466	0.822203	0.403036	2.04002	0.0413479	0.502298	0.808883
389766	C9orf153	12.9119	-1.17977	0.577991	-2.04117	0.0412344	0.502298	-1.13955
4869	NPM1	289.229	0.64577	0.316283	2.04175	0.0411766	0.502298	0.638369
54470	ARMCX6	115.432	-0.705507	0.345797	-2.04024	0.0413266	0.502298	-0.695472
81545	FBXO38	22.2523	-1.08137	0.529333	-2.04289	0.0410634	0.502298	-1.04841
8878	SQSTM1	198.812	-0.512936	0.251235	-2.04166	0.0411855	0.502298	-0.508967
90196	SYS1	84.3843	-0.587036	0.288129	-2.03741	0.0416092	0.504893	-0.58113
7637	ZNF84	216.419	-0.396742	0.194861	-2.03602	0.0417481	0.505787	-0.394805
9760	TOX	30.0644	0.897475	0.440864	2.03572	0.0417785	0.505787	0.880848
9646	CTR9	33.2117	1.12509	0.552891	2.03491	0.0418596	0.50619	1.08932
50808	AK3	210.327	-0.34709	0.170649	-2.03395	0.041957	0.506211	-0.345766
81844	TRIM56	7.16653	-1.93722	0.952403	-2.03404	0.0419477	0.506211	-1.75593
9168	TMSB10	118.624	0.90442	0.444958	2.0326	0.0420933	0.507277	0.884393
57453	DSCAML1	16.5536	1.08979	0.536322	2.03198	0.0421557	0.507451	1.05839
10574	CCT7	272.27	0.779155	0.383641	2.03095	0.0422603	0.507556	0.765822
1949	EFNB3	6.45836	-1.82987	0.900871	-2.03122	0.042233	0.507556	-1.68625
100861549	LINC00562	79.8612	-0.773711	0.381569	-2.02771	0.0425898	0.508355	-0.760188
126282	TNFAIP8L1	82.9197	-0.712997	0.351833	-2.02652	0.0427112	0.508355	-0.702531
148479	PHF13	32.9658	0.909234	0.448277	2.02829	0.0425308	0.508355	0.891276
55260	TMEM143	9.92039	1.56387	0.771633	2.0267	0.0426931	0.508355	1.48086
55800	SCN3B	57.1415	-0.665687	0.328462	-2.02668	0.0426951	0.508355	-0.657277
607	BCL9	20.4645	0.900615	0.444284	2.02711	0.0426507	0.508355	0.886687
6168	RPL37A	242.271	0.463886	0.228686	2.02849	0.0425107	0.508355	0.461369
81847	RNF146	13.8657	1.58306	0.780246	2.02893	0.0424655	0.508355	1.49378
115703	ARHGAP33	100.231	-0.483835	0.239255	-2.02226	0.0431496	0.509849	-0.480365
23208	SYT11	24.7052	0.917471	0.453689	2.02225	0.0431508	0.509849	0.899746
27075	TSPAN13	43.3001	0.709839	0.351177	2.02131	0.0432476	0.509849	0.70258
29093	MRPL22	58.1444	0.872805	0.431191	2.02417	0.0429523	0.509849	0.856266
55781	RIOK2	40.0473	0.663735	0.328556	2.02016	0.0433668	0.509849	0.657603
56983	POGLUT1	123.681	-0.72014	0.355913	-2.02336	0.0430362	0.509849	-0.709138
57132	CHMP1B	80.0277	0.5447	0.269624	2.02022	0.0433601	0.509849	0.54121
5872	RAB13	16.4288	-0.98883	0.489165	-2.02146	0.0432318	0.509849	-0.965487
6746	SSR2	157.479	0.816909	0.404268	2.02071	0.0433096	0.509849	0.801775
84498	FAM120B	101.653	0.639137	0.316114	2.02185	0.0431914	0.509849	0.632424
91875	TTC5	17.3209	-1.07223	0.529695	-2.02424	0.0429453	0.509849	-1.04
114787	GPRIN1	36.8634	0.770715	0.382169	2.01668	0.0437285	0.510279	0.761355
146956	EME1	30.1422	-0.824678	0.408669	-2.01796	0.0435951	0.510279	-0.808875
1482	NKX2-5	11.7673	-1.41715	0.702316	-2.01783	0.0436093	0.510279	-1.34581
1534	CYB561	255.03	-0.520135	0.257923	-2.01663	0.0437343	0.510279	-0.515905
1727	CYB5R3	120.013	-0.988324	0.490091	-2.01661	0.0437359	0.510279	-0.960622
26505	CNNM3	79.6091	-0.514982	0.255328	-2.01694	0.0437013	0.510279	-0.510831
51085	MLXIPL	25.4633	-0.960352	0.476232	-2.01656	0.0437409	0.510279	-0.937284
54877	ZCCHC2	131.33	-0.68843	0.341562	-2.01553	0.0438487	0.510972	-0.678733
728841	NBPF8	7.05094	1.68536	0.836399	2.01501	0.0439032	0.511045	1.588
5575	PRKAR1B	62.0287	-1.06955	0.531004	-2.01419	0.0439892	0.511483	-1.03584
166968	MIER3	19.7371	0.815497	0.405214	2.01251	0.044166	0.511777	0.805178
2889	RAPGEF1	16.7883	0.901997	0.448427	2.01147	0.0442761	0.511777	0.890381
60481	ELOVL5	78.8364	0.490043	0.24354	2.01217	0.0442024	0.511777	0.488101
6856	SYPL1	36.9336	0.608044	0.302325	2.01123	0.0443015	0.511777	0.605097
7569	ZNF182	24.9986	1.04922	0.521687	2.0112	0.0443047	0.511777	1.02044
91752	ZNF804A	8.4743	1.43483	0.713299	2.01155	0.0442677	0.511777	1.36461
54108	CHRAC1	18.602	1.15521	0.574694	2.01013	0.0444178	0.512525	1.11427
10610	ST6GALNAC2	50.7042	0.797688	0.397485	2.00684	0.0447668	0.512706	0.785215
23557	SNAPIN	32.1582	0.835169	0.416267	2.00633	0.0448212	0.512706	0.822131
54851	ANKRD49	12.6946	1.19283	0.593809	2.00877	0.0445612	0.512706	1.15703
57654	UVSSA	52.5419	-0.735607	0.366143	-2.00907	0.04453	0.512706	-0.723962
9133	CCNB2	41.6401	0.782117	0.389605	2.00746	0.0447003	0.512706	0.770909
91608	RASL10B	29.6889	-1.08207	0.538745	-2.0085	0.0445904	0.512706	-1.04859
93663	ARHGAP18	27.385	0.989561	0.493191	2.00645	0.0448088	0.512706	0.966238
9654	TTLL4	17.3942	1.41625	0.705427	2.00765	0.0446807	0.512706	1.34966
64745	METTL17	5.84099	1.93442	0.965184	2.0042	0.0450482	0.514191	1.76891
8986	RPS6KA4	5.19195	-2.23174	1.11349	-2.00427	0.0450417	0.514191	-1.99411
158405	KIAA1958	22.8089	0.955017	0.476657	2.00357	0.045116	0.51441	0.936517
23215	PRRC2C	59.7076	0.858155	0.428544	2.00249	0.0452321	0.514625	0.841426
26130	GAPVD1	53.0907	-0.763041	0.381011	-2.00267	0.0452123	0.514625	-0.750005
10397	NDRG1	21.949	1.40678	0.702677	2.00202	0.0452821	0.51464	1.33703
580	BARD1	120.874	-0.437103	0.218428	-2.00113	0.0453784	0.515181	-0.434458
4256	MGP	123.06	-0.496349	0.248149	-2.00021	0.045478	0.515759	-0.492508
57597	BAHCC1	45.1947	-0.758005	0.379707	-1.99629	0.0459022	0.520012	-0.745767
100302652	GPR75-ASB3	217.95	-0.439304	0.220211	-1.99492	0.0460514	0.52086	-0.4366
26507	CNNM1	16.3661	-0.98252	0.492565	-1.9947	0.0460755	0.52086	-0.957341
10181	RBM5	49.9122	0.921253	0.46214	1.99345	0.0462125	0.521553	0.900073
56902	PNO1	45.3943	0.64378	0.322982	1.99324	0.0462354	0.521553	0.637913
3202	HOXA5	165.549	0.713675	0.358341	1.99161	0.0464136	0.522995	0.70301
84067	FAM160A2	122.497	0.791195	0.397351	1.99117	0.0464621	0.522995	0.777114
100526737	RBM14-RBM4	154.353	0.732316	0.368083	1.98954	0.0466419	0.523349	0.721066
137964	GPAT4	164.912	0.496133	0.249283	1.99024	0.0465646	0.523349	0.493009
9741	LAPTM4A	79.8831	0.942112	0.473463	1.98983	0.0466091	0.523349	0.919017
1072	CFL1	269.268	-0.599791	0.301735	-1.98781	0.0468328	0.524356	-0.593156
84553	FAXC	214.485	0.434839	0.218727	1.98804	0.0468069	0.524356	0.432746
92126	DSEL	11.4178	1.26311	0.635563	1.98738	0.0468803	0.524356	1.223
2596	GAP43	10.5463	1.4196	0.714629	1.98649	0.0469788	0.524428	1.36203
387597	ILDR2	29.9059	1.10956	0.558572	1.98643	0.0469859	0.524428	1.07559
6632	SNRPD1	927.819	0.730895	0.368084	1.98568	0.0470693	0.524805	0.719071
85455	DISP2	14.462	-1.34148	0.675935	-1.98462	0.0471865	0.525419	-1.28143
92659		42.7501	-0.714398	0.360027	-1.98429	0.0472236	0.525419	-0.703629
136647	MPLKIP	19.2714	1.02918	0.518858	1.98356	0.0473052	0.525774	1.00548
79831	KDM8	17.1929	-0.958371	0.483485	-1.98221	0.0474555	0.52689	-0.932761
2021	ENDOG	144.818	-0.463289	0.233987	-1.97998	0.0477059	0.529115	-0.460098
6646	SOAT1	31.3262	-0.905871	0.458004	-1.97786	0.047944	0.531199	-0.884107
51126	NAA20	42.6473	0.647548	0.327581	1.97676	0.0480688	0.531914	0.642055
9994	CASP8AP2	39.7219	0.727801	0.368245	1.9764	0.048109	0.531914	0.718859
57130	ATP13A1	12.6712	0.998639	0.505826	1.97428	0.0483505	0.534025	0.981848
711	ERC2-IT1	51.7125	0.86439	0.438069	1.97318	0.048475	0.534843	0.847251
284307	ZIK1	20.4437	0.857755	0.434971	1.97198	0.0486116	0.535233	0.84321
6834	SURF1	19.2743	-1.06805	0.541509	-1.97236	0.048568	0.535233	-1.03412
5580	PRKCD	6.35376	-1.58352	0.803428	-1.97096	0.0487283	0.535817	-1.48906
92305	TMEM129	19.575	1.32793	0.673862	1.97063	0.0487659	0.535817	1.26698
10594	PRPF8	71.1782	0.716128	0.363801	1.96846	0.0490153	0.535987	0.706607
1478	CSTF2	19.003	0.89962	0.456953	1.96874	0.0489833	0.535987	0.884632
23527	ACAP2	22.4058	-0.955115	0.485498	-1.96729	0.0491498	0.535987	-0.930068
25912	C1orf43	180.264	0.555736	0.282212	1.96921	0.0489286	0.535987	0.550924
4171	MCM2	19.5782	0.917453	0.466227	1.96783	0.049088	0.535987	0.901583
56851	EMC7	22.8351	1.00801	0.512202	1.968	0.0490681	0.535987	0.984394
59336	PRDM13	320.173	0.819954	0.416406	1.96912	0.0489392	0.535987	0.803191
80014	WWC2	19.3404	1.13748	0.578289	1.96697	0.0491866	0.535987	1.10129
139231	FAM199X	15.2101	-1.1416	0.580722	-1.96582	0.0493194	0.53633	-1.10358
25987	TSKU	12.1318	1.20888	0.614874	1.96606	0.0492913	0.53633	1.16954
116068	LYSMD3	10.1472	1.32351	0.673895	1.96396	0.0495342	0.537285	1.26667
26003	GORASP2	79.5364	0.434105	0.221153	1.96292	0.0496556	0.537285	0.432707
283796	GOLGA8IP	7.15181	-1.45452	0.740812	-1.96341	0.0495982	0.537285	-1.37459
51738	GHRL	4.80808	-1.67924	0.855502	-1.96287	0.0496611	0.537285	-1.57978
6545	SLC7A4	11.4632	-1.45781	0.742525	-1.96331	0.0496103	0.537285	-1.38114
1471	CST3	27.46	-0.698092	0.357114	-1.95482	0.0506047	0.537484	-0.688077
2026	ENO2	229.395	-0.618664	0.316384	-1.95542	0.0505331	0.537484	-0.61116
3233	HOXD4	6.74276	1.50408	0.769165	1.95547	0.0505278	0.537484	1.43768
374291	NDUFS7	32.8903	-1.09978	0.562326	-1.95577	0.0504918	0.537484	-1.06249
4747	NEFL	167.452	0.479052	0.244232	1.96146	0.0498251	0.537484	0.476288
51046	ST8SIA3	41.8681	0.76865	0.392099	1.96035	0.049955	0.537484	0.758102
540	ATP7B	6.30692	2.12062	1.08225	1.95946	0.0500589	0.537484	1.89854
55288	RHOT1	81.9864	-0.689338	0.352697	-1.95448	0.0506447	0.537484	-0.679005
56478	EIF4ENIF1	107.043	-0.623083	0.318015	-1.95929	0.050079	0.537484	-0.615499
56997		129.295	-0.646816	0.330392	-1.95772	0.0502626	0.537484	-0.638458
57596	BEGAIN	12.1187	-1.52965	0.78149	-1.95735	0.0503059	0.537484	-1.44032
672	BRCA1	290.184	-0.430087	0.219921	-1.95564	0.0505073	0.537484	-0.427485
7582	ZNF33B	151.968	-0.621577	0.317735	-1.95628	0.0504325	0.537484	-0.613922
7693	ZNF134	140.501	-0.736455	0.375738	-1.96002	0.0499934	0.537484	-0.723988
7705	ZNF146	88.5519	0.439227	0.224203	1.95906	0.0501058	0.537484	0.437794
79080	CCDC86	152.812	0.413484	0.211349	1.9564	0.050418	0.537484	0.411922
81567	TXNDC5	7.82879	1.62916	0.833499	1.95461	0.0506294	0.537484	1.52909
8497	PPFIA4	99.6642	-0.691505	0.353573	-1.95576	0.0504932	0.537484	-0.681138
9354	UBE4A	48.0558	0.728173	0.371911	1.95792	0.0502391	0.537484	0.718141
101929340		13.7627	-1.32138	0.676598	-1.95298	0.0508221	0.538826	-1.25934
51390	AIG1	11.4138	1.28185	0.656983	1.95111	0.0510439	0.540637	1.23785
27031	NPHP3	7.39706	-1.76267	0.903821	-1.95024	0.0511472	0.541189	-1.63021
3777	KCNK3	78.9926	-0.769061	0.394507	-1.94942	0.0512448	0.54168	-0.755269
29952	DPP7	20.9205	-0.901437	0.463182	-1.94618	0.0516326	0.542975	-0.881905
4077	NBR1	165.076	0.44365	0.227947	1.94628	0.051621	0.542975	0.441372
50999	TMED5	40.9024	0.735914	0.378201	1.94583	0.0516753	0.542975	0.726857
51466	EVL	164.018	-0.596226	0.306193	-1.94722	0.0515085	0.542975	-0.589426
55686	MREG	19.7207	0.807382	0.41451	1.9478	0.0514393	0.542975	0.800442
5638	PRRG1	13.7766	0.98707	0.506996	1.9469	0.051547	0.542975	0.969853
2057	EPOR	5.35403	-1.72712	0.887952	-1.94506	0.0517675	0.543151	-1.5998
80086	TUBA4B	38.1992	-0.767569	0.39467	-1.94484	0.0517947	0.543151	-0.754011
138065	RNF183	12.2589	-1.18881	0.612398	-1.94123	0.0522298	0.544474	-1.14278
158234	TRMT10B	39.6373	-0.890924	0.45885	-1.94165	0.05218	0.544474	-0.869633
2274	FHL2	32.1309	-0.677054	0.348876	-1.94067	0.0522978	0.544474	-0.667515
55500	ETNK1	80.2515	0.655994	0.337887	1.94146	0.0522026	0.544474	0.6483
57107	PDSS2	47.5887	-0.826031	0.425845	-1.93974	0.0524107	0.544474	-0.808279
57504	MTA3	10.7064	-1.46492	0.755139	-1.93994	0.0523872	0.544474	-1.3752
83694	RPS6KL1	25.6001	-0.937594	0.482762	-1.94214	0.0521196	0.544474	-0.914272
84460	ZMAT1	13.5191	1.06388	0.548524	1.93954	0.0524354	0.544474	1.0394
9016	SLC25A14	66.7809	0.535729	0.276204	1.93961	0.0524269	0.544474	0.532424
9991	PTBP3	57.7082	-0.715185	0.368692	-1.93979	0.0524054	0.544474	-0.703758
1363	CPE	179.441	0.501415	0.258849	1.93709	0.052734	0.546415	0.49795
22900	CARD8	18.5756	-1.01107	0.522162	-1.93632	0.0528289	0.546415	-0.979473
51639	SF3B6	124.121	-0.475732	0.245682	-1.93638	0.0528217	0.546415	-0.472147
7804	LRP8	325.253	-0.585597	0.302283	-1.93725	0.052715	0.546415	-0.579077
27352	SGSM3	77.7802	-0.663222	0.342622	-1.93573	0.0529013	0.546496	-0.653959
84991	RBM17	308.523	-0.779544	0.40278	-1.93541	0.05294	0.546496	-0.764387
100131998	RRN3P3	13.4	-1.18088	0.610612	-1.93393	0.0531217	0.546771	-1.13699
400043		28.6666	-0.707883	0.365974	-1.93424	0.0530832	0.546771	-0.696954
54796	BNC2	8.77592	1.55778	0.805482	1.93398	0.0531161	0.546771	1.46572
10519	CIB1	10.8043	-1.10419	0.571318	-1.9327	0.0532726	0.547702	-1.06702
283643		51.6692	-0.661726	0.342585	-1.93156	0.0534132	0.547702	-0.652553
55754	TMEM30A	193.585	0.503536	0.260695	1.93152	0.0534192	0.547702	0.499883
6840	SVIL	4.50656	1.70977	0.884876	1.93221	0.0533338	0.547702	1.6316
56987	BBX	387.802	-0.745857	0.387141	-1.92658	0.0540321	0.55345	-0.732419
220164	DOK6	256.194	0.623286	0.323812	1.92484	0.0542492	0.553791	0.615731
54438	GFOD1	22.3505	0.897638	0.466099	1.92585	0.0541229	0.553791	0.878828
7264	TSTA3	52.8825	-0.755119	0.392309	-1.92481	0.0542537	0.553791	-0.741519
81610	FAM83D	13.4136	1.23812	0.643302	1.92464	0.0542748	0.553791	1.18206
10923	SUB1	139.249	0.543525	0.282629	1.92311	0.0544664	0.554143	0.539028
226	ALDOA	387.609	-0.42724	0.222134	-1.92334	0.0544377	0.554143	-0.424588
79056	PRRG4	5.40665	-1.64869	0.856947	-1.92391	0.0543663	0.554143	-1.53441
100506123		14.7672	1.29426	0.673264	1.92236	0.0545607	0.55457	1.23881
115207	KCTD12	24.6602	0.726487	0.378564	1.91906	0.0549772	0.555775	0.720594
26035	GLCE	15.7282	1.11557	0.581725	1.91769	0.0551497	0.555775	1.08195
27327	TNRC6A	231.101	0.352871	0.18401	1.91768	0.055152	0.555775	0.351702
29074	MRPL18	79.3005	0.457987	0.238747	1.9183	0.0550736	0.555775	0.456142
29924	EPN1	77.2126	-0.753914	0.393106	-1.91784	0.0551311	0.555775	-0.74047
50848	F11R	264.973	0.491251	0.256016	1.91883	0.0550056	0.555775	0.487748
55527	FEM1A	190.611	0.302593	0.157737	1.91833	0.0550685	0.555775	0.302158
60492	CCDC90B	35.236	0.921683	0.480104	1.91976	0.0548886	0.555775	0.901068
6396	SEC13	42.2343	0.730426	0.380752	1.91838	0.0550632	0.555775	0.721244
91894	C11orf52	5.4866	2.06986	1.07965	1.91715	0.0552186	0.555916	1.87405
6135	RPL11	109.568	0.650399	0.339667	1.91482	0.0555159	0.558378	0.64239
147081		68.0544	-0.721466	0.377529	-1.91102	0.0560017	0.559541	-0.709387
285367	RPUSD3	35.1392	0.708275	0.370485	1.91175	0.0559077	0.559541	0.700657
400322	HERC2P2	11.2264	1.24858	0.653206	1.91147	0.0559444	0.559541	1.20935
54433	GAR1	32.7422	0.976795	0.510767	1.91241	0.0558241	0.559541	0.951754
64359	NXN	211.583	-0.394588	0.206405	-1.91172	0.0559121	0.559541	-0.392421
79191	IRX3	150.649	0.693851	0.362933	1.91179	0.0559037	0.559541	0.683376
81575	APOLD1	72.227	0.467449	0.244571	1.9113	0.0559658	0.559541	0.465685
114804	RNF157	125.649	-0.511445	0.267754	-1.91013	0.0561161	0.559626	-0.506852
387640	SKIDA1	7.69469	1.28633	0.673443	1.91007	0.056124	0.559626	1.23453
7545	ZIC1	4.68025	1.72827	0.904986	1.90972	0.0561688	0.559626	1.6362
121512	FGD4	59.6231	0.569852	0.29866	1.90803	0.0563877	0.560786	0.565432
160335	TMTC2	21.4409	1.18302	0.620033	1.908	0.0563913	0.560786	1.13941
1622	DBI	32.5161	0.713718	0.374479	1.90589	0.0566641	0.562582	0.70562
55666	NPLOC4	133.041	0.444282	0.233123	1.90578	0.0566782	0.562582	0.442093
266971	PIPSL	6.80343	-2.26766	1.19158	-1.90307	0.0570317	0.563448	-1.9255
63897	HEATR6	95.4065	-0.818664	0.430051	-1.90364	0.0569564	0.563448	-0.800741
6474	SHOX2	291.167	0.411509	0.216223	1.90317	0.0570187	0.563448	0.409406
7126	TNFAIP1	112.344	0.656221	0.344571	1.90446	0.0568504	0.563448	0.647791
85508	SCRT2	20.6532	0.91675	0.481679	1.90324	0.0570093	0.563448	0.89912
2902	GRIN1	8.09825	-2.15573	1.13308	-1.90254	0.0571003	0.5636	-1.92808
64151	NCAPG	140.862	0.418837	0.220211	1.90198	0.0571737	0.563798	0.416818
140680	C20orf96	18.2823	-0.81076	0.426693	-1.9001	0.0574197	0.564389	-0.794435
22862	FNDC3A	16.1387	1.01701	0.535179	1.90032	0.0573916	0.564389	0.994758
51651	PTRH2	111.617	0.524257	0.275826	1.90068	0.0573438	0.564389	0.520159
59286	UBL5	92.6959	0.559418	0.29451	1.89949	0.0575004	0.564389	0.554671
9334	B4GALT5	520.583	-0.488813	0.257325	-1.89959	0.0574869	0.564389	-0.484828
9901	SRGAP3	17.9025	-0.934747	0.493024	-1.89595	0.057967	0.568442	-0.909753
10262	SF3B4	16.3264	1.30113	0.686497	1.89532	0.0580497	0.56858	1.24017
3223	HOXC6	267.615	-0.476249	0.251315	-1.89503	0.0580885	0.56858	-0.472499
1063	CENPF	262.855	0.384495	0.203551	1.88894	0.0588998	0.572811	0.382865
150290	DUSP18	58.8723	-0.600393	0.317804	-1.88919	0.0588665	0.572811	-0.593153
3150	HMGN1	127.349	0.587897	0.311172	1.8893	0.0588519	0.572811	0.58186
55809	TRERF1	13.7133	-1.11744	0.590955	-1.8909	0.0586373	0.572811	-1.07619
8500	PPFIA1	80.9918	0.416177	0.220245	1.88961	0.0588104	0.572811	0.414903
8805	TRIM24	157.729	0.505755	0.267505	1.89064	0.0586731	0.572811	0.501919
9232	PTTG1	418.713	0.69269	0.36657	1.88965	0.0588043	0.572811	0.681732
3191	HNRNPL	87.9444	0.574425	0.304191	1.88837	0.0589768	0.573033	0.5692
140886	PABPC5	32.7662	0.924221	0.489786	1.88699	0.0591616	0.57325	0.900821
56947	MFF	45.824	0.738516	0.391349	1.8871	0.0591467	0.57325	0.727868
59349	KLHL12	23.562	0.906269	0.480138	1.88752	0.0590905	0.57325	0.886984
9989	PPP4R1	21.2632	0.874787	0.464258	1.88427	0.0595286	0.576278	0.859149
10138	YAF2	70.2533	0.745931	0.396311	1.88219	0.0598106	0.578479	0.733473
9564	BCAR1	29.3794	0.842837	0.447935	1.88161	0.0598896	0.578714	0.827043
1040	CDS1	20.1673	-0.873959	0.464621	-1.88102	0.0599699	0.578961	-0.852981
80221	ACSF2	7.35357	-1.28687	0.684408	-1.88026	0.0600723	0.579421	-1.23035
10740	RFPL1S	72.593	-0.678969	0.361263	-1.87943	0.060186	0.579928	-0.668524
706	TSPO	22.6232	-0.858635	0.456946	-1.87907	0.0602345	0.579928	-0.839648
100129195	ZSCAN16-AS1	60.9687	0.567387	0.302203	1.8775	0.0604492	0.579995	0.562511
133957	CCDC127	34.7655	0.857537	0.457132	1.87591	0.0606678	0.579995	0.840374
1387	CREBBP	75.9123	0.612172	0.326349	1.87582	0.06068	0.579995	0.60586
27125	AFF4	40.4246	0.700074	0.373012	1.87681	0.0605435	0.579995	0.691166
3157	HMGCS1	499.506	0.489497	0.260929	1.87598	0.0606587	0.579995	0.485571
4736	RPL10A	141.456	0.847064	0.451075	1.87788	0.0603978	0.579995	0.827331
51606	ATP6V1H	28.0443	0.717727	0.382371	1.87704	0.0605122	0.579995	0.709313
54619	CCNJ	90.5509	0.54904	0.292373	1.87788	0.060398	0.579995	0.544615
1298	COL9A2	211.721	0.552591	0.294775	1.87462	0.060845	0.581048	0.547345
64965	MRPS9	30.8619	0.944226	0.503948	1.87366	0.0609776	0.581789	0.920919
60493	FASTKD5	204.983	0.461228	0.246338	1.87234	0.0611596	0.582475	0.458194
7322	UBE2D2	179.668	0.600903	0.320911	1.87249	0.0611391	0.582475	0.594136
90007	MIDN	346.733	-0.651392	0.348051	-1.87154	0.0612698	0.582999	-0.641804
441518		46.907	0.59986	0.320688	1.87054	0.0614086	0.583016	0.594978
51013	EXOSC1	51.5915	0.487979	0.260801	1.87108	0.0613341	0.583016	0.486033
84062	DTNBP1	120.778	0.377543	0.201858	1.87034	0.0614368	0.583016	0.37638
103	ADAR	82.8691	0.553273	0.296047	1.86887	0.0616415	0.583557	0.548464
146198	ZFP90	104.175	-0.508395	0.272103	-1.8684	0.061707	0.583557	-0.503788
26354	GNL3	81.895	0.705519	0.37763	1.86828	0.0617229	0.583557	0.694715
4302	MLLT6	224.858	-0.407103	0.217762	-1.86949	0.061555	0.583557	-0.404659
90378	SAMD1	16.672	-1.06231	0.568703	-1.86795	0.0617696	0.583557	-1.02694
157378	TMEM65	6.56549	1.36231	0.729508	1.86743	0.0618414	0.583714	1.31436
100528019	HSPB2-C11orf52	6.05821	1.89	1.0132	1.86537	0.0621302	0.583923	1.73279
1111	CHEK1	33.3939	0.622011	0.334984	1.85684	0.0633345	0.583923	0.616488
124976	SPNS2	16.6782	0.985337	0.529218	1.86187	0.0626211	0.583923	0.962306
2138	EYA1	33.1921	0.731908	0.393304	1.86092	0.0627557	0.583923	0.720175
23224	SYNE2	59.4161	1.12734	0.606796	1.85785	0.0631896	0.583923	1.08201
26018	LRIG1	14.3716	-0.948302	0.510038	-1.85928	0.0629876	0.583923	-0.92159
26548	ITGB1BP2	13.2518	1.11201	0.596449	1.86439	0.0622671	0.583923	1.07887
3015	H2AFZ	1589.62	0.470222	0.2531	1.85785	0.0631905	0.583923	0.46658
359948	IRF2BP2	366.91	0.307132	0.165418	1.8567	0.0633536	0.583923	0.306276
4355	MPP2	5.74378	-1.64644	0.884243	-1.86198	0.0626056	0.583923	-1.53071
4580	MTX1	68.4268	0.520616	0.279819	1.86055	0.0628082	0.583923	0.517247
51107	APH1A	79.4845	0.618184	0.332848	1.85725	0.063275	0.583923	0.611499
51529	ANAPC11	204.312	0.332861	0.179147	1.85804	0.0631639	0.583923	0.332061
5165	PDK3	22.8744	-0.875885	0.470439	-1.86185	0.0626249	0.583923	-0.854294
55506	H2AFY2	21.7616	0.77328	0.415158	1.86261	0.0625166	0.583923	0.763058
55558	PLXNA3	50.3812	-0.783512	0.420944	-1.86132	0.0626989	0.583923	-0.767425
6240	RRM1	574.368	0.890591	0.478407	1.86158	0.062663	0.583923	0.86637
7158	TP53BP1	93.7794	0.720918	0.388063	1.85773	0.0632067	0.583923	0.709207
730092	RRN3P1	7.10602	1.41651	0.761254	1.86075	0.0627789	0.583923	1.34486
79077	DCTPP1	134.605	0.77434	0.415426	1.86397	0.0623262	0.583923	0.7593
84678	KDM2B	146.862	-0.502051	0.269995	-1.85948	0.0629584	0.583923	-0.497566
84861	KLHL22	48.305	0.743395	0.399489	1.86086	0.0627633	0.583923	0.731387
8518		12.83	1.02623	0.551092	1.86218	0.0625773	0.583923	1.00242
8888	MCM3AP	62.1844	0.56128	0.301237	1.86325	0.0624273	0.583923	0.556842
91300	R3HDM4	95.993	-0.589642	0.316407	-1.86356	0.062384	0.583923	-0.582509
94234	FOXQ1	169.411	-0.827271	0.444946	-1.85926	0.0629904	0.583923	-0.807666
9874	TLK1	62.5492	0.517219	0.277231	1.86566	0.0620883	0.583923	0.514252
5082	PDCL	17.9676	0.957837	0.516352	1.85501	0.0635953	0.585641	0.935531
100289361		5.5622	1.6146	0.871372	1.85294	0.0638913	0.587345	1.51722
23218	NBEAL2	28.8567	-0.757883	0.409009	-1.85297	0.0638862	0.587345	-0.743765
5888	RAD51	31.6384	0.666634	0.360473	1.84933	0.0644099	0.591598	0.659316
7280	TUBB2A	89.5503	0.54543	0.295248	1.84736	0.0646951	0.593702	0.540822
10576	CCT2	117.5	1.03793	0.562562	1.84501	0.0650366	0.595135	1.00092
51122	COMMD2	19.5177	0.814378	0.441461	1.84473	0.0650762	0.595135	0.802133
975	CD81	449.236	-0.691844	0.374981	-1.84501	0.0650364	0.595135	-0.680244
9852	EPM2AIP1	669.552	0.262865	0.142443	1.84541	0.0649778	0.595135	0.262303
1266	CNN3	7.04491	1.31626	0.713834	1.84393	0.0651932	0.59569	1.27221
23119	HIC2	367.574	0.549413	0.298098	1.84306	0.0653198	0.595829	0.543633
90956	ADCK2	34.1818	0.613744	0.333004	1.84305	0.065321	0.595829	0.609312
102724699		13.6583	-1.16622	0.633197	-1.84179	0.0655054	0.59655	-1.11148
152926	PPM1K	76.2669	0.468911	0.254655	1.84136	0.0655691	0.59655	0.466612
351	APP	102.017	0.655563	0.355971	1.84162	0.0655307	0.59655	0.646649
23512	SUZ12	578.226	-0.542829	0.294914	-1.84064	0.0656749	0.596998	-0.537021
29890	RBM15B	233.883	0.394994	0.214896	1.83807	0.0660521	0.599912	0.393089
129685	TAF8	32.9903	-1.12367	0.612084	-1.83581	0.0663851	0.60036	-1.07619
1786	DNMT1	84.111	0.817055	0.444947	1.8363	0.066314	0.60036	0.798972
64860	ARMCX5	36.2761	0.81163	0.441759	1.83727	0.0661703	0.60036	0.795672
6628	SNRPB	148.508	0.569368	0.310136	1.83587	0.0663775	0.60036	0.563343
7920	ABHD16A	19.384	0.99043	0.539504	1.83581	0.0663851	0.60036	0.96369
23042	PDXDC1	4.59617	-1.67604	0.913857	-1.83403	0.0666496	0.600698	-1.56056
26151	NAT9	45.7287	0.520221	0.283603	1.83433	0.0666054	0.600698	0.518487
27309	ZNF330	21.4299	0.726682	0.396129	1.83446	0.0665861	0.600698	0.71906
6189	RPS3A	765.315	0.584038	0.318292	1.83491	0.0665186	0.600698	0.577005
57524	CASKIN1	11.5863	-1.92418	1.05054	-1.8316	0.0670105	0.602924	-1.7424
7398	USP1	95.6941	1.01449	0.553781	1.83194	0.0669607	0.602924	0.979221
205147	AMER3	4.69315	1.99534	1.08994	1.83069	0.0671468	0.602957	1.80807
23126	POGZ	93.3068	0.93537	0.511117	1.83005	0.0672421	0.602957	0.907007
3182	HNRNPAB	191.367	0.612262	0.33453	1.83021	0.0672182	0.602957	0.604614
55226	NAT10	48.8811	0.615023	0.335935	1.83078	0.0671332	0.602957	0.609241
10897	YIF1A	41.3291	0.619366	0.338655	1.8289	0.0674143	0.603028	0.614099
259282	BOD1L1	9.75373	1.29942	0.710658	1.82848	0.0674781	0.603028	1.23942
5528	PPP2R5D	302.52	-0.450066	0.246069	-1.82902	0.0673965	0.603028	-0.446706
65080	MRPL44	92.9371	0.666203	0.364313	1.82866	0.067451	0.603028	0.65641
203	AK1	29.2176	-0.77107	0.422213	-1.82626	0.0678115	0.605496	-0.755479
100129550		26.5097	-0.95141	0.521307	-1.82505	0.067994	0.605586	-0.92253
10528	NOP56	232.012	0.395581	0.216844	1.82427	0.0681119	0.605586	0.393695
26052	DNM3	35.6449	-0.782815	0.429265	-1.82362	0.0682098	0.605586	-0.765645
57862	ZNF410	24.0812	0.774553	0.424698	1.82377	0.0681863	0.605586	0.760419
79624	ARMT1	6.95935	1.28816	0.706066	1.82442	0.0680889	0.605586	1.24315
835	CASP2	107.11	0.541998	0.297088	1.82437	0.0680958	0.605586	0.537071
84904	ARHGEF39	7.76698	1.34667	0.738495	1.82354	0.0682221	0.605586	1.29746
124936	CYB5D2	22.2264	0.908865	0.498535	1.82307	0.0682928	0.605653	0.891589
23522	KAT6B	76.5504	0.526392	0.288793	1.82273	0.0683442	0.605653	0.522093
1134	CHRNA1	51.4456	0.799835	0.439103	1.82152	0.0685278	0.605815	0.78378
5066	PAM	21.1277	1.02432	0.562357	1.82148	0.0685342	0.605815	0.994246
5141	PDE4A	131.747	-0.46245	0.25381	-1.82204	0.0684496	0.605815	-0.458713
54465	ETAA1	5.77336	1.72118	0.945298	1.82078	0.068641	0.606074	1.55935
64949	MRPS26	617.546	-0.534806	0.293764	-1.82053	0.068678	0.606074	-0.52917
283518	KCNRG	5.80024	-1.64408	0.904485	-1.8177	0.0691094	0.609053	-1.50625
2972	BRF1	54.4562	-0.628868	0.346138	-1.81681	0.0692459	0.609053	-0.619846
55893	ZNF395	301.019	-0.365417	0.2011	-1.81709	0.0692035	0.609053	-0.363546
8934	RAB29	39.8473	-0.728984	0.401197	-1.81702	0.0692138	0.609053	-0.715285
5782	PTPN12	33.405	0.78891	0.434344	1.81633	0.0693203	0.609201	0.775252
10201	NME6	45.319	-0.853745	0.470919	-1.81293	0.0698419	0.610219	-0.831666
10603	SH2B2	31.2828	-0.88001	0.486973	-1.8071	0.0707465	0.610219	-0.857046
10645	CAMKK2	256.766	-0.617227	0.340237	-1.81411	0.0696607	0.610219	-0.608547
106821730	BUB1B-PAK6	15.0554	0.998837	0.553373	1.805	0.0710753	0.610219	0.972881
1850	DUSP8	159.239	-0.779306	0.430937	-1.8084	0.0705445	0.610219	-0.762196
203054	ADCK5	10.8875	-1.07665	0.59356	-1.81389	0.0696941	0.610219	-1.03899
219927	MRPL21	99.7576	0.547198	0.302207	1.81068	0.0701912	0.610219	0.542275
22934	RPIA	171.141	-0.525641	0.290047	-1.81226	0.0699459	0.610219	-0.520173
23345	SYNE1	16.3251	0.949474	0.523963	1.8121	0.0699704	0.610219	0.927485
24138	IFIT5	5.922	1.64003	0.908204	1.8058	0.0709496	0.610219	1.53017
27112	FAM155B	31.1435	-0.691869	0.381981	-1.81127	0.0700998	0.610219	-0.680007
2790	GNG10	12.5005	0.926878	0.512553	1.80836	0.0705511	0.610219	0.912786
3615	IMPDH2	24.0371	0.730031	0.404134	1.80641	0.0708547	0.610219	0.720734
4836	NMT1	299.232	0.456816	0.252428	1.80969	0.0703438	0.610219	0.453516
51181	DCXR	101.276	-0.580405	0.320322	-1.81194	0.0699954	0.610219	-0.573167
552891	DNAJC25-GNG10	12.5005	0.926878	0.512553	1.80836	0.0705511	0.610219	0.912786
55379	LRRC59	361.634	-0.282987	0.156471	-1.80856	0.0705192	0.610219	-0.282046
5631	PRPS1	145.657	0.554302	0.305695	1.81325	0.0697929	0.610219	0.548844
56924	PAK6	15.0554	0.998837	0.553373	1.805	0.0710753	0.610219	0.972881
57502	NLGN4X	4.71553	-1.71544	0.947222	-1.81102	0.0701374	0.610219	-1.57843
57649	PHF12	39.7148	0.687354	0.380384	1.807	0.0707623	0.610219	0.6784
60675	PROK2	20.2176	1.21314	0.669745	1.81134	0.0700876	0.610219	1.15467
6433	SFSWAP	40.8729	0.770235	0.426358	1.80654	0.0708335	0.610219	0.756246
644596	SMIM10L2B	9.38083	-1.32793	0.735258	-1.80607	0.0709075	0.610219	-1.24679
652968		5.11056	-2.01143	1.11154	-1.8096	0.070358	0.610219	-1.75323
7036	TFR2	16.8779	-0.947484	0.524615	-1.80606	0.0709094	0.610219	-0.921042
80035		12.285	1.11356	0.615747	1.80848	0.0705322	0.610219	1.07781
91749	MFSD4B	6.01974	-1.40036	0.773279	-1.81093	0.0701512	0.610219	-1.31805
9728	SECISBP2L	43.8641	0.679145	0.376303	1.80478	0.0711086	0.610219	0.670422
10945	KDELR1	532.796	0.704588	0.390592	1.8039	0.0712473	0.610914	0.691997
25806	VAX2	23.1265	-0.911929	0.505654	-1.80347	0.0713151	0.611	-0.886986
1859	DYRK1A	104.181	0.549168	0.304601	1.80291	0.071403	0.611258	0.543761
23089	PEG10	783.977	0.267014	0.148173	1.80204	0.0715395	0.611439	0.266406
5692	PSMB4	101.397	0.696558	0.386539	1.80204	0.0715397	0.611439	0.685071
1001	CDH3	10.1629	-1.05969	0.59215	-1.78956	0.073525	0.612866	-1.02212
100505538	RBM26-AS1	16.6433	0.961553	0.535703	1.79494	0.0726639	0.612866	0.936842
100534012		140.915	0.429756	0.24025	1.78879	0.0736491	0.612866	0.427464
112936	VPS26B	152.996	0.381301	0.21266	1.793	0.0729726	0.612866	0.379855
11343	MGLL	40.9669	-0.900718	0.50151	-1.79601	0.0724926	0.612866	-0.875067
148789	B3GALNT2	5.60441	1.4982	0.835773	1.7926	0.0730376	0.612866	1.39351
170622	COMMD6	25.7491	0.804156	0.449339	1.78964	0.0735118	0.612866	0.790023
2098	ESD	95.202	0.531438	0.296658	1.79141	0.0732269	0.612866	0.526983
22843	PPM1E	64.5452	0.57907	0.323627	1.78931	0.0735645	0.612866	0.573629
23197	FAF2	47.0879	0.705466	0.392572	1.79703	0.0723301	0.612866	0.694299
23760	PITPNB	82.2263	0.978284	0.545064	1.7948	0.0726848	0.612866	0.946075
27335	EIF3K	64.9246	-0.817249	0.456939	-1.78853	0.0736904	0.612866	-0.797639
2781	GNAZ	20.4969	-1.03541	0.579002	-1.78826	0.0737339	0.612866	-0.999148
284232	ANKRD20A9P	25.1469	-0.878953	0.489256	-1.79651	0.0724136	0.612866	-0.854818
29116	MYLIP	115.505	0.454693	0.253861	1.79111	0.0732754	0.612866	0.45166
4090	SMAD5	176.622	0.335388	0.187532	1.78843	0.0737062	0.612866	0.334451
4157	MC1R	26.8207	-1.19341	0.666627	-1.79023	0.0734174	0.612866	-1.13644
5034	P4HB	533.881	0.443245	0.246866	1.79549	0.0725763	0.612866	0.440124
51506	UFC1	262.58	0.467915	0.261654	1.78829	0.0737285	0.612866	0.464395
54674	LRRN3	7.27298	1.62334	0.905854	1.79205	0.0731245	0.612866	1.50231
55355	HJURP	151.732	0.388223	0.216309	1.79476	0.0726914	0.612866	0.386416
57120	GOPC	118.856	0.459028	0.255203	1.79868	0.0720696	0.612866	0.456216
57136	APMAP	78.3902	0.475447	0.264589	1.79693	0.0723474	0.612866	0.472884
5833	PCYT2	30.7295	-0.963381	0.537472	-1.79243	0.0730639	0.612866	-0.93325
60685	ZFAND3	19.1216	0.901867	0.501588	1.79802	0.0721736	0.612866	0.881241
6128	RPL6	353.365	0.322985	0.179814	1.79622	0.0724591	0.612866	0.321965
64422	ATG3	12.6878	0.904304	0.504242	1.79339	0.0729101	0.612866	0.889567
7405	UVRAG	36.8128	-0.795446	0.44377	-1.79247	0.0730572	0.612866	-0.777099
79005	SCNM1	140.915	0.429756	0.24025	1.78879	0.0736491	0.612866	0.427464
81856	ZNF611	68.7981	-0.752975	0.420582	-1.79032	0.0734029	0.612866	-0.737501
8473	OGT	35.0639	0.600174	0.333769	1.79817	0.0721498	0.612866	0.596037
8493	PPM1D	92.2221	0.591633	0.329234	1.797	0.0723363	0.612866	0.584813
8515	ITGA10	6.80493	-1.85386	1.03099	-1.79814	0.0721542	0.612866	-1.67046
85458	DIXDC1	30.5804	0.803208	0.448038	1.79273	0.0730169	0.612866	0.790041
9663	LPIN2	47.0061	-0.65617	0.364475	-1.80031	0.071811	0.612866	-0.645997
8476	CDC42BPA	23.4091	0.713567	0.399117	1.78786	0.0737979	0.612917	0.704463
4924	NUCB1	32.2402	-0.767805	0.429629	-1.78714	0.0739157	0.612932	-0.751726
79979	TRMT2B	10.4053	-1.11427	0.623425	-1.78734	0.0738829	0.612932	-1.07177
100132774	KDM4A-AS1	7.54971	1.60297	0.897497	1.78605	0.0740912	0.61296	1.485
4645	MYO5B	5.14102	1.6401	0.918289	1.78604	0.0740928	0.61296	1.53404
8939	FUBP3	75.5019	0.58412	0.326926	1.78671	0.0739851	0.61296	0.578095
10188	TNK2	31.6616	-0.678157	0.380349	-1.78299	0.0745883	0.614295	-0.667078
388730	TMEM81	14.3154	0.987774	0.554027	1.7829	0.0746025	0.614295	0.962584
56652		36.77	0.616968	0.345915	1.78358	0.0744916	0.614295	0.610414
5908	RAP1B	402.803	0.256789	0.144006	1.78318	0.0745567	0.614295	0.256357
79026	AHNAK	19.4186	-0.905204	0.507378	-1.78408	0.0744106	0.614295	-0.879673
8733	GPAA1	121.334	0.593898	0.332994	1.78351	0.0745035	0.614295	0.586934
100132074	FOXO6	27.8952	-0.865891	0.486873	-1.77847	0.0753263	0.615727	-0.842773
100630918		4.77107	1.78073	1.00011	1.78053	0.0749895	0.615727	1.59226
100859930	HEIH	37.9897	0.662002	0.371963	1.77975	0.0751165	0.615727	0.654685
1445	CSK	66.1941	-0.652164	0.367064	-1.77671	0.0756167	0.615727	-0.641911
1545	CYP1B1	37.5702	0.778313	0.438021	1.77689	0.075587	0.615727	0.763528
2091	FBL	628.041	-0.460139	0.258931	-1.77707	0.0755564	0.615727	-0.456336
23705	CADM1	47.8093	0.723469	0.406596	1.77933	0.0751858	0.615727	0.712168
27330	RPS6KA6	20.1744	0.856702	0.48162	1.77879	0.0752738	0.615727	0.840596
4155	MBP	17.313	0.844664	0.475463	1.77651	0.0756493	0.615727	0.828012
5036	PA2G4	398.667	0.46189	0.25956	1.77951	0.0751555	0.615727	0.458283
5654	HTRA1	11.8675	-1.08279	0.609443	-1.77669	0.075619	0.615727	-1.04114
84135	UTP15	25.2587	0.699765	0.393689	1.77746	0.0754934	0.615727	0.690784
84193	SETD3	14.9629	1.2503	0.70313	1.77819	0.0753724	0.615727	1.18992
84446	BRSK1	19.6596	-0.920246	0.51721	-1.77925	0.0751987	0.615727	-0.893797
847	CAT	52.1179	0.552971	0.310846	1.77893	0.0752519	0.615727	0.548236
6144	RPL21	151.78	0.637683	0.35908	1.77588	0.0757526	0.616094	0.628511
26015	RPAP1	22.5988	1.01646	0.572694	1.77488	0.0759175	0.616871	0.98349
80319	CXXC4	32.1567	0.635135	0.357904	1.7746	0.0759648	0.616871	0.628345
64834	ELOVL1	30.9796	-1.06929	0.602794	-1.77389	0.0760809	0.617341	-1.0273
10455	ECI2	24.5711	0.788734	0.444894	1.77286	0.0762525	0.617785	0.775935
282991	BLOC1S2	44.9488	0.667391	0.376404	1.77307	0.0762169	0.617785	0.659303
643836	ZFP62	96.8906	0.536275	0.302565	1.77243	0.0763236	0.617888	0.53132
55773	TBC1D23	13.0713	0.815142	0.460106	1.77164	0.0764546	0.618476	0.804118
1175	AP2S1	244.964	-0.662609	0.374278	-1.77037	0.0766659	0.61855	-0.651524
1743	DLST	48.6863	0.572252	0.323146	1.77088	0.0765812	0.61855	0.566727
5138	PDE2A	17.4083	-1.03564	0.585205	-1.7697	0.0767769	0.61855	-0.996967
58493	INIP	78.7743	-0.697907	0.394314	-1.76993	0.0767396	0.61855	-0.68506
83742	MARVELD1	220.679	-0.582755	0.329338	-1.76948	0.0768146	0.61855	-0.575068
9261	MAPKAPK2	168.214	0.569821	0.32189	1.77023	0.0766886	0.61855	0.563367
10535	RNASEH2A	220.813	-0.356148	0.201514	-1.76736	0.0771676	0.620402	-0.354244
112858	TP53RK	45.0976	0.806646	0.456407	1.76738	0.0771639	0.620402	0.789067
1933	EEF1B2	198.266	0.613025	0.346921	1.76705	0.0772204	0.620402	0.604708
140597	TCEAL2	81.6742	0.437153	0.247677	1.76502	0.0775611	0.621479	0.435314
23484	LEPROTL1	33.2502	0.692771	0.392547	1.76481	0.077596	0.621479	0.683725
25906	ANAPC15	24.3887	-0.760039	0.430825	-1.76415	0.0777069	0.621479	-0.744283
54914	FOCAD	17.7248	1.28383	0.727651	1.76435	0.0776732	0.621479	1.21419
9045	RPL14	95.8493	0.438659	0.248586	1.76461	0.0776286	0.621479	0.436555
919	CD247	6.05822	1.56035	0.8843	1.7645	0.077648	0.621479	1.45558
2065	ERBB3	85.7354	-0.676982	0.383884	-1.76351	0.077815	0.621497	-0.665046
9931	HELZ	122.841	-0.497478	0.282107	-1.76344	0.0778266	0.621497	-0.492539
101928445		7.22665	1.272	0.721656	1.76261	0.0779659	0.62214	1.2267
100134713	NDUFB2-AS1	9.00135	-1.07716	0.61187	-1.76043	0.0783344	0.622217	-1.03615
10124	ARL4A	47.9018	0.565995	0.323114	1.75169	0.0798273	0.622217	0.560738
10210	TOPORS	57.5542	0.492148	0.280448	1.75486	0.0792827	0.622217	0.489031
10613	ERLIN1	5.90747	1.93884	1.10507	1.7545	0.0793452	0.622217	1.71244
10971	YWHAQ	263	0.716831	0.408364	1.75537	0.0791956	0.622217	0.702983
11237	RNF24	136.126	0.541861	0.307757	1.76068	0.0782932	0.622217	0.53635
11331	PHB2	201.315	0.833068	0.474791	1.7546	0.0793281	0.622217	0.811406
116138	KLHDC3	34.7118	1.03516	0.589778	1.75517	0.0792297	0.622217	0.999148
2217	FCGRT	18.614	-0.90523	0.514336	-1.76	0.0784083	0.622217	-0.879541
23438	HARS2	30.0263	0.641897	0.366003	1.7538	0.079464	0.622217	0.635269
23481	PES1	116.554	-0.73976	0.422144	-1.75239	0.0797074	0.622217	-0.724202
4698	NDUFA5	237.436	0.49172	0.280314	1.75417	0.0794012	0.622217	0.487436
4776	NFATC4	35.4373	-0.902778	0.514151	-1.75586	0.0791118	0.622217	-0.876635
51477	ISYNA1	6.4685	-1.35715	0.773615	-1.75429	0.0793801	0.622217	-1.28488
5261	PHKG2	58.9264	-0.620494	0.354199	-1.75182	0.0798042	0.622217	-0.611234
56475	RPRM	26.907	0.671811	0.381914	1.75906	0.0785668	0.622217	0.66455
5688	PSMA7	116.986	0.35065	0.199609	1.75669	0.0789713	0.622217	0.349815
6051	RNPEP	6.64774	1.7295	0.987433	1.75151	0.0798573	0.622217	1.58573
64146	PDF	107.132	0.554424	0.31637	1.75245	0.0796957	0.622217	0.548695
6565	SLC15A2	4.87765	-1.8202	1.03428	-1.75987	0.078429	0.622217	-1.6367
6645	SNTB2	61.1169	0.486758	0.277351	1.75503	0.0792548	0.622217	0.483775
6675	UAP1	10.6731	1.23902	0.705681	1.75578	0.0791254	0.622217	1.18191
7975	MAFK	80.8862	-0.790761	0.45112	-1.75288	0.0796219	0.622217	-0.771586
79939	SLC35E1	131.338	-0.526164	0.299213	-1.7585	0.0786632	0.622217	-0.520404
80757	TMEM121	23.6677	-0.976685	0.556751	-1.75426	0.0793864	0.622217	-0.944459
8301	PICALM	60.1855	0.69168	0.394132	1.75495	0.0792685	0.622217	0.680496
83856	FSD1L	13.8042	1.03355	0.58734	1.75971	0.0784576	0.622217	1.00317
84342	COG8	107.132	0.554424	0.31637	1.75245	0.0796957	0.622217	0.548695
84988	PPP1R16A	67.1294	-0.825766	0.471248	-1.75229	0.0797232	0.622217	-0.804813
85359	DGCR6L	12.1973	-1.09626	0.624647	-1.755	0.0792594	0.622217	-1.05491
9730	DCAF1	6.52653	1.69413	0.965505	1.75466	0.0793182	0.622217	1.52222
9755	TBKBP1	7.79072	-1.28047	0.728587	-1.75747	0.078837	0.622217	-1.21606
100506076		72.4814	0.759049	0.433564	1.75072	0.079994	0.622823	0.743648
401509	ZNF658B	6.09728	-1.51635	0.866466	-1.75004	0.0801117	0.623056	-1.40225
50854		65.9381	1.03936	0.593968	1.74986	0.0801417	0.623056	0.997694
5987	TRIM27	175.92	0.363607	0.207838	1.74947	0.0802094	0.623125	0.362246
23111		8.00116	1.29526	0.74105	1.74787	0.0804873	0.623815	1.23506
2824	GPM6B	7.70794	1.14768	0.65672	1.7476	0.0805341	0.623815	1.10979
54929	TMEM161A	36.4255	-0.675794	0.386648	-1.74783	0.0804939	0.623815	-0.663899
79605	PGBD5	13.4107	0.898659	0.514063	1.74815	0.0804383	0.623815	0.881159
2885	GRB2	258.936	-0.557137	0.318994	-1.74655	0.0807161	0.623854	-0.55023
401251	SAPCD1	26.2657	0.787168	0.450631	1.74681	0.0806697	0.623854	0.774101
80095	ZNF606	22.8679	0.769184	0.440332	1.74683	0.0806669	0.623854	0.75484
131601	TPRA1	31.4272	0.826879	0.473703	1.74556	0.0808867	0.624586	0.809347
347733	TUBB2B	2892.11	0.685984	0.39307	1.74519	0.080951	0.624586	0.67322
375260	WASH2P	18.5704	0.812925	0.465864	1.74498	0.0809879	0.624586	0.79869
221037	JMJD1C	167.015	0.44581	0.255738	1.74323	0.0812932	0.625357	0.442816
2593	GAMT	26.3591	-0.78357	0.449455	-1.74338	0.0812673	0.625357	-0.765667
28512	NKIRAS1	8.74227	1.12642	0.646305	1.74286	0.0813586	0.625357	1.09158
387841	RPL13AP20	95.9908	-0.688431	0.395051	-1.74264	0.0813971	0.625357	-0.675718
55092	TMEM51	128.574	-0.587957	0.337576	-1.7417	0.0815607	0.625357	-0.579789
7752	ZNF200	29.465	-0.713157	0.409458	-1.74171	0.0815593	0.625357	-0.698844
84302	TMEM246	282.701	-0.415182	0.238365	-1.7418	0.0815443	0.625357	-0.412218
85476	GFM1	62.4459	0.822817	0.471814	1.74395	0.0811685	0.625357	0.803184
7112	TMPO	230.595	0.429032	0.246464	1.74075	0.081728	0.625734	0.426309
899	CCNF	486.812	-0.342856	0.196955	-1.74078	0.081722	0.625734	-0.341168
100128191	TMPO-AS1	15.2683	0.878582	0.505764	1.73714	0.0823629	0.626355	0.857939
253143	PRR14L	45.7564	0.835873	0.48042	1.73988	0.0818803	0.626355	0.815722
51184	GPN3	9.15052	1.1879	0.683881	1.737	0.0823868	0.626355	1.14252
52	ACP1	33.2375	0.737292	0.42384	1.73955	0.081938	0.626355	0.725566
6405	SEMA3F	145.954	0.675717	0.388893	1.73754	0.0822923	0.626355	0.664423
8031	NCOA4	66.2637	0.704499	0.405285	1.73828	0.0821615	0.626355	0.692358
80762	NDFIP1	32.1321	0.760067	0.437595	1.73692	0.0824012	0.626355	0.747593
83699	SH3BGRL2	50.7542	0.621858	0.357845	1.73778	0.0822487	0.626355	0.614657
9513	FXR2	182.746	0.929092	0.534683	1.73765	0.0822726	0.626355	0.898475
9858	PPP1R26	16.4015	-0.965092	0.55516	-1.7384	0.0821398	0.626355	-0.932761
5073	PARN	8.66732	1.81936	1.04793	1.73616	0.0825361	0.626481	1.62379
7317	UBA1	64.6674	0.657249	0.37856	1.73619	0.0825311	0.626481	0.647252
11319	ECD	8.85637	1.30814	0.753628	1.7358	0.0825998	0.626515	1.24203
100874291	ALMS1-IT1	13.9715	-1.27373	0.735337	-1.73217	0.0832431	0.62772	-1.19897
10743	RAI1	241.849	0.349445	0.201606	1.73331	0.0830408	0.62772	0.348054
51119	SBDS	10.254	1.01377	0.58511	1.73262	0.0831636	0.62772	0.99331
55003	PAK1IP1	15.3615	0.947571	0.546702	1.73325	0.0830516	0.62772	0.92344
55603		394.752	-0.399991	0.230965	-1.73182	0.0833047	0.62772	-0.397316
55958	KLHL9	98.0137	0.485491	0.280065	1.7335	0.0830076	0.62772	0.481806
647946		6.10657	1.75457	1.0129	1.73222	0.0832341	0.62772	1.57808
84268	RPAIN	84.7019	0.561279	0.323632	1.73431	0.0828627	0.62772	0.555144
9895	TECPR2	30.2183	0.881244	0.508568	1.73279	0.0831322	0.62772	0.857415
9987	HNRNPDL	1995.74	0.446133	0.257648	1.73156	0.0833519	0.62772	0.442536
100188893	TOMM6	175.56	0.394746	0.228058	1.73091	0.0834683	0.627896	0.392796
10133	OPTN	33.7934	-0.624483	0.361161	-1.7291	0.0837919	0.627896	-0.614899
27079	RPUSD2	17.9426	0.957693	0.553556	1.73007	0.0836172	0.627896	0.925963
272	AMPD3	6.82044	-1.55667	0.901405	-1.72693	0.0841799	0.627896	-1.42662
27336	HTATSF1	66.9539	0.41939	0.242758	1.7276	0.0840594	0.627896	0.417866
5546	PRCC	178.525	0.525344	0.304232	1.72679	0.0842061	0.627896	0.519892
5717	PSMD11	175.589	0.459805	0.265896	1.72927	0.0837615	0.627896	0.456282
5889	RAD51C	95.2393	0.491459	0.283978	1.73062	0.083519	0.627896	0.487752
619208	FAM229B	60.1696	0.713806	0.413092	1.72796	0.0839954	0.627896	0.702544
6730	SRP68	110.687	0.575417	0.332994	1.72801	0.0839862	0.627896	0.568614
79109	MAPKAP1	25.3195	0.778926	0.45081	1.72784	0.0840177	0.627896	0.76618
80863	PRRT1	5.8433	-1.34446	0.77851	-1.72697	0.0841739	0.627896	-1.27304
93487	MAPK1IP1L	314.895	0.337229	0.195202	1.72759	0.0840619	0.627896	0.335923
9921	RNF10	158.869	0.643005	0.372163	1.72775	0.084033	0.627896	0.632879
79690	GAL3ST4	13.2163	0.90665	0.525165	1.72641	0.0842734	0.627955	0.890343
116151	FAM210B	261.546	-0.534975	0.309989	-1.72579	0.0843857	0.62835	-0.528683
1653	DDX1	19.4018	0.937539	0.544124	1.72302	0.0848844	0.628979	0.912937
256356	GK5	33.1584	-0.953642	0.553568	-1.72272	0.0849394	0.628979	-0.92074
2771	GNAI2	45.9341	-0.521361	0.302388	-1.72415	0.0846815	0.628979	-0.515618
51082	POLR1D	50.839	0.544778	0.316238	1.72268	0.0849458	0.628979	0.540452
53	ACP2	104.391	0.568561	0.329948	1.72318	0.0848556	0.628979	0.562165
689	BTF3	236.785	0.605336	0.351161	1.72381	0.0847415	0.628979	0.596846
84245	MRI1	83.4871	-0.451694	0.262104	-1.72334	0.0848273	0.628979	-0.447735
8870	IER3	218.87	0.49713	0.288554	1.72283	0.0849189	0.628979	0.492319
1031	CDKN2C	187.818	0.402581	0.233913	1.72108	0.0852372	0.630025	0.400371
399473	SPRED3	7.44884	-1.5117	0.878572	-1.72064	0.085317	0.630025	-1.40359
7186	TRAF2	35.8378	-0.704227	0.409294	-1.72059	0.0853251	0.630025	-0.690529
79957	PAQR6	93.0492	0.813013	0.472479	1.72074	0.0852985	0.630025	0.792904
11196	SEC23IP	11.9503	-1.04467	0.607504	-1.71961	0.0855033	0.63046	-1.00105
6944	VPS72	66.0704	0.839953	0.488447	1.71964	0.0854977	0.63046	0.817981
9445	ITM2B	33.6618	0.673002	0.391551	1.71881	0.0856489	0.630705	0.66459
9768		58.6802	-0.761706	0.443169	-1.71877	0.0856557	0.630705	-0.744125
10956	OS9	177.208	-0.398847	0.232213	-1.71759	0.0858714	0.63141	-0.39611
4720	NDUFS2	1532.04	0.748241	0.435799	1.71694	0.0859902	0.63141	0.731432
900	CCNG1	19.3326	0.744869	0.433761	1.71723	0.0859368	0.63141	0.736133
9975	NR1D2	79.1466	0.4137	0.240826	1.71784	0.0858265	0.63141	0.411941
127687	C1orf122	85.6632	0.724375	0.422056	1.7163	0.086107	0.63183	0.71042
83941	TM2D1	19.2585	0.990246	0.577198	1.71561	0.0862335	0.632319	0.95762
2135	EXTL2	68.5549	-0.713325	0.415995	-1.71475	0.086392	0.632341	-0.698633
2657	GDF1	32.8585	-0.902567	0.52647	-1.71438	0.0864597	0.632341	-0.875625
26769	SNORD81	13.9116	1.22348	0.713693	1.71429	0.0864755	0.632341	1.16243
644172		14.6864	-1.37892	0.803958	-1.71517	0.0863147	0.632341	-1.29193
4781	NFIB	1274	0.387994	0.226528	1.71279	0.0867517	0.632684	0.385624
57184	FAM219B	60.4331	0.52544	0.306675	1.71335	0.0866489	0.632684	0.521307
84915	FAM222A	17.8321	-0.85653	0.500095	-1.71273	0.0867615	0.632684	-0.833192
9647	PPM1F	24.6308	0.813184	0.474675	1.71314	0.0866866	0.632684	0.79719
3993	LLGL2	8.37549	-1.1937	0.697232	-1.71206	0.0868851	0.633148	-1.1334
23504	RIMBP2	17.4774	1.04432	0.610352	1.71102	0.0870776	0.633678	1.00986
25874	MPC2	39.6681	0.602171	0.351932	1.71104	0.0870731	0.633678	0.595954
203068	TUBB	2261.09	0.539646	0.315658	1.70959	0.0873419	0.634297	0.533133
2649	NR6A1	70.2902	-0.534988	0.312908	-1.70973	0.0873162	0.634297	-0.528458
6721	SREBF2	398.57	0.432575	0.253029	1.70959	0.0873424	0.634297	0.429397
9092	SART1	37.5159	-0.679327	0.397467	-1.70914	0.0874255	0.634464	-0.666621
115098	CCDC124	17.6543	-1.11202	0.652245	-1.70491	0.0882103	0.635078	-1.06467
1967	EIF2B1	55.7056	0.753619	0.44196	1.70517	0.0881624	0.635078	0.737664
25925	ZNF521	9.30314	1.10676	0.648169	1.70752	0.0877247	0.635078	1.06979
291	SLC25A4	91.9051	0.408624	0.239654	1.70506	0.0881834	0.635078	0.406992
3875	KRT18	47.2573	0.557833	0.327074	1.70553	0.0880959	0.635078	0.55324
554206		6.92083	1.30258	0.764023	1.70489	0.0882146	0.635078	1.23694
55841	WWC3	11.1042	1.09251	0.639978	1.7071	0.087803	0.635078	1.0559
57060	PCBP4	59.6937	-0.559592	0.32779	-1.70716	0.0877917	0.635078	-0.55224
6383	SDC2	7.12352	1.46707	0.860548	1.70481	0.0882304	0.635078	1.37892
79639	TMEM53	11.6947	-0.911347	0.533962	-1.70676	0.0878663	0.635078	-0.884601
81620	CDT1	209.38	-0.40279	0.236163	-1.70556	0.0880906	0.635078	-0.399934
84083	ZRANB3	8.70254	1.15877	0.678667	1.70742	0.0877442	0.635078	1.11216
100131017	ZNF316	133.125	-0.396666	0.233305	-1.7002	0.0890928	0.635733	-0.393894
100506599	PPP1R26-AS1	11.7343	-0.912579	0.536061	-1.70238	0.0886843	0.635733	-0.885289
10175	CNIH1	36.0356	0.881263	0.518485	1.69969	0.0891895	0.635733	0.857345
10412	NSA2	45.687	0.689771	0.405587	1.70067	0.0890046	0.635733	0.678903
151473	SLC16A14	13.7939	1.03414	0.608337	1.69994	0.0891425	0.635733	1.00089
159090	FAM122B	90.2984	-0.452902	0.266489	-1.69951	0.0892225	0.635733	-0.448876
4133	MAP2	611.084	0.601065	0.353531	1.70017	0.0890981	0.635733	0.592121
5163	PDK1	65.2725	0.562867	0.33091	1.70097	0.0889492	0.635733	0.556156
51692	CPSF3	122.244	0.429303	0.251966	1.70381	0.0884162	0.635733	0.426798
5426	POLE	133.677	-0.65185	0.383473	-1.69986	0.0891579	0.635733	-0.640347
54780	NSMCE4A	31.936	0.839525	0.492818	1.70352	0.0884711	0.635733	0.819244
55056		40.2975	0.834106	0.489688	1.70334	0.0885037	0.635733	0.813157
729652		13.1181	-1.51866	0.893504	-1.69967	0.0891933	0.635733	-1.39318
83719	YPEL3	139.261	-0.639936	0.376176	-1.70116	0.0889131	0.635733	-0.629142
8891	EIF2B3	14.1102	0.859977	0.505449	1.70141	0.0888658	0.635733	0.846226
8263	F8A1	39.7686	-0.553172	0.325649	-1.69867	0.0893805	0.636002	-0.546133
9679	FAM53B	44.8799	-0.613651	0.361188	-1.69898	0.0893229	0.636002	-0.604004
367	AR	13.5172	-1.02131	0.601595	-1.69768	0.089569	0.636337	-0.980064
57514	ARHGAP31	22.4499	-0.664578	0.391581	-1.69717	0.0896653	0.636337	-0.652975
6597	SMARCA4	202.88	0.369836	0.217838	1.69775	0.0895546	0.636337	0.368196
79022	TMEM106C	144.23	0.486292	0.286543	1.6971	0.0896783	0.636337	0.482145
8440	NCK2	61.5078	0.564994	0.33297	1.69683	0.0897283	0.636337	0.559096
23367	LARP1	200.714	0.488475	0.288354	1.69401	0.0902627	0.639405	0.483954
29880	ALG5	164.87	0.507824	0.299926	1.69317	0.0904236	0.639405	0.502706
384	ARG2	30.9093	0.684502	0.404322	1.69296	0.090463	0.639405	0.675005
5469	MED1	411.853	-0.325694	0.192337	-1.69335	0.0903886	0.639405	-0.324156
79868	ALG13	17.8081	0.776781	0.45858	1.69388	0.0902875	0.639405	0.765669
101928514		9.85458	-1.39823	0.826137	-1.6925	0.0905511	0.6396	-1.30575
11076	TPPP	8.74739	-1.15932	0.685423	-1.69139	0.0907624	0.640463	-1.10438
3688	ITGB1	45.2972	0.747694	0.442103	1.69122	0.0907943	0.640463	0.732515
26071		49.0393	0.702717	0.415615	1.69079	0.0908771	0.64062	0.690563
23308	ICOSLG	4.62748	-1.74694	1.03373	-1.68994	0.0910393	0.641167	-1.57858
25759	SHC2	23.0864	-0.842082	0.498347	-1.68975	0.0910759	0.641167	-0.820692
145407		8.0918	-1.4595	0.864171	-1.6889	0.091238	0.641881	-1.35065
11144	DMC1	15.0468	0.910924	0.540095	1.6866	0.0916806	0.642879	0.887796
4058	LTK	19.9752	0.745794	0.442158	1.68671	0.0916586	0.642879	0.736694
444	ASPH	44.6174	0.564886	0.334736	1.68756	0.091496	0.642879	0.559752
4913	NTHL1	45.3467	-0.893902	0.530092	-1.68631	0.0917352	0.642879	-0.865797
55240	STEAP3	33.902	-0.547234	0.324524	-1.68627	0.0917443	0.642879	-0.540522
5922	RASA2	17.8587	-0.938668	0.556576	-1.68651	0.0916985	0.642879	-0.905307
22921	MSRB2	23.3422	-0.748323	0.444126	-1.68494	0.0920008	0.643696	-0.731524
3738	KCNA3	47.6888	0.707073	0.419597	1.68512	0.091965	0.643696	0.695383
6152	RPL24	73.3859	0.776569	0.46095	1.68472	0.0920435	0.643696	0.758556
1857	DVL3	48.3483	0.547251	0.32491	1.68431	0.0921208	0.643811	0.543081
55270	NUDT15	30.9104	0.633484	0.376202	1.6839	0.0922019	0.643953	0.626861
8772	FADD	71.1985	0.518821	0.308197	1.68341	0.0922964	0.644188	0.513838
2767	GNA11	824.971	-0.492246	0.292601	-1.68231	0.0925079	0.64465	-0.487087
2936	GSR	38.8405	-0.749358	0.445581	-1.68175	0.0926166	0.64465	-0.732984
3652	IPP	32.9588	-0.676471	0.402226	-1.68182	0.0926044	0.64465	-0.663844
553115	PEF1	28.8862	0.79388	0.471849	1.68249	0.0924745	0.64465	0.777322
9255	AIMP1	41.1913	0.597797	0.355516	1.68149	0.0926674	0.64465	0.590736
201895	SMIM14	101.331	0.428835	0.255186	1.68048	0.0928646	0.645598	0.426625
170958	ZNF525	120.78	-0.511374	0.304393	-1.67998	0.0929619	0.645724	-0.505522
9817	KEAP1	170.854	0.427966	0.254778	1.67976	0.0930048	0.645724	0.425184
404281	YY2	8.9683	1.26302	0.752085	1.67936	0.0930824	0.645839	1.19553
11335	CBX3	188.175	0.680773	0.406818	1.67341	0.0942469	0.649038	0.667977
1316	KLF6	173.234	0.437517	0.26196	1.67017	0.0948861	0.649038	0.434184
147685	C19orf18	12.6297	0.921345	0.551347	1.67108	0.0947057	0.649038	0.901995
169981	SPIN3	15.0067	0.800619	0.479132	1.67098	0.0947259	0.649038	0.789743
1840	DTX1	18.8623	-0.806018	0.482965	-1.66889	0.0951383	0.649038	-0.785599
26993	AKAP8L	35.8172	0.656571	0.392684	1.67201	0.0945223	0.649038	0.647852
29902	FAM216A	32.3544	0.745009	0.445178	1.67351	0.0942269	0.649038	0.730504
29926	GMPPA	12.8437	-0.953245	0.571017	-1.66938	0.0950421	0.649038	-0.920967
3190	HNRNPK	566.4	0.332801	0.199195	1.67073	0.0947747	0.649038	0.331316
337873	HIST2H2BC	8.33147	1.12271	0.670628	1.67412	0.0941063	0.649038	1.09096
348793	WDR53	7.39043	1.42464	0.851955	1.6722	0.0944848	0.649038	1.32761
3628	INPP1	27.535	0.765035	0.458225	1.66956	0.095006	0.649038	0.750278
4189	DNAJB9	16.4381	0.927225	0.55404	1.67357	0.0942154	0.649038	0.901037
4728	NDUFS8	120.618	-0.359814	0.214983	-1.67369	0.0941916	0.649038	-0.357607
51056	LAP3	28.0202	-1.06244	0.634636	-1.67409	0.0941136	0.649038	-1.01553
55787	TXLNG	29.0786	0.835847	0.499858	1.67217	0.0944911	0.649038	0.814149
56904	SH3GLB2	46.5932	-0.844941	0.505259	-1.67229	0.0944667	0.649038	-0.820733
5914	RARA	13.6282	-1.15818	0.692945	-1.67139	0.0946445	0.649038	-1.09578
59352	LGR6	6.25579	1.36191	0.814451	1.67218	0.0944893	0.649038	1.28099
6257	RXRB	80.7028	0.567196	0.338329	1.67646	0.0936475	0.649038	0.560666
627	BDNF	10.5336	1.38704	0.830606	1.66992	0.0949356	0.649038	1.29012
7347	UCHL3	57.7757	0.700556	0.418245	1.67499	0.0939364	0.649038	0.688172
7378	UPP1	8.79358	-1.44524	0.864918	-1.67096	0.0947304	0.649038	-1.34134
8324	FZD7	4.59595	1.48833	0.891574	1.66933	0.0950527	0.649038	1.40517
90411	MCFD2	61.3839	0.509991	0.304898	1.67266	0.0943945	0.649038	0.50578
93611	FBXO44	10.4239	-0.978213	0.586063	-1.66913	0.0950924	0.649038	-0.945038
339665	SLC35E4	6.44312	-1.86876	1.12	-1.66854	0.0952095	0.649106	-1.64012
55422	ZNF331	202.803	0.360843	0.216327	1.66804	0.0953069	0.649351	0.359148
7275	TUB	11.5736	0.994475	0.596322	1.66768	0.095379	0.649424	0.967929
22982	DIP2C	75.995	0.450162	0.270014	1.66718	0.0954782	0.649682	0.447008
521		500.961	-0.482295	0.289354	-1.6668	0.0955542	0.649781	-0.477352
11173	ADAMTS7	6.08548	-1.65012	0.990418	-1.66609	0.0956961	0.650328	-1.4986
124751	KRBA2	7.03351	1.728	1.03746	1.66561	0.0957917	0.650383	1.57646
50832	TAS2R4	56.9379	0.502905	0.301997	1.66526	0.0958601	0.650383	0.499055
54969	HPF1	17.9946	1.10874	0.665859	1.66512	0.0958887	0.650383	1.05958
100133311	HOXA-AS3	7.40136	1.24101	0.74574	1.66414	0.0960851	0.650399	1.18479
114786	XKR4	4.54515	1.46144	0.879493	1.66168	0.0965769	0.650399	1.37569
151613	TTC14	80.7317	0.461748	0.27801	1.6609	0.0967327	0.650399	0.458508
283335		10.4939	-0.988984	0.595461	-1.66087	0.0967396	0.650399	-0.954419
3156	HMGCR	70.8439	0.640532	0.384998	1.66373	0.096167	0.650399	0.630097
318	NUDT2	8.53138	1.30172	0.78438	1.65955	0.0970055	0.650399	1.23962
440567	UQCRHL	229.335	-0.492284	0.295979	-1.66324	0.0962646	0.650399	-0.486962
51166	AADAT	6.69212	-1.27634	0.767787	-1.66236	0.0964409	0.650399	-1.20283
55719	SLF2	49.0787	-0.781278	0.470027	-1.6622	0.096473	0.650399	-0.760898
55909	BIN3	134.368	-0.494021	0.296973	-1.66352	0.0962078	0.650399	-0.488672
6091	ROBO1	25.5212	0.764909	0.460867	1.65972	0.0969712	0.650399	0.749858
64326		12.1231	1.11712	0.671802	1.66287	0.0963381	0.650399	1.07395
71	ACTG1	1612.3	-0.370476	0.223228	-1.65963	0.0969884	0.650399	-0.368189
7323	UBE2D3	718.289	0.509315	0.306664	1.66082	0.0967489	0.650399	0.50361
81603	TRIM8	60.3517	0.402901	0.242769	1.65961	0.0969933	0.650399	0.401336
84948	TIGD5	9.75143	1.17059	0.704627	1.66129	0.0966559	0.650399	1.12308
8777	MPDZ	61.569	0.464397	0.279929	1.65898	0.0971203	0.650399	0.461413
8826	IQGAP1	75.6898	-0.392038	0.236302	-1.65906	0.0971044	0.650399	-0.389148
9710	KIAA0355	11.4342	-1.12783	0.679637	-1.65946	0.0970226	0.650399	-1.07286
9897		12.2956	1.05507	0.633895	1.66442	0.0960291	0.650399	1.01647
8527	DGKD	61.0309	0.525924	0.317094	1.65857	0.0972022	0.650535	0.520972
1979	EIF4EBP2	163.719	0.459074	0.277124	1.65657	0.0976069	0.650944	0.455424
2820	GPD2	54.1248	0.52885	0.319327	1.65614	0.0976939	0.650944	0.524046
3958	LGALS3	37.4188	0.773569	0.466675	1.65762	0.0973947	0.650944	0.758034
51027	BOLA1	36.4118	0.618795	0.373403	1.65718	0.097484	0.650944	0.611553
7138	TNNT1	38.3215	-0.634729	0.383049	-1.65704	0.0975108	0.650944	-0.624174
79752	ZFAND1	30.2594	-0.822628	0.496245	-1.6577	0.0973773	0.650944	-0.799611
90353	CTU1	27.394	-0.915794	0.552879	-1.65641	0.0976393	0.650944	-0.884933
100287932	TIMM23	112.318	0.414731	0.252066	1.64533	0.0999019	0.651745	0.412329
100506126	LINC00867	6.49903	1.60173	0.968754	1.65339	0.0982507	0.651745	1.46214
1019	CDK4	322.894	0.48871	0.29728	1.64394	0.100189	0.651745	0.483739
10523	CHERP	211.799	0.406896	0.247847	1.64172	0.100648	0.651745	0.404199
10634	GAS2L1	32.499	-0.725508	0.44125	-1.64421	0.100133	0.651745	-0.7098
122809	SOCS4	43.4409	0.487774	0.297078	1.64191	0.100609	0.651745	0.484994
131566	DCBLD2	36.6855	0.589008	0.356676	1.65138	0.098661	0.651745	0.58347
1459	CSNK2A2	7.90146	1.2198	0.739815	1.64879	0.0991908	0.651745	1.1676
1655	DDX5	1137.2	0.255266	0.155415	1.64248	0.10049	0.651745	0.254572
197196	LINC00311	5.27866	-1.65329	1.00063	-1.65226	0.0984821	0.651745	-1.50258
201931	TMEM192	84.0632	-0.647325	0.393767	-1.64393	0.100191	0.651745	-0.63533
222236	NAPEPLD	70.6845	0.600761	0.365562	1.64339	0.100303	0.651745	0.592597
22849	CPEB3	53.8747	-0.418827	0.254541	-1.64542	0.0998841	0.651745	-0.415322
26086	GPSM1	69.367	-0.41224	0.249633	-1.65138	0.0986602	0.651745	-0.408951
261726	TIPRL	173.783	0.368481	0.223	1.65238	0.0984565	0.651745	0.366681
26995	TRUB2	38.1703	-0.818856	0.497713	-1.64524	0.0999206	0.651745	-0.795957
283731		32.3241	-0.587963	0.357594	-1.64422	0.100131	0.651745	-0.579373
29899	GPSM2	71.5853	0.59882	0.363913	1.6455	0.099866	0.651745	0.590285
29967	LRP12	39.588	0.531557	0.322003	1.65078	0.0987836	0.651745	0.527554
340260	UNCX	121.526	0.536375	0.325577	1.64746	0.0994632	0.651745	0.53035
401115	C4orf48	9.49601	-1.3808	0.836923	-1.64986	0.0989723	0.651745	-1.29421
494143	CHAC2	7.53793	1.20876	0.731407	1.65265	0.0984026	0.651745	1.16681
51304	ZDHHC3	64.9428	0.483795	0.294047	1.6453	0.0999076	0.651745	0.48033
51310	SLC22A17	69.0365	-0.45107	0.273517	-1.64915	0.0991172	0.651745	-0.446845
5318	PKP2	22.0875	0.686245	0.415748	1.65063	0.0988148	0.651745	0.679195
54460	MRPS21	202.025	0.409839	0.248127	1.65173	0.0985894	0.651745	0.407157
56105	PCDHGA11	12.1277	1.28918	0.785018	1.64223	0.100542	0.651745	1.21625
56994	CHPT1	5.05881	1.53286	0.933286	1.64244	0.1005	0.651745	1.41636
57335	ZNF286A	174.876	-0.588208	0.357092	-1.64722	0.0995136	0.651745	-0.579133
5981	RFC1	57.6132	0.767756	0.464349	1.6534	0.0982492	0.651745	0.749661
6455	SH3GL1	203.489	0.347445	0.211514	1.64266	0.100454	0.651745	0.346081
7108	TM7SF2	32.8977	0.79564	0.482368	1.64944	0.0990566	0.651745	0.778626
7249	TSC2	52.1589	-0.554025	0.337057	-1.64371	0.100236	0.651745	-0.546629
7417	VDAC2	83.0188	0.530487	0.322054	1.6472	0.0995179	0.651745	0.525072
7428	VHL	518.158	-0.561896	0.341449	-1.64562	0.0998417	0.651745	-0.553985
79763	ISOC2	9.88145	-1.2556	0.763873	-1.64373	0.100232	0.651745	-1.18515
8027	STAM	39.36	0.648866	0.39388	1.64737	0.099482	0.651745	0.639514
8175	SF3A2	41.4919	-0.506948	0.306406	-1.6545	0.0980261	0.651745	-0.501033
84284	NTPCR	44.1579	0.535477	0.324608	1.64961	0.099023	0.651745	0.531615
84522	JAGN1	215.319	0.439254	0.266584	1.64772	0.0994108	0.651745	0.435861
8557	TCAP	44.9854	-0.795596	0.483394	-1.64585	0.0997937	0.651745	-0.774344
8926	SNURF	64.5229	0.480534	0.29179	1.64685	0.0995886	0.651745	0.477759
9310	ZNF235	5.0321	-1.57351	0.956844	-1.64448	0.100077	0.651745	-1.43831
9555	H2AFY	153.399	0.34145	0.207946	1.64202	0.100586	0.651745	0.340197
9655	SOCS5	28.5694	-0.685849	0.417837	-1.64143	0.100709	0.651745	-0.671698
9792	SERTAD2	39.9577	-0.57873	0.349983	-1.6536	0.0982097	0.651745	-0.570106
9831	ZNF623	7.94641	1.05669	0.641051	1.64837	0.0992762	0.651745	1.02334
56834	GPR137	102.572	-0.658744	0.401428	-1.641	0.100797	0.651915	-0.646277
25865	PRKD2	25.2921	-0.956284	0.582933	-1.64047	0.100908	0.65196	-0.919979
79697		59.4699	0.558321	0.340362	1.64038	0.100927	0.65196	0.551849
10714	POLD3	50.1966	0.589623	0.359985	1.63791	0.10144	0.652918	0.582029
24142		15.4994	-0.904238	0.552124	-1.63774	0.101475	0.652918	-0.875288
29803	REPIN1	46.2539	0.714655	0.436554	1.63704	0.101623	0.652918	0.701265
494470	RNF165	151.537	-0.634877	0.387697	-1.63756	0.101514	0.652918	-0.623351
6235	RPS29	74.8387	0.814218	0.497155	1.63775	0.101473	0.652918	0.792021
64446	DNAI2	7.69216	1.84341	1.12544	1.63794	0.101433	0.652918	1.64101
7106	TSPAN4	28.2297	-0.711844	0.434255	-1.63923	0.101165	0.652918	-0.697013
80758	PRR7	16.4082	-0.748068	0.456976	-1.637	0.101631	0.652918	-0.730682
8567	MADD	616.508	0.569213	0.347423	1.63839	0.101341	0.652918	0.561051
147837	ZNF563	4.98294	-1.78256	1.08953	-1.63609	0.101821	0.653744	-1.60689
284161	GDPD1	115.097	-0.397089	0.242874	-1.63496	0.102058	0.654471	-0.394112
29107	NXT1	36.8242	0.572404	0.350091	1.63502	0.102046	0.654471	0.566139
10597	TRAPPC2B	11.4609	0.989094	0.606329	1.63128	0.102831	0.65454	0.959553
10768	AHCYL1	577.156	0.356353	0.218261	1.63269	0.102534	0.65454	0.354371
113000	RPUSD1	53.6639	-0.44409	0.271974	-1.63284	0.102503	0.65454	-0.439975
115426	UHRF2	52.6234	1.03138	0.632979	1.6294	0.103227	0.65454	0.985424
1294	COL7A1	31.8564	-0.696553	0.426774	-1.63214	0.10265	0.65454	-0.681798
2023	ENO1	612.292	0.445335	0.272594	1.63369	0.102324	0.65454	0.441444
23108	RAP1GAP2	16.2698	-0.91737	0.562972	-1.62951	0.103205	0.65454	-0.88419
23235	SIK2	18.9782	0.827164	0.507673	1.62933	0.103244	0.65454	0.807886
2475	MTOR	19.1161	0.804445	0.493319	1.63068	0.102958	0.65454	0.786953
25888	ZNF473	101.313	-0.472584	0.289953	-1.62986	0.103131	0.65454	-0.467669
401505	TOMM5	155.547	0.491806	0.301326	1.63214	0.102651	0.65454	0.487089
4714	NDUFB8	51.0437	0.898347	0.551107	1.63008	0.103085	0.65454	0.868437
51272	BET1L	94.3545	0.546975	0.335689	1.62941	0.103226	0.65454	0.540678
51377	UCHL5	175.125	-0.387074	0.237559	-1.62938	0.103232	0.65454	-0.384295
529	ATP6V1E1	96.9519	0.582176	0.357109	1.63025	0.103049	0.65454	0.57422
54431	DNAJC10	14.4421	0.953281	0.58424	1.63166	0.102751	0.65454	0.925652
55093	WDYHV1	9.68458	1.09294	0.66962	1.63218	0.102641	0.65454	1.0562
81533	ITFG1	32.4405	0.644131	0.394214	1.63396	0.102267	0.65454	0.6351
84186	ZCCHC7	6.18852	-1.34125	0.823093	-1.62952	0.103203	0.65454	-1.25084
139324	HDX	25.3777	0.79863	0.490388	1.62857	0.103405	0.654636	0.779815
57703	CWC22	19.9156	0.826589	0.507461	1.62887	0.10334	0.654636	0.809169
64376	IKZF5	12.1226	1.10778	0.680299	1.62838	0.103445	0.654636	1.06171
1029	CDKN2A	44.9556	0.721296	0.443209	1.62744	0.103644	0.654819	0.707579
2868	GRK4	25.2415	-0.808797	0.496998	-1.62737	0.10366	0.654819	-0.786801
9110	MTMR4	200.862	0.678221	0.41667	1.62772	0.103585	0.654819	0.664737
1690	COCH	56.2791	0.500735	0.307766	1.627	0.103736	0.654914	0.496723
10042	HMGXB4	5.34229	1.67825	1.03388	1.62326	0.104534	0.655425	1.54483
100526693	ARPC4-TTLL3	52.9527	-0.482145	0.297764	-1.61922	0.1054	0.655425	-0.476961
124401	ANKS3	9.31267	1.27435	0.78938	1.61436	0.106449	0.655425	1.2025
201501	ZBTB7C	12.8387	-0.938617	0.580123	-1.61796	0.105671	0.655425	-0.903495
26025	PCDHGA12	12.0651	1.27145	0.788357	1.61279	0.106791	0.655425	1.19892
3054	HCFC1	142.538	0.667363	0.411048	1.62356	0.104469	0.655425	0.654489
30850	CDR2L	21.6613	0.766403	0.473787	1.61761	0.105746	0.655425	0.751017
3476	IGBP1	23.0428	0.807417	0.497575	1.6227	0.104653	0.655425	0.788859
375133	PI4KAP2	24.3352	1.12226	0.691197	1.62365	0.10445	0.655425	1.06372
375484	SIMC1	39.7514	0.654221	0.404904	1.61574	0.10615	0.655425	0.644035
41	ASIC1	5.92616	-1.31572	0.814413	-1.61555	0.106192	0.655425	-1.23255
4216	MAP3K4	77.6973	0.688442	0.426545	1.614	0.106528	0.655425	0.674781
4494	MT1F	45.1937	-0.576253	0.356197	-1.61779	0.105708	0.655425	-0.567459
49856	WRAP73	4.66761	1.69315	1.04121	1.62613	0.103922	0.655425	1.5408
5098	PCDHGC3	12.0651	1.27145	0.788357	1.61279	0.106791	0.655425	1.19892
5245	PHB	133.682	0.408456	0.252227	1.6194	0.105361	0.655425	0.40608
55361	PI4K2A	88.2726	0.5744	0.35332	1.62572	0.104009	0.655425	0.566811
56097	PCDHGC5	12.0651	1.27145	0.788357	1.61279	0.106791	0.655425	1.19892
56098	PCDHGC4	12.0651	1.27145	0.788357	1.61279	0.106791	0.655425	1.19892
56099	PCDHGB7	12.0651	1.27145	0.788357	1.61279	0.106791	0.655425	1.19892
56100	PCDHGB6	12.0651	1.27145	0.788357	1.61279	0.106791	0.655425	1.19892
56101	PCDHGB5	12.0651	1.27145	0.788357	1.61279	0.106791	0.655425	1.19892
56102	PCDHGB3	12.0651	1.27145	0.788357	1.61279	0.106791	0.655425	1.19892
56103	PCDHGB2	12.0651	1.27145	0.788357	1.61279	0.106791	0.655425	1.19892
56104	PCDHGB1	12.0651	1.27145	0.788357	1.61279	0.106791	0.655425	1.19892
56106	PCDHGA10	12.0651	1.27145	0.788357	1.61279	0.106791	0.655425	1.19892
56107	PCDHGA9	12.0651	1.27145	0.788357	1.61279	0.106791	0.655425	1.19892
56109	PCDHGA6	12.0651	1.27145	0.788357	1.61279	0.106791	0.655425	1.19892
56110	PCDHGA5	12.0651	1.27145	0.788357	1.61279	0.106791	0.655425	1.19892
56111	PCDHGA4	12.0651	1.27145	0.788357	1.61279	0.106791	0.655425	1.19892
56112	PCDHGA3	12.0651	1.27145	0.788357	1.61279	0.106791	0.655425	1.19892
56113	PCDHGA2	12.0651	1.27145	0.788357	1.61279	0.106791	0.655425	1.19892
56114	PCDHGA1	12.0651	1.27145	0.788357	1.61279	0.106791	0.655425	1.19892
64101	LRRC4	12.7968	0.870436	0.537916	1.61816	0.105627	0.655425	0.850115
6627	SNRPA1	69.8299	0.784065	0.482966	1.62344	0.104496	0.655425	0.763967
6821	SUOX	23.9147	-0.686217	0.424801	-1.61539	0.106227	0.655425	-0.672401
6902	TBCA	23.5028	1.0027	0.61735	1.62419	0.104335	0.655425	0.965296
7019	TFAM	46.7894	0.522387	0.322388	1.62037	0.105153	0.655425	0.518456
7358	UGDH	35.5841	0.607507	0.375001	1.62001	0.105229	0.655425	0.600484
7461	CLIP2	6.79278	-1.1694	0.721399	-1.62101	0.105015	0.655425	-1.10811
7905	REEP5	27.5676	-0.779689	0.481062	-1.62076	0.105068	0.655425	-0.759612
79147	FKRP	17.9599	-1.08784	0.672468	-1.61769	0.10573	0.655425	-1.03505
84530	SRRM4	159.674	0.433276	0.267129	1.62198	0.104809	0.655425	0.430148
85028	SNHG12	43.5198	0.558494	0.345089	1.61841	0.105575	0.655425	0.551659
8641	PCDHGB4	12.0651	1.27145	0.788357	1.61279	0.106791	0.655425	1.19892
89796	NAV1	247.847	-0.27823	0.17199	-1.61771	0.105726	0.655425	-0.277129
9643	MORF4L2	335.949	0.725563	0.447268	1.62221	0.104758	0.655425	0.708587
9708	PCDHGA8	12.0651	1.27145	0.788357	1.61279	0.106791	0.655425	1.19892
10724		178.738	0.332271	0.206109	1.61211	0.106938	0.655658	0.330994
121643	FOXN4	8.90928	-1.34547	0.835843	-1.60971	0.107461	0.655658	-1.25761
1477	CSTF1	91.9386	-0.502466	0.312067	-1.61012	0.107371	0.655658	-0.49638
29896	TRA2A	148.536	0.737381	0.457735	1.61093	0.107194	0.655658	0.71985
3987	LIMS1	18.2507	0.842525	0.523196	1.61034	0.107323	0.655658	0.823834
5364	PLXNB1	115.372	-0.50401	0.313205	-1.6092	0.107572	0.655658	-0.497905
57185	NIPAL3	113.8	-0.556059	0.34495	-1.612	0.106962	0.655658	-0.547987
6143	RPL19	152.29	0.768265	0.477377	1.60935	0.107541	0.655658	0.748388
8085	KMT2D	50.5847	0.536305	0.332798	1.6115	0.10707	0.655658	0.531094
83442	SH3BGRL3	50.7028	-0.73396	0.455609	-1.61094	0.107192	0.655658	-0.716414
8673	VAMP8	11.9365	-0.89227	0.55391	-1.61086	0.107211	0.655658	-0.863505
9806	SPOCK2	5.11286	-1.5785	0.980783	-1.60943	0.107523	0.655658	-1.43413
5690	PSMB2	294.211	-0.290904	0.180815	-1.60885	0.10765	0.655753	-0.289618
10309	CCNO	32.8798	-1.11814	0.695764	-1.60707	0.10804	0.65624	-1.0584
256714	MAP7D2	221.304	-0.545256	0.339271	-1.60714	0.108024	0.65624	-0.537605
25793	FBXO7	26.8591	0.882687	0.548919	1.60805	0.107825	0.65624	0.856165
534	ATP6V1G2	15.0001	1.06862	0.66479	1.60745	0.107955	0.65624	1.02378
7514	XPO1	82.3167	0.54863	0.341346	1.60725	0.107999	0.65624	0.542143
100287592		4.75191	1.46289	0.910577	1.60655	0.108154	0.656332	1.35013
4704	NDUFA9	317.892	0.364937	0.227173	1.60643	0.108179	0.656332	0.362957
192669	AGO3	60.9384	-0.880654	0.548373	-1.60594	0.108287	0.656375	-0.850503
81932	HDHD3	17.2504	-1.16366	0.724647	-1.60583	0.10831	0.656375	-1.1003
112770	GLMP	13.8998	-0.921042	0.573847	-1.60503	0.108487	0.65707	-0.887634
2873	GPS1	76.4729	-0.42321	0.263778	-1.60442	0.108622	0.657512	-0.419411
201514	ZNF584	18.1844	-0.83177	0.519137	-1.60222	0.109108	0.659757	-0.806918
6638	SNRPN	63.7871	0.48386	0.302003	1.60217	0.109118	0.659757	0.480723
55127	HEATR1	75.7464	0.408404	0.255042	1.60132	0.109306	0.660139	0.406222
55132	LARP1B	17.5355	0.833947	0.52077	1.60137	0.109294	0.660139	0.813829
10016	PDCD6	199.581	-0.282497	0.177039	-1.59567	0.110561	0.66236	-0.281259
100506686	IQCH-AS1	20.3367	0.96829	0.606398	1.59679	0.110313	0.66236	0.934201
10480	EIF3M	28.3581	0.612405	0.383913	1.59517	0.110675	0.66236	0.605346
207063	DHRSX	7.74444	-1.11448	0.697863	-1.59699	0.110268	0.66236	-1.06617
23130	ATG2A	191.673	-0.388108	0.243198	-1.59586	0.110521	0.66236	-0.385152
2821	GPI	206.714	-0.505389	0.316489	-1.59686	0.110297	0.66236	-0.499178
28973	MRPS18B	557.878	0.297851	0.186394	1.59796	0.110051	0.66236	0.296735
29028	ATAD2	14.558	0.969801	0.606465	1.5991	0.109798	0.66236	0.934017
404217	CTXN1	115.829	-0.754351	0.471871	-1.59864	0.109901	0.66236	-0.734906
55246	CCDC25	80.3697	0.45015	0.281741	1.59774	0.1101	0.66236	0.446861
55821	ALLC	10.2192	-0.906067	0.56736	-1.59699	0.110268	0.66236	-0.877494
60674	GAS5	113.245	0.490098	0.307005	1.59639	0.110402	0.66236	0.485032
692099	FAM86DP	7.34529	1.0359	0.648683	1.59692	0.110283	0.66236	1.01038
81034	SLC25A32	38.3598	0.475513	0.297912	1.59615	0.110455	0.66236	0.473193
8872	CDC123	44.0069	1.04724	0.655029	1.59877	0.109871	0.66236	0.999616
9170	LPAR2	23.1841	-0.674978	0.423067	-1.59544	0.110614	0.66236	-0.66159
100529257	SYNJ2BP-COX16	32.6671	0.754548	0.473964	1.59199	0.111386	0.662956	0.738707
10806	SDCCAG8	54.2658	0.622416	0.390627	1.59338	0.111076	0.662956	0.612391
119	ADD2	161.359	0.4607	0.28955	1.59109	0.111589	0.662956	0.456901
27030	MLH3	7.50041	1.43088	0.899303	1.5911	0.111586	0.662956	1.33505
317649	EIF4E3	17.2849	-0.783748	0.491765	-1.59374	0.110994	0.662956	-0.762828
493856	CISD2	117.928	0.453369	0.284716	1.59235	0.111305	0.662956	0.449699
51241	COX16	32.6671	0.754548	0.473964	1.59199	0.111386	0.662956	0.738707
56893	UBQLN4	106.344	-0.354783	0.222677	-1.59326	0.111101	0.662956	-0.352449
64855		27.3927	-0.652303	0.40971	-1.59211	0.111361	0.662956	-0.63974
6836	SURF4	115.11	0.360913	0.226815	1.59122	0.111559	0.662956	0.359585
6938	TCF12	28.5851	0.6247	0.392584	1.59125	0.111553	0.662956	0.616614
79366	HMGN5	13.5788	0.923894	0.579596	1.59403	0.110929	0.662956	0.899684
79686		20.022	0.807663	0.506619	1.59422	0.110886	0.662956	0.788421
5871	MAP4K2	13.2796	-0.976406	0.613912	-1.59046	0.11173	0.663251	-0.939229
84152	PPP1R1B	32.84	-0.781475	0.491397	-1.59031	0.111764	0.663251	-0.760634
256329	LMNTD2	9.71417	-1.49583	0.942776	-1.58662	0.112598	0.666696	-1.36958
4774	NFIA	839.5	0.301598	0.190098	1.58654	0.112617	0.666696	0.300327
64283	ARHGEF28	9.803	1.017	0.640925	1.58677	0.112564	0.666696	0.977585
84173	ELMOD3	5.86347	1.21865	0.768213	1.58635	0.11266	0.666696	1.17474
8844	KSR1	43.9928	-0.728456	0.459188	-1.5864	0.112649	0.666696	-0.710733
29085	PHPT1	57.4967	-0.688461	0.43409	-1.58598	0.112743	0.666815	-0.673278
10209	EIF1	437.533	0.642646	0.405496	1.58484	0.113003	0.667605	0.630184
5595	MAPK3	24.9249	-0.705895	0.445378	-1.58493	0.112981	0.667605	-0.690528
139065	SLITRK4	49.5351	-0.525228	0.331574	-1.58404	0.113184	0.667929	-0.518241
57449	PLEKHG5	25.0666	-0.865515	0.546389	-1.58406	0.11318	0.667929	-0.837017
334	APLP2	76.8229	0.858655	0.542545	1.58264	0.113503	0.669439	0.831048
55149	MTPAP	35.5293	-0.537463	0.339698	-1.58218	0.11361	0.669695	-0.529769
10529	NEBL	41.9746	0.603303	0.381551	1.58118	0.113836	0.670656	0.5952
10933	MORF4L1	122.277	0.908133	0.574776	1.57998	0.114112	0.671146	0.874209
10982	MAPRE2	143.361	0.44327	0.280602	1.57971	0.114173	0.671146	0.439682
81614	NIPA2	83.3601	0.438201	0.277321	1.58012	0.114079	0.671146	0.435276
84280	BTBD10	18.2089	1.08773	0.688226	1.58049	0.113995	0.671146	1.03783
100289019	SLC25A25-AS1	59.9692	-0.492974	0.314736	-1.56631	0.117276	0.672703	-0.486893
10352	WARS2	20.7337	0.873845	0.556167	1.57119	0.116138	0.672703	0.847001
10449	ACAA2	55.2656	0.573408	0.365861	1.56728	0.117048	0.672703	0.566024
10952	SEC61B	6.95585	1.42432	0.907209	1.57	0.116416	0.672703	1.3197
116150	NUS1	23.2506	0.705622	0.450296	1.56702	0.117111	0.672703	0.694121
116540	MRPL53	69.0552	0.657564	0.418398	1.57162	0.116038	0.672703	0.645587
140733	MACROD2	5.02464	1.49499	0.949464	1.57457	0.115357	0.672703	1.39483
148398	SAMD11	18.808	1.07128	0.68072	1.57374	0.115547	0.672703	1.02733
151903	CCDC12	35.1528	0.563572	0.358836	1.57055	0.116286	0.672703	0.557315
2171	FABP5	33.124	0.75158	0.47639	1.57766	0.114644	0.672703	0.735382
22919	MAPRE1	27.6452	0.734964	0.466214	1.57645	0.114921	0.672703	0.72226
23467	NPTXR	423.64	-0.620914	0.395103	-1.57152	0.116061	0.672703	-0.609348
24148	PRPF6	536.337	-0.441905	0.281898	-1.56761	0.116972	0.672703	-0.437585
340526		60.0837	0.483929	0.308342	1.56945	0.116542	0.672703	0.479995
3714	JAG2	165.439	-0.408403	0.258862	-1.57768	0.114638	0.672703	-0.404926
402055	SRRD	15.567	-0.863927	0.548605	-1.57477	0.115309	0.672703	-0.835312
51761	ATP8A2	47.3895	0.434671	0.276069	1.5745	0.115371	0.672703	0.432559
54584	GNB1L	12.5037	-1.20515	0.765548	-1.57424	0.115432	0.672703	-1.13815
54816	ZNF280D	7.96166	1.16256	0.741344	1.56818	0.11684	0.672703	1.09993
55556	ENOSF1	82.5469	0.375951	0.239708	1.56837	0.116794	0.672703	0.374297
5563	PRKAA2	132.715	0.375295	0.239586	1.56643	0.117247	0.672703	0.373292
5573	PRKAR1A	103.739	0.575293	0.365276	1.57496	0.115267	0.672703	0.567107
56108	PCDHGA7	12.1561	1.2112	0.770416	1.57214	0.115918	0.672703	1.14569
5629	PROX1	85.6898	-0.420904	0.267226	-1.57508	0.115237	0.672703	-0.417094
56658	TRIM39	47.7003	-0.558612	0.354632	-1.57519	0.115213	0.672703	-0.55005
60491	NIF3L1	16.3719	0.994422	0.631251	1.57532	0.115183	0.672703	0.960827
6134	RPL10	531.566	0.497439	0.31757	1.56639	0.117257	0.672703	0.491548
64780	MICAL1	74.3412	-0.467517	0.297055	-1.57384	0.115525	0.672703	-0.462339
64978	MRPL38	93.4292	-0.48935	0.31184	-1.56923	0.116594	0.672703	-0.483489
6827	SUPT4H1	634.51	0.46213	0.29337	1.57524	0.1152	0.672703	0.457435
6950	TCP1	470.895	0.300077	0.19147	1.56723	0.11706	0.672703	0.298891
7070	THY1	31.1758	-0.789965	0.503061	-1.57032	0.116341	0.672703	-0.767236
7697	ZNF138	14.9129	0.959547	0.611697	1.56866	0.116726	0.672703	0.930297
7746	ZSCAN9	9.90093	0.974224	0.619785	1.57187	0.11598	0.672703	0.94508
79002		371.7	-0.364823	0.231861	-1.57345	0.115614	0.672703	-0.362348
79041	TMEM38A	15.1693	-1.10332	0.703607	-1.5681	0.116858	0.672703	-1.04565
79832	QSER1	54.5482	0.484196	0.30915	1.56621	0.117299	0.672703	0.480118
79898	ZNF613	4.93175	-1.94596	1.24182	-1.56702	0.117109	0.672703	-1.66609
80164	PRR36	51.3782	-0.641724	0.406901	-1.5771	0.114772	0.672703	-0.629482
8050	PDHX	81.1864	0.386976	0.245952	1.57338	0.115631	0.672703	0.385361
81611	ANP32E	103.479	0.426703	0.271783	1.57001	0.116412	0.672703	0.423887
84707	BEX2	169.686	0.465302	0.295773	1.57317	0.115679	0.672703	0.460877
9533	POLR1C	159.733	0.345499	0.220209	1.56896	0.116656	0.672703	0.343883
9832	JAKMIP2	99.7764	-0.432077	0.275658	-1.56744	0.117012	0.672703	-0.427911
9836	LCMT2	39.4419	0.625866	0.397499	1.57451	0.11537	0.672703	0.616214
51629	SLC25A39	189.804	-0.383181	0.244824	-1.56513	0.117553	0.673794	-0.380287
2589	GALNT1	106.173	-0.569828	0.364356	-1.56393	0.117833	0.674105	-0.560727
3619	INCENP	51.3569	0.570644	0.364904	1.56382	0.11786	0.674105	0.563173
79927	FAM110D	9.03175	-1.04686	0.669348	-1.564	0.117819	0.674105	-0.997189
9668	ZNF432	73.7472	-0.477025	0.30504	-1.56381	0.117862	0.674105	-0.471421
10717	AP4B1	22.387	0.668497	0.42759	1.56341	0.117957	0.674284	0.658724
55471	NDUFAF7	9.95031	1.055	0.675224	1.56244	0.118184	0.67522	1.01478
574036	SERTAD4-AS1	4.68585	1.82901	1.17102	1.56189	0.118315	0.675601	1.64993
7994	KAT6A	670.287	-0.403403	0.258353	-1.56144	0.118421	0.67584	-0.400061
100532736		52.2263	-0.617567	0.397618	-1.55317	0.120383	0.676836	-0.605841
100874323	HOXA10-AS	21.9959	0.719233	0.461482	1.55853	0.119108	0.676836	0.706395
1984	EIF5A	22.6883	1.00647	0.647886	1.55347	0.12031	0.676836	0.965071
202781	PAXIP1-AS1	38.82	0.57635	0.371189	1.55271	0.120492	0.676836	0.568626
23219	FBXO28	54.1437	0.544475	0.349327	1.55864	0.119082	0.676836	0.538225
23582	CCNDBP1	31.2621	-0.632777	0.405908	-1.55892	0.119016	0.676836	-0.620222
2550	GABBR1	73.923	-0.438692	0.281982	-1.55574	0.119769	0.676836	-0.43426
2937	GSS	16.922	-0.762012	0.490586	-1.55327	0.120359	0.676836	-0.741412
322	APBB1	63.194	-0.405489	0.260042	-1.55932	0.11892	0.676836	-0.401835
339287	MSL1	452.853	-0.296117	0.190382	-1.55538	0.119855	0.676836	-0.294733
348235	SKA2	489.195	0.393717	0.252972	1.55636	0.119621	0.676836	0.390818
3682	ITGAE	17.3137	0.727621	0.467707	1.55572	0.119774	0.676836	0.716019
4001	LMNB1	47.3308	0.663969	0.427254	1.55404	0.120175	0.676836	0.651381
4681	NBL1	52.2263	-0.617567	0.397618	-1.55317	0.120383	0.676836	-0.605841
5287	PIK3C2B	39.9185	-0.534714	0.344443	-1.5524	0.120566	0.676836	-0.527137
5413		53.0772	-1.53828	0.988493	-1.55618	0.119664	0.676836	-1.39494
55027	HEATR3	36.0097	-1.07713	0.69357	-1.55303	0.120416	0.676836	-1.01931
55316	RSAD1	50.6835	0.678304	0.435561	1.55731	0.119396	0.676836	0.665501
55334	SLC39A9	51.6006	0.781028	0.500838	1.55944	0.118892	0.676836	0.759721
64130	LIN7B	26.8042	-0.63957	0.410106	-1.55952	0.118873	0.676836	-0.627091
644	BLVRA	11.8562	-1.05917	0.68029	-1.55694	0.119485	0.676836	-1.00879
7074	TIAM1	34.3832	0.565735	0.364437	1.55235	0.120578	0.676836	0.560052
7174	TPP2	10.2101	0.93042	0.598687	1.5541	0.120161	0.676836	0.910879
7421	VDR	39.5347	-0.556775	0.358328	-1.55381	0.120229	0.676836	-0.548253
7844	RNF103	11.8148	0.864973	0.556714	1.55371	0.120253	0.676836	0.845471
79866	BORA	7.66636	1.20823	0.775616	1.55777	0.119288	0.676836	1.13661
8563	THOC5	43.5177	0.582217	0.374484	1.55472	0.120013	0.676836	0.575141
8780	RIOK3	109.485	-0.470014	0.301801	-1.55736	0.119384	0.676836	-0.464691
91695	RRP7BP	201.916	-0.631357	0.406099	-1.55469	0.120021	0.676836	-0.61892
9690	UBE3C	53.8923	0.410273	0.264165	1.5531	0.1204	0.676836	0.408595
9929	JOSD1	78.522	0.485683	0.311799	1.55768	0.11931	0.676836	0.4812
100505549		7.49789	1.04999	0.678465	1.5476	0.121719	0.677016	1.01266
1027	CDKN1B	256.096	0.61333	0.396371	1.54736	0.121776	0.677016	0.602004
11226	GALNT6	6.33856	1.26554	0.818953	1.54531	0.122272	0.677016	1.21094
147179	WIPF2	366.525	0.330502	0.213813	1.54575	0.122165	0.677016	0.328886
162632	USP32P1	62.673	0.531175	0.343564	1.54608	0.122086	0.677016	0.525471
221	ALDH3B1	18.3746	-0.933949	0.604043	-1.54616	0.122065	0.677016	-0.896935
23001	WDFY3	88.3485	0.404395	0.261207	1.54818	0.12158	0.677016	0.402113
23059	CLUAP1	38.6301	-0.586129	0.379198	-1.54571	0.122176	0.677016	-0.575947
23446	SLC44A1	212.054	-0.362867	0.23474	-1.54583	0.122146	0.677016	-0.360323
26099	SZRD1	61.8938	0.426898	0.275691	1.54846	0.121511	0.677016	0.424754
284001	CCDC57	21.0245	-0.737459	0.477554	-1.54424	0.12253	0.677016	-0.719682
3658	IREB2	622.76	-0.368202	0.237474	-1.5505	0.121022	0.677016	-0.365607
375607	NAT16	75.9211	-0.385761	0.249637	-1.54529	0.122277	0.677016	-0.382597
3833	KIFC1	168.228	0.845591	0.547261	1.54513	0.122315	0.677016	0.81617
440101	FLJ12825	6.98124	-1.32515	0.854462	-1.55086	0.120935	0.677016	-1.23325
492	ATP2B3	45.6471	-0.893305	0.578191	-1.545	0.122347	0.677016	-0.860212
5510	PPP1R7	98.8316	-0.41117	0.266214	-1.54451	0.122465	0.677016	-0.407382
55862	ECHDC1	134.003	0.36597	0.236968	1.54439	0.122495	0.677016	0.364196
57418	WDR18	157.714	-0.498996	0.322885	-1.54543	0.122243	0.677016	-0.492599
64062	RBM26	196.735	0.478093	0.308897	1.54775	0.121683	0.677016	0.472977
7543	ZFX	17.4745	0.791544	0.512473	1.54456	0.122454	0.677016	0.774085
7553	ZNF7	14.183	0.944668	0.608788	1.55172	0.120729	0.677016	0.913981
81608	FIP1L1	12.491	0.913371	0.590999	1.54547	0.122233	0.677016	0.887476
84457	PHYHIPL	58.7698	0.429543	0.278014	1.54504	0.122337	0.677016	0.426961
84765	ZNF577	22.3907	-0.792978	0.513076	-1.54554	0.122216	0.677016	-0.769606
84866	TMEM25	44.4632	-0.608531	0.392997	-1.54844	0.121517	0.677016	-0.597406
8799	PEX11B	158.415	-0.452111	0.292334	-1.54656	0.12197	0.677016	-0.447286
9666	DZIP3	12.8297	0.809068	0.523086	1.54672	0.121931	0.677016	0.793491
9672	SDC3	12.2803	-1.10294	0.71345	-1.54592	0.122124	0.677016	-1.04685
995	CDC25C	14.1557	1.14574	0.740825	1.54658	0.121965	0.677016	1.07902
54552	GNL3L	95.4769	-0.616067	0.399013	-1.54398	0.122594	0.677017	-0.604557
3312	HSPA8	704.332	0.949566	0.615401	1.543	0.12283	0.677061	0.909112
51495	HACD3	224.702	0.315197	0.20429	1.54289	0.122858	0.677061	0.313929
8161	COIL	31.8757	0.653535	0.423568	1.54293	0.122848	0.677061	0.643011
83879	CDCA7	32.5589	0.656434	0.425454	1.5429	0.122854	0.677061	0.64507
440104	TMEM198B	10.7518	0.956655	0.620345	1.54213	0.123041	0.677719	0.934434
10014	HDAC5	141.584	-0.425457	0.276028	-1.54136	0.12323	0.678053	-0.421378
57396	CLK4	41.331	0.504238	0.327098	1.54155	0.123183	0.678053	0.499709
100527943		144.742	0.391187	0.254087	1.53958	0.123663	0.678438	0.388815
23008	KLHDC10	209.718	-0.270054	0.175395	-1.5397	0.123635	0.678438	-0.268896
27300	ZNF544	89.2372	0.42412	0.275306	1.54054	0.12343	0.678438	0.421151
55969		144.742	0.391187	0.254087	1.53958	0.123663	0.678438	0.388815
79003	MIS12	33.0216	0.535724	0.347697	1.54078	0.123371	0.678438	0.530303
79169	C1orf35	139.364	0.409411	0.265939	1.53949	0.123685	0.678438	0.406385
10056	FARSB	146.287	0.411875	0.267692	1.53861	0.123899	0.67856	0.408906
89781	HPS4	33.117	0.648038	0.421059	1.53907	0.123788	0.67856	0.637452
9673	SLC25A44	103.019	0.531884	0.345674	1.53869	0.123881	0.67856	0.524908
116228	COX20	114.302	0.438027	0.285422	1.53467	0.124866	0.678585	0.434577
121536	AEBP2	26.2363	0.638539	0.415315	1.53748	0.124176	0.678585	0.628836
124045	SPATA33	16.6509	-0.921253	0.600115	-1.53513	0.124752	0.678585	-0.885908
146713	RBFOX3	19.2358	-0.756114	0.492514	-1.53521	0.124731	0.678585	-0.734426
1894	ECT2	24.6555	0.902936	0.588339	1.53472	0.124853	0.678585	0.870153
23341	DNAJC16	135.545	-0.377577	0.245614	-1.53728	0.124225	0.678585	-0.374657
283229	CRACR2B	9.76579	-1.15918	0.753739	-1.53791	0.124071	0.678585	-1.09877
374969	SVBP	189.124	-0.37293	0.242852	-1.53563	0.12463	0.678585	-0.370117
50861	STMN3	191.399	-0.435653	0.283811	-1.53501	0.124781	0.678585	-0.431371
5223	PGAM1	570.935	0.318752	0.207645	1.53509	0.124763	0.678585	0.317238
6092	ROBO2	25.5154	0.734646	0.478203	1.53627	0.124473	0.678585	0.719122
79658	ARHGAP10	37.2551	0.702373	0.456585	1.53832	0.123971	0.678585	0.687357
80233	FAAP100	117.865	-0.482115	0.313786	-1.53645	0.124429	0.678585	-0.476198
84971	ATG4D	44.1135	-0.629802	0.410317	-1.53491	0.124805	0.678585	-0.617247
9969	MED13	268.504	-0.448452	0.29166	-1.53758	0.12415	0.678585	-0.443718
100303453	TSNAX-DISC1	8.14625	1.28472	0.837437	1.5341	0.125004	0.678987	1.21431
81554	RCC1L	62.3379	0.48874	0.318858	1.53278	0.125329	0.680406	0.484142
57110		6.20813	1.06215	0.693122	1.53241	0.12542	0.680549	1.03224
11282	MGAT4B	377.22	-0.426908	0.278951	-1.5304	0.125917	0.681857	-0.422831
5514	PPP1R10	285.809	0.440283	0.28779	1.52987	0.126048	0.681857	0.436034
57595	PDZD4	11.5178	-0.800423	0.523056	-1.53028	0.125947	0.681857	-0.777539
644936		194.702	-1.7154	1.12127	-1.52987	0.126048	0.681857	-1.50566
993	CDC25A	216.809	0.429359	0.280525	1.53056	0.125879	0.681857	0.425559
998	CDC42	54.7368	0.539981	0.352865	1.53028	0.125948	0.681857	0.534137
117178	SSX2IP	45.8152	0.469159	0.306994	1.52823	0.126455	0.682313	0.466076
1968	EIF2S3	84.5917	0.567555	0.371137	1.52923	0.126207	0.682313	0.559255
221468	TMEM217	24.2408	-0.678224	0.443788	-1.52826	0.126448	0.682313	-0.662863
57561	ARRDC3	152.267	0.443508	0.290126	1.52867	0.126345	0.682313	0.439173
57820	CCNB1IP1	10.6563	1.05312	0.688762	1.529	0.126264	0.682313	1.00899
5178	PEG3	70.0925	-0.681325	0.446008	-1.52761	0.12661	0.682457	-0.665367
587	BCAT2	47.9328	-0.534649	0.349983	-1.52764	0.126601	0.682457	-0.526704
100131755	ARMCX4	54.0254	0.468535	0.307019	1.52608	0.12699	0.683811	0.464992
100529241	HSPE1-MOB4	113.643	0.589382	0.386404	1.5253	0.127185	0.683811	0.57964
25843	MOB4	113.643	0.589382	0.386404	1.5253	0.127185	0.683811	0.57964
56172	ANKH	53.2096	-0.367877	0.24114	-1.52557	0.127116	0.683811	-0.364967
5977	DPF2	74.9695	0.745285	0.488427	1.52589	0.127038	0.683811	0.725127
84295	PHF6	53.4702	0.468339	0.307256	1.52426	0.127443	0.684504	0.465045
84326		34.6779	-0.741686	0.486509	-1.52451	0.127383	0.684504	-0.72199
100500773		37.447	-0.968118	0.635634	-1.52308	0.12774	0.684539	-0.925873
103910	MYL12B	43.3408	0.59061	0.387636	1.52362	0.127604	0.684539	0.58288
204	AK2	147.467	0.42252	0.277509	1.52255	0.127872	0.684539	0.419351
23499	MACF1	113.528	0.57107	0.375105	1.52243	0.127902	0.684539	0.562086
54542	RC3H2	180.214	-0.801073	0.525691	-1.52385	0.127546	0.684539	-0.775323
54951	COMMD8	12.6956	0.840916	0.552199	1.52285	0.127796	0.684539	0.824651
92370	PXYLP1	6.38297	-1.13365	0.744418	-1.52287	0.127791	0.684539	-1.07406
5817	PVR	111.867	-0.503854	0.331014	-1.52215	0.12797	0.684558	-0.497161
10440	TIMM17A	270.037	-0.500124	0.328626	-1.52186	0.128043	0.684602	-0.493514
10197	PSME3	221.56	0.442238	0.291432	1.51746	0.129149	0.685729	0.438118
1656	DDX6	557.579	0.523922	0.345037	1.51845	0.1289	0.685729	0.516481
1876	E2F6	94.2348	0.437044	0.287781	1.51867	0.128846	0.685729	0.433536
23171	GPD1L	6.4752	1.28461	0.845572	1.51922	0.128707	0.685729	1.20495
283871	PGP	74.0191	-0.564014	0.371285	-1.51909	0.128741	0.685729	-0.554562
402778	IFITM10	8.42303	-1.33724	0.880486	-1.51875	0.128826	0.685729	-1.23734
50862	RNF141	54.8506	0.564976	0.371808	1.51954	0.128628	0.685729	0.557677
5451	POU2F1	293.658	0.268146	0.176509	1.51916	0.128722	0.685729	0.267348
54932	EXD3	14.2813	0.917757	0.604543	1.5181	0.128989	0.685729	0.888758
55156	ARMC1	539.124	-0.355163	0.234031	-1.51759	0.129119	0.685729	-0.352726
55596	ZCCHC8	27.6722	0.516254	0.340144	1.51775	0.129077	0.685729	0.512585
64928	MRPL14	98.2945	0.429725	0.283048	1.5182	0.128964	0.685729	0.426758
7150	TOP1	160.495	0.729295	0.47973	1.52022	0.128456	0.685729	0.710016
9912	ARHGAP44	119.166	0.573002	0.377617	1.51742	0.129161	0.685729	0.563822
100422558	SMG1P6	5.7436	-1.33427	0.87991	-1.51637	0.129427	0.686197	-1.23374
126328	NDUFA11	274.164	-0.440315	0.290562	-1.51539	0.129673	0.686197	-0.435714
128989	TANGO2	23.1912	-0.859685	0.567655	-1.51445	0.129912	0.686197	-0.830054
25798	BRI3	57.6866	0.603143	0.398384	1.51397	0.130033	0.686197	0.593626
340146	SLC35D3	54.4037	0.483201	0.318844	1.51548	0.129652	0.686197	0.478702
[truncated: 23,422 more rows]

## Sheet: Table 3
Table 3: Differential gene expression analysis of RNAseq at 24h-timepoint with 100 nM GSK-LSD1
gene_id	baseMean	log2FoldChange	lfcSE	stat	pvalue	padj	log2FoldChange.shrunk
ST18	118.897	4.05599	0.311987	13.0005	1.21524e-38	9.38321e-36	3.72813
CYP27C1	46.79	4.77325	0.598966	7.96915	1.59764e-15	2.77989e-13	3.72356
ANK3	230.588	3.54589	0.223683	15.8523	1.35516e-56	3.34834e-53	3.37485
SMARCA1	139.703	3.30794	0.246539	13.4175	4.77342e-41	4.2122e-38	3.13751
ID3	195.491	3.22639	0.214419	15.0472	3.60348e-51	5.56467e-48	3.08672
FZD7	15.2148	4.2047	0.776585	5.41435	6.15124e-08	3.60154e-06	2.99137
SYT4	2219.82	3.01077	0.0942734	31.9366	8.29675e-224	1.02498e-219	2.98538
SLC1A2	34.5685	3.61544	0.570644	6.33571	2.36247e-10	2.31634e-08	2.82298
SAT2	311.514	2.90712	0.189964	15.3035	7.24635e-53	1.49202e-49	2.80986
ATOH8	40.4441	3.05364	0.399185	7.6497	2.01452e-14	3.07464e-12	2.72609
EBF2	81.4187	2.9715	0.341016	8.71368	2.94171e-18	6.48962e-16	2.70858
CACNA1I	14.7945	4.11545	0.85735	4.8002	1.5851e-06	6.84699e-05	2.67833
FREM2	82.2676	2.81628	0.277073	10.1644	2.85934e-24	1.07043e-21	2.65013
SMAD9	608.147	2.64151	0.113971	23.1772	7.73713e-119	4.77923e-115	2.61762
SMAD6	6.46647	5.33677	1.34929	3.95524	7.64579e-05	0.00199274	2.59891
SPOCK1	53.5824	2.9037	0.362268	8.01532	1.09849e-15	1.95175e-13	2.59548
AMOTL2	46.9438	2.80935	0.348424	8.06304	7.44184e-16	1.35201e-13	2.56854
GNG2	11.9499	3.5895	0.756405	4.74547	2.08022e-06	8.6821e-05	2.54371
BRINP2	88.5979	2.85332	0.339894	8.39475	4.66897e-17	9.6134e-15	2.52013
COL17A1	19.329	5.40358	1.25771	4.29635	1.73632e-05	0.000547206	2.50844
GAP43	84.4346	2.63495	0.269377	9.78164	1.35e-22	4.50754e-20	2.49234
LOC100130899	7.77807	4.10198	1.02412	4.00537	6.19213e-05	0.00165222	2.47853
WLS	15.6183	3.67611	0.780954	4.7072	2.5114e-06	0.000102735	2.45965
KLK11	17.5961	3.1312	0.619125	5.05746	4.24886e-07	2.05498e-05	2.40934
SYNGR4	29.4275	2.87395	0.510083	5.63428	1.75787e-08	1.18671e-06	2.31472
MOB3B	51.1836	2.69579	0.405326	6.65091	2.91284e-11	3.0496e-09	2.31306
TRAF5	23.9607	2.95893	0.570668	5.18503	2.15978e-07	1.13059e-05	2.31115
CALB2	122.013	4.16979	0.871899	4.78243	1.73191e-06	7.40346e-05	2.30838
KIAA0226L	91.0228	2.65096	0.357927	7.40641	1.29768e-13	1.79595e-11	2.2971
SNAI2	6.66615	5.85174	1.35754	4.31056	1.62845e-05	0.00051984	2.28202
LINC00693	15.4933	2.78116	0.587388	4.7348	2.1927e-06	9.12075e-05	2.28058
CFAP45	43.9628	2.69176	0.436441	6.16753	6.9366e-10	6.16907e-08	2.23705
SCN9A	73.3212	2.36798	0.282743	8.37502	5.52156e-17	1.10022e-14	2.23402
CREB5	9.15648	3.8263	0.997939	3.8342	0.000125972	0.00303117	2.22739
MTUS1	93.2641	2.40446	0.274252	8.76733	1.82949e-18	4.18546e-16	2.2273
KIAA2012	16.1917	3.1113	0.692892	4.49031	7.11194e-06	0.000250316	2.2073
RPH3A	62.969	2.42314	0.336981	7.19073	6.44436e-13	8.20759e-11	2.18926
SGCD	23.0353	2.64635	0.501956	5.27208	1.34887e-07	7.21382e-06	2.17895
THBS1	18.2059	3.5392	0.827059	4.27926	1.87512e-05	0.00057913	2.16392
FLRT2	435.184	2.1902	0.130677	16.7604	4.75606e-63	1.46891e-59	2.15637
MYOM2	110.803	2.26444	0.243416	9.30275	1.36856e-20	3.93191e-18	2.13955
RNFT2	58.4092	2.41101	0.356725	6.75873	1.39207e-11	1.50857e-09	2.13499
ZDHHC8P1	7.52169	4.78531	1.34117	3.56801	0.000359698	0.00730873	2.09518
AMPH	218.098	2.17094	0.202065	10.7438	6.33969e-27	2.70071e-24	2.08426
VSIG8	142.82	2.18882	0.225	9.72808	2.28883e-22	7.44109e-20	2.07565
CAMSAP2	238.527	2.08773	0.152563	13.6844	1.25912e-42	1.19655e-39	2.05212
GPD1	30.6936	2.4865	0.483651	5.1411	2.73137e-07	1.37728e-05	2.04864
GRIA2	52.6454	2.29494	0.367458	6.24544	4.22596e-10	3.89608e-08	2.03033
LIMCH1	330.295	2.05591	0.139632	14.7237	4.5389e-49	6.2304e-46	2.02267
ADAMTS5	13.8167	2.89272	0.70022	4.13115	3.60946e-05	0.00101114	2.02105
SLC4A8	28.4374	2.26089	0.399682	5.65672	1.54296e-08	1.07089e-06	2.01645
KCNIP4-IT1	22.8819	2.89348	0.68193	4.24307	2.20484e-05	0.000656352	1.99217
QPRT	51.0096	2.16875	0.322539	6.724	1.76808e-11	1.86691e-09	1.98208
CDH11	10.5201	2.9702	0.793363	3.74381	0.000181253	0.00413899	1.96944
RAI14	305.739	2.03519	0.172188	11.8196	3.0927e-32	1.91036e-29	1.96746
SAMD11	334.625	1.98691	0.130378	15.2396	1.92974e-52	3.40572e-49	1.9642
LMCD1	23.9268	2.40848	0.509864	4.72376	2.31526e-06	9.56612e-05	1.94995
CRB1	19.2753	2.63869	0.615928	4.28409	1.83491e-05	0.00056956	1.91774
RAB30	39.1793	2.22992	0.415081	5.37227	7.77536e-08	4.42658e-06	1.91506
CALCB	41.5299	2.39956	0.472981	5.07326	3.91057e-07	1.90953e-05	1.9009
SLC17A6	125.38	1.97061	0.21988	8.96222	3.18214e-19	7.70826e-17	1.89043
GPM6A	36.4544	2.29447	0.453719	5.05703	4.25833e-07	2.05498e-05	1.88709
FEZ1	47.8119	2.08553	0.352035	5.92422	3.13779e-09	2.48489e-07	1.87333
PGM5	13.253	3.85356	1.16024	3.32135	0.000895823	0.0153613	1.85721
PROM1	9.00493	3.3406	1.01383	3.29502	0.000984136	0.0163855	1.83839
ID2	243.972	1.861	0.15543	11.9732	4.90957e-33	3.3696e-30	1.8301
CHRM1	8.00915	3.03934	0.937933	3.24046	0.00119337	0.019072	1.827
SOX3	130.634	2.1993	0.371846	5.91453	3.3282e-09	2.60231e-07	1.81832
RNF43	28.4518	2.16724	0.45209	4.79382	1.63632e-06	7.01914e-05	1.80825
ANXA2	9.33078	2.6825	0.774607	3.46305	0.000534096	0.0101355	1.80332
ID1	679.554	1.78874	0.12403	14.4219	3.77093e-47	4.6586e-44	1.76637
LPPR1	24.8947	2.15382	0.491443	4.38264	1.17251e-05	0.000384221	1.76572
NR2F1	116.847	1.84367	0.217113	8.49176	2.03529e-17	4.26169e-15	1.76541
SYNDIG1	8.91263	2.74811	0.850427	3.23144	0.00123166	0.0195148	1.74834
KRT19	557.031	1.77419	0.133327	13.307	2.1065e-40	1.73491e-37	1.74539
LONRF2	3076.5	1.75649	0.0978476	17.9513	4.69194e-72	1.93214e-68	1.74204
RIN2	13.1574	3.73158	1.15238	3.23817	0.00120301	0.019152	1.74193
FZD8	29.6705	1.99518	0.423053	4.71613	2.40367e-06	9.86544e-05	1.7382
ARID5B	101.795	1.86041	0.259854	7.15945	8.09994e-13	1.02109e-10	1.73698
ABLIM1	9.8726	2.81615	0.850184	3.3124	0.000924983	0.0156968	1.72803
C12orf66	74.2515	1.8926	0.300233	6.30377	2.90486e-10	2.73944e-08	1.72489
CYP1B1	50.0086	1.85865	0.302559	6.14308	8.09361e-10	7.09138e-08	1.72469
TMEM196	24.3391	2.20269	0.520842	4.22909	2.34638e-05	0.000696808	1.72196
ZIC1	11.2259	2.23031	0.627587	3.55378	0.000379732	0.0076404	1.71389
SH3KBP1	36.7787	1.84852	0.347092	5.32575	1.00538e-07	5.54486e-06	1.6943
DLC1	11.6881	3.00183	0.899906	3.33571	0.000850815	0.0147918	1.68185
FBXL7	8.21174	4.93995	1.34519	3.67229	0.000240383	0.00528416	1.67387
TBX3	8.88704	2.56768	0.79595	3.22593	0.00125563	0.0197131	1.67082
TMCC3	7.55493	2.89414	0.937038	3.0886	0.00201101	0.0280723	1.6612
MDGA1	8.51429	2.34024	0.752944	3.10813	0.00188277	0.026797	1.65557
KRT15	18.2024	2.0759	0.549841	3.77545	0.000159717	0.00373701	1.64278
TMEM229A	15.1546	2.02607	0.565794	3.58094	0.000342367	0.00701429	1.63667
EDIL3	25.4746	1.91666	0.455939	4.20376	2.62523e-05	0.000768533	1.62976
CSMD3	9.52417	2.45503	0.780111	3.14702	0.00164941	0.0241718	1.62256
LOC100130417	80.2332	1.66287	0.224595	7.40389	1.32252e-13	1.79595e-11	1.60812
CFAP57	158.768	1.65998	0.207122	8.0145	1.1059e-15	1.95175e-13	1.59223
MRAS	39.3737	1.77246	0.355954	4.97947	6.37575e-07	2.96113e-05	1.58515
CADM1	301.509	1.59336	0.134332	11.8614	1.87782e-32	1.22098e-29	1.57083
GRIP1	107.494	1.62637	0.220209	7.38557	1.518e-13	2.03841e-11	1.55798
ST6GAL2	12.3037	2.01287	0.61142	3.29212	0.000994353	0.0165111	1.54447
PCDH8	33.366	1.84344	0.44851	4.11014	3.95424e-05	0.00109286	1.52595
PFKM	122.081	1.58012	0.209948	7.52625	5.22165e-14	7.58921e-12	1.51487
TSPAN7	39.3413	1.83349	0.430634	4.25764	2.06595e-05	0.000625557	1.5058
PARP8	67.7635	1.60802	0.284897	5.64422	1.65932e-08	1.13885e-06	1.5052
APBA1	31.8399	1.73508	0.406583	4.26748	1.97691e-05	0.000604523	1.50308
SUSD4	38.7673	1.73899	0.39506	4.40183	1.07341e-05	0.000353623	1.49611
ZNF521	24.0073	1.76722	0.451837	3.91119	9.18443e-05	0.00232034	1.48481
BEX5	176.162	1.50583	0.162235	9.28178	1.66678e-20	4.67987e-18	1.47349
RBP1	109.614	1.567	0.250122	6.26494	3.72965e-10	3.46437e-08	1.4671
PALLD	234.063	1.50798	0.17208	8.76323	1.89729e-18	4.26165e-16	1.46233
RGMA	41.7149	1.74542	0.417176	4.18389	2.86559e-05	0.000831021	1.46134
TLR5	18.1413	1.86883	0.547436	3.41379	0.000640666	0.0118131	1.4537
FAM43A	31.3608	1.71369	0.432485	3.96242	7.41926e-05	0.00193779	1.44292
OTOF	21.8931	1.72658	0.478674	3.607	0.000309752	0.00646398	1.44205
LNX1	13.7127	1.84935	0.582391	3.17544	0.00149608	0.0225123	1.43321
B3GAT1	37.1238	1.68819	0.42903	3.93489	8.3235e-05	0.00213781	1.41783
SAMD11	1265.35	1.42825	0.100683	14.1856	1.1248e-45	1.26326e-42	1.41434
BACH2	58.797	1.51842	0.288874	5.25634	1.46949e-07	7.82501e-06	1.40675
ADAMTS14	79.6111	1.52943	0.287478	5.32016	1.03677e-07	5.68664e-06	1.40459
NEUROD1	63.3492	1.50857	0.284428	5.30389	1.13358e-07	6.1693e-06	1.3962
OSBPL10	158.147	1.41433	0.171597	8.24218	1.69107e-16	3.21407e-14	1.38111
COL13A1	122.303	1.50962	0.27613	5.46705	4.57578e-08	2.74414e-06	1.37599
PLEKHB1	23.3389	1.58759	0.449935	3.52848	0.00041795	0.00830122	1.37593
AMER3	45.1985	1.49158	0.350644	4.25382	2.10154e-05	0.000631688	1.36408
RPRM	147.705	1.41369	0.195903	7.21625	5.34407e-13	6.94954e-11	1.35986
CACNA1G	20.7568	1.65901	0.500066	3.31759	0.000907969	0.0155361	1.34367
CDC42EP3	119.193	1.38765	0.195585	7.09486	1.29479e-12	1.61574e-10	1.34359
CCNJL	21.482	1.64385	0.49444	3.32468	0.000885197	0.0152096	1.34165
MEG3	27.3004	1.67691	0.485128	3.45663	0.00054698	0.0103324	1.34162
PABPC5	39.1215	1.47536	0.345465	4.27064	1.94911e-05	0.00059821	1.32483
SLCO5A1	18.5541	1.58899	0.4842	3.28169	0.00103189	0.0169746	1.3236
DLL1	20.9164	2.33581	0.792699	2.94665	0.00321235	0.0398848	1.31286
MGP	288.758	1.31905	0.145961	9.03703	1.60983e-19	4.05874e-17	1.28886
ZNF608	104.831	1.32482	0.227756	5.81683	5.99727e-09	4.54541e-07	1.26972
RELN	642.526	1.27763	0.104639	12.2098	2.75526e-34	2.00226e-31	1.26374
LINC00341	45.11	1.41268	0.347336	4.06718	4.7586e-05	0.00129488	1.26083
AUTS2	1299.15	1.27501	0.113994	11.1849	4.83591e-29	2.48928e-26	1.26025
SVIL	49.9982	1.38583	0.324063	4.27643	1.89912e-05	0.000585079	1.25462
ZNF781	32.2215	1.44182	0.396415	3.63715	0.000275675	0.00588202	1.25157
SETD7	199.369	1.30152	0.193444	6.72813	1.71858e-11	1.83029e-09	1.2494
HMGA1P7	49.2563	1.37992	0.328507	4.20058	2.66237e-05	0.000777564	1.24682
B3GALT5-AS1	38.0486	1.37635	0.354701	3.88031	0.000104323	0.00258278	1.24149
CNPY4	24.6791	1.51149	0.466119	3.24272	0.00118395	0.0189463	1.24083
ID4	193.14	1.26488	0.160264	7.89246	2.9628e-15	5.01402e-13	1.23772
DUSP16	78.8041	1.30441	0.243085	5.36605	8.048e-08	4.56078e-06	1.23409
DSEL	124.471	1.27676	0.206299	6.18888	6.05947e-10	5.50431e-08	1.22896
MEIS1	15.9805	1.50043	0.513008	2.92478	0.00344703	0.0421869	1.2263
ALDH2	28.5575	1.4293	0.413874	3.45347	0.000553433	0.0104383	1.22593
PTPRZ1	126.122	1.26147	0.204334	6.17355	6.67749e-10	6.02144e-08	1.22218
MSI1	20.1319	1.61441	0.560353	2.88106	0.00396339	0.0460619	1.20504
PLCD4	65.3833	1.28262	0.281386	4.55823	5.15866e-06	0.000190656	1.20148
BAIAP2	68.1912	1.26279	0.270123	4.67486	2.94161e-06	0.000118373	1.19177
RBMS3	163.599	1.21792	0.175711	6.93141	4.1668e-12	4.94968e-10	1.18542
NKAIN2	42.9915	1.49388	0.443179	3.37084	0.000749396	0.013398	1.18454
GRM5	31.3835	1.36975	0.39914	3.43174	0.000599717	0.0112086	1.18417
PLEKHA4	35.5321	1.46136	0.455756	3.20645	0.00134384	0.0206865	1.1825
SKIDA1	32.8476	1.35071	0.396881	3.40332	0.000665724	0.0122204	1.18069
GPR12	41.0114	1.32418	0.37052	3.57383	0.000351792	0.00718353	1.17841
HRASLS	116.147	1.22726	0.209547	5.85671	4.72136e-09	3.64548e-07	1.17651
CD200	95.136	1.20864	0.217416	5.55912	2.71141e-08	1.73558e-06	1.16261
LAMC1	26.9477	1.32731	0.429514	3.09026	0.00199983	0.0279609	1.15435
PBX1	472.851	1.16569	0.116087	10.0416	1.00062e-23	3.43381e-21	1.1508
NR2F1-AS1	42.0449	1.26642	0.335099	3.77923	0.000157313	0.00368774	1.14463
RN7SK	56.9724	1.20811	0.272336	4.4361	9.16025e-06	0.000306682	1.14375
TRIB2	104.537	1.19804	0.223781	5.35361	8.62161e-08	4.84143e-06	1.14166
LOC100294145	595.941	1.13342	0.112055	10.1148	4.74788e-24	1.72516e-21	1.12124
NFIL3	35.4723	1.24621	0.358394	3.47722	0.000506638	0.00973407	1.11781
NEO1	249.616	1.13948	0.151194	7.53655	4.82581e-14	7.09739e-12	1.11541
HMP19	30.9146	1.24951	0.377178	3.31279	0.000923712	0.0156968	1.11525
NDRG2	107.315	1.16218	0.217995	5.33122	9.75542e-08	5.40442e-06	1.11371
CORO2B	43.2936	1.20915	0.312866	3.86475	0.000111205	0.00273126	1.11337
CADPS	121.149	1.1491	0.193128	5.94994	2.6824e-09	2.18015e-07	1.11254
GPM6B	33.1296	1.34787	0.437509	3.08079	0.00206455	0.0285935	1.10924
C14orf132	664.571	1.11877	0.100899	11.0881	1.43374e-28	7.08496e-26	1.10898
VASH2	490.558	1.12213	0.123032	9.12062	7.46925e-20	1.9224e-17	1.10474
TOX3	169.992	1.12965	0.166296	6.793	1.09825e-11	1.23344e-09	1.10344
DAPL1	64.6558	1.15762	0.268268	4.31517	1.59477e-05	0.000510409	1.09298
TNFRSF21	43.8326	1.21755	0.342537	3.5545	0.000378692	0.0076319	1.09258
DPP6	203.334	1.1102	0.153971	7.21045	5.57673e-13	7.17656e-11	1.08658
SHB	133.631	1.13097	0.206642	5.47309	4.42258e-08	2.6652e-06	1.08607
ARHGEF37	28.8965	1.22152	0.403684	3.02592	0.00247875	0.0326466	1.07893
IGSF3	86.4335	1.13915	0.249786	4.56051	5.10286e-06	0.000190131	1.07784
TP53I11	36.5026	1.1694	0.346281	3.37703	0.000732733	0.0131956	1.07135
TTC25	28.7827	1.22979	0.403469	3.04803	0.0023035	0.0311016	1.06877
ESRRG	993.418	1.0686	0.0914273	11.688	1.46813e-31	8.6368e-29	1.06049
FAM13C	36.4701	1.15428	0.337677	3.41829	0.000630168	0.0116893	1.06021
GDAP1L1	34.9867	1.17863	0.363211	3.24503	0.00117439	0.0188176	1.05644
CFLAR	414.447	1.0684	0.118808	8.9927	2.41238e-19	5.9605e-17	1.05622
COL1A1	45.0589	1.12678	0.316038	3.56534	0.00036338	0.00737143	1.04591
RYR2	23.8319	1.17266	0.395614	2.96415	0.00303519	0.0382229	1.04487
SLC44A2	29.1353	1.14336	0.361659	3.16143	0.00156997	0.0233679	1.04185
EXT1	35.9676	1.13892	0.338179	3.36781	0.000757675	0.0135069	1.04092
APOL4	36.5341	1.21583	0.402718	3.01907	0.00253551	0.0332523	1.04058
TESC	185.991	1.06552	0.170886	6.23525	4.51067e-10	4.12776e-08	1.03801
RGMB	245.745	1.05966	0.160897	6.58598	4.51887e-11	4.65217e-09	1.03392
HPCAL1	364.628	1.0472	0.136895	7.64961	2.01592e-14	3.07464e-12	1.02934
LRRC4C	143.511	1.08274	0.215955	5.01374	5.33834e-07	2.5076e-05	1.02794
ARMCX2	78.2788	1.08038	0.241349	4.47644	7.58969e-06	0.000261908	1.02458
KCNC4	60.807	1.07677	0.257301	4.18485	2.85359e-05	0.000831021	1.02176
KIAA1958	62.4584	1.08205	0.268139	4.03539	5.45112e-05	0.00146081	1.0216
SERTAD4	556.291	1.03239	0.123095	8.3869	4.99148e-17	1.0109e-14	1.01725
NCR3LG1	125.897	1.05328	0.207653	5.07232	3.93001e-07	1.91147e-05	1.01689
NAT16	108.818	1.05707	0.207002	5.10656	3.2808e-07	1.64093e-05	1.01566
TLE3	458.767	1.02225	0.11593	8.81784	1.16685e-18	2.77216e-16	1.00895
PPFIA2	97.0512	1.05369	0.229869	4.58388	4.5643e-06	0.000172968	1.00575
GPC6	54.6915	1.10753	0.319729	3.46396	0.000532277	0.0101301	1.00297
BCR	87.2708	1.03608	0.225245	4.5998	4.22888e-06	0.000161245	0.992615
NETO1	123.988	1.02546	0.224341	4.57098	4.85442e-06	0.000182224	0.980305
VPS13D	1146.01	0.986426	0.0906563	10.881	1.42074e-27	6.50066e-25	0.979215
ATP6V1G2	121.136	1.00875	0.213705	4.72027	2.35534e-06	9.69927e-05	0.964845
MYH15	52.9123	1.03071	0.283381	3.63719	0.000275633	0.00588202	0.964548
SCD5	124.765	0.990586	0.193408	5.12175	3.02717e-07	1.52023e-05	0.957346
SMPDL3B	31.424	1.05156	0.360432	2.9175	0.00352848	0.0427361	0.954831
LGALS3	437.723	0.965645	0.128382	7.52166	5.40838e-14	7.6799e-12	0.94939
CTNND2	351.892	0.966446	0.147203	6.56542	5.18878e-11	5.29771e-09	0.947247
IRF2BPL	449.618	0.964538	0.137788	7.00016	2.55663e-12	3.12719e-10	0.946451
PPAPDC3	34.6622	1.06996	0.372947	2.86893	0.00411867	0.0473762	0.945798
GALNT18	78.5386	1.00659	0.25928	3.88223	0.000103502	0.00257796	0.945106
CMIP	1246.21	0.949367	0.0881112	10.7747	4.53479e-27	2.00082e-24	0.94292
CARM1	170.568	0.958246	0.169935	5.6389	1.71139e-08	1.1681e-06	0.936386
MTURN	151.222	0.956195	0.172233	5.55174	2.82842e-08	1.77372e-06	0.933282
PAPSS1	238.574	0.950368	0.146181	6.5013	7.96304e-11	8.06355e-09	0.932337
WBSCR17	34.5729	1.00881	0.326291	3.09175	0.00198982	0.0279027	0.93224
COLEC11	57.5894	1.03015	0.318057	3.23888	0.00120001	0.019129	0.930602
TSPAN6	57.0085	1.02123	0.309106	3.30381	0.000953808	0.01601	0.930564
GADD45G	1629.09	0.938455	0.102161	9.18608	4.07405e-20	1.07087e-17	0.929973
CXXC4	112.187	0.967892	0.207575	4.66285	3.11859e-06	0.000123881	0.928886
SESN3	174.778	0.948289	0.165302	5.73672	9.653e-09	6.93332e-07	0.927718
SYNGAP1	44.4828	1.03513	0.347657	2.97743	0.00290674	0.0370205	0.922019
HEY2	37.4481	1.00844	0.339657	2.96898	0.0029879	0.0378589	0.914497
CD24	459.31	0.931916	0.151816	6.13844	8.33335e-10	7.19935e-08	0.911933
ACE	118.734	0.936735	0.208128	4.50076	6.77125e-06	0.000241072	0.901939
CNTNAP1	60.2306	0.957222	0.270461	3.53923	0.0004013	0.00799622	0.901622
TMEM65	65.5158	0.954281	0.261231	3.65302	0.000259179	0.00561735	0.901505
DOK6	686.857	0.914171	0.124723	7.32961	2.3082e-13	3.06619e-11	0.900847
CTTNBP2NL	128.995	0.927561	0.191313	4.8484	1.2446e-06	5.53087e-05	0.898034
AIF1L	116.021	0.939045	0.221297	4.24338	2.20183e-05	0.000656352	0.89374
C2CD2L	150.287	0.915698	0.176659	5.18341	2.17862e-07	1.13564e-05	0.891143
NEGR1	102.381	0.930548	0.222405	4.18403	2.86383e-05	0.000831021	0.89074
ZEB1	198.391	0.908489	0.157536	5.76685	8.07669e-09	5.90411e-07	0.889802
DCX	823.59	0.894377	0.0950025	9.41425	4.76488e-21	1.40156e-18	0.886895
HK1	358.086	0.896437	0.129942	6.89874	5.24667e-12	6.05769e-10	0.882667
RBFOX1	712.187	0.888559	0.101045	8.79373	1.44673e-18	3.37224e-16	0.8803
ANXA2R	61.0596	0.964338	0.304895	3.16285	0.00156234	0.0232824	0.87759
PFN2	355.969	0.89536	0.150375	5.95419	2.61357e-09	2.13828e-07	0.875182
TLE1	129.638	0.898888	0.187447	4.79543	1.62329e-06	6.98748e-05	0.87237
SHROOM3	178.965	0.900496	0.184595	4.87822	1.07047e-06	4.7742e-05	0.871904
POU3F3	303.596	0.884572	0.133285	6.63671	3.20772e-11	3.3301e-09	0.87036
FLJ36000	60.8803	0.952998	0.300807	3.16813	0.0015342	0.0229462	0.866784
HABP4	51.8447	0.919942	0.290745	3.16409	0.00155569	0.0232349	0.860227
ZBTB46	127.28	0.902881	0.222229	4.06284	4.84792e-05	0.0013134	0.860173
TEAD1	893.991	0.864551	0.0857945	10.077	6.98294e-24	2.46478e-21	0.859267
MND1	44.1643	0.938589	0.327463	2.86625	0.00415368	0.0477345	0.85762
SLCO4A1	143.122	0.889767	0.205224	4.33558	1.45373e-05	0.000470142	0.855685
SLC6A15	45.8583	0.931029	0.311575	2.98814	0.00280683	0.0360079	0.853788
GPC2	223.184	0.871739	0.154814	5.63086	1.79309e-08	1.19696e-06	0.852401
TMEM238	55.6798	0.932556	0.319101	2.92244	0.00347298	0.0423546	0.848676
RND3	132.817	0.874349	0.193959	4.50791	6.54708e-06	0.000233765	0.846879
STC1	252.315	0.860807	0.152085	5.66003	1.5135e-08	1.05637e-06	0.843871
MB21D2	154.064	0.879916	0.198647	4.42955	9.44282e-06	0.000313593	0.842773
DIP2C	167.268	0.870101	0.191705	4.53874	5.65905e-06	0.000203825	0.839958
LPGAT1	372.203	0.845145	0.114149	7.40385	1.32291e-13	1.79595e-11	0.835909
TMEM86A	63.2384	0.887652	0.267273	3.32114	0.000896508	0.0153613	0.835338
SOX6	615.258	0.840658	0.103021	8.16007	3.34817e-16	6.26717e-14	0.832666
DLX3	399.85	0.847239	0.152556	5.55364	2.79785e-08	1.77255e-06	0.830661
PITPNM2	47.2489	0.902637	0.307906	2.93153	0.00337295	0.0414621	0.829552
ZBED3	132.629	0.854652	0.204611	4.17696	2.95434e-05	0.000852754	0.825187
PDZD7	57.7167	0.873585	0.276674	3.15745	0.00159154	0.023597	0.82271
HOXA5	237.032	0.839727	0.154234	5.4445	5.19505e-08	3.08556e-06	0.822273
MYB	265.255	0.844104	0.167191	5.04873	4.44764e-07	2.12969e-05	0.820978
SOX11	2856	0.824601	0.0756996	10.8931	1.24382e-27	5.91006e-25	0.820504
BMF	217.642	0.835963	0.177876	4.6997	2.60541e-06	0.000105879	0.813099
SLITRK1	101.509	0.851575	0.229538	3.70995	0.000207303	0.00463952	0.812831
SCGN	528.799	0.832412	0.144478	5.76151	8.33646e-09	6.05815e-07	0.812547
GABARAPL1	155.407	0.831123	0.164615	5.04887	4.4442e-07	2.12969e-05	0.812521
BASP1	1101.81	0.816704	0.0886669	9.21092	3.23345e-20	8.87689e-18	0.81124
NEDD4L	343.44	0.822546	0.133369	6.16743	6.94108e-10	6.16907e-08	0.808958
DPF1	80.8344	0.841668	0.239879	3.50872	0.000450269	0.00877385	0.805268
ERC2	285.423	0.819776	0.153461	5.34192	9.19654e-08	5.11775e-06	0.804083
CDHR1	121.145	0.83262	0.210743	3.95088	7.78641e-05	0.00202512	0.799344
IER3	315.799	0.807877	0.13601	5.93984	2.85304e-09	2.30369e-07	0.79359
CD59	278.244	0.805655	0.139037	5.79454	6.85085e-09	5.12942e-07	0.792382
UNC5B	199.656	0.804639	0.149057	5.3982	6.73129e-08	3.92257e-06	0.791511
SLC22A23	62.8358	0.863386	0.296719	2.90978	0.00361682	0.0434868	0.790095
ADD2	291.708	0.804476	0.143921	5.58971	2.27443e-08	1.47886e-06	0.789254
PAM	131.981	0.825987	0.215972	3.8245	0.000131036	0.00312514	0.78842
SH3RF1	280.11	0.799357	0.135066	5.91828	3.25333e-09	2.55998e-07	0.786764
PCSK2	106.764	0.806228	0.191568	4.20859	2.56975e-05	0.000755873	0.78298
RNF24	152.09	0.799018	0.171396	4.66183	3.13416e-06	0.000124101	0.780948
BICD1	270.419	0.797066	0.162308	4.91083	9.0691e-07	4.1191e-05	0.778289
MPP5	67.4732	0.813924	0.241411	3.37153	0.000747511	0.0133837	0.777061
SCN3A	63.2628	0.823172	0.270114	3.0475	0.00230755	0.0311217	0.776342
IGSF9	290.555	0.795488	0.166794	4.76929	1.8488e-06	7.82195e-05	0.775919
PCDH11X	99.5308	0.802493	0.216636	3.70433	0.00021195	0.00473495	0.774061
C1orf204	153.015	0.819454	0.225228	3.63833	0.000274411	0.00587533	0.77326
CSRNP3	268.278	0.78224	0.155652	5.02558	5.01901e-07	2.37566e-05	0.765565
CDC25B	1467.15	0.768503	0.0835848	9.19429	3.77477e-20	1.01377e-17	0.763505
SFXN2	58.7501	0.814572	0.280874	2.90013	0.00373003	0.0443509	0.762765
SH3GL2	157.525	0.787287	0.190558	4.13148	3.60442e-05	0.00101114	0.761626
NHLH2	220.036	0.781775	0.169339	4.61663	3.90012e-06	0.000151041	0.761301
NMNAT2	263.553	0.774486	0.149774	5.17103	2.32807e-07	1.20339e-05	0.759987
RUNX1T1	2380.31	0.762381	0.0721332	10.5691	4.14563e-26	1.6521e-23	0.758797
NKAIN1	117.271	0.789292	0.211265	3.73602	0.000186953	0.00423007	0.757903
MXRA8	336.669	0.773024	0.149738	5.1625	2.43668e-07	1.25428e-05	0.756112
HOXD3	121.609	0.780949	0.204282	3.8229	0.000131891	0.00313342	0.753312
HOXD10	183.734	0.770761	0.167025	4.61464	3.93778e-06	0.000152023	0.752018
ACOT9	68.2793	0.79841	0.259232	3.07991	0.00207065	0.028646	0.750679
CDC42EP4	81.6829	0.78841	0.238993	3.29889	0.000970686	0.0162271	0.749337
CDKN1A	451.559	0.755865	0.117136	6.45289	1.09738e-10	1.1022e-08	0.746959
PAK6	68.1342	0.785883	0.247209	3.17902	0.00147772	0.0222903	0.745474
ATP9A	265.049	0.756656	0.134245	5.63636	1.73683e-08	1.17895e-06	0.744559
CDKAL1	998.968	0.747641	0.0903101	8.27859	1.24641e-16	2.40595e-14	0.742606
ZC4H2	104.892	0.771938	0.217082	3.55597	0.000376586	0.00760188	0.741631
MGAT5	223.912	0.759339	0.156874	4.84045	1.29548e-06	5.6955e-05	0.740897
FNBP1L	266.318	0.751056	0.136054	5.52027	3.38476e-08	2.09077e-06	0.740455
MYT1	452.996	0.748251	0.117056	6.39223	1.63484e-10	1.61575e-08	0.739074
RNF182	159.142	0.781752	0.225475	3.46714	0.000526036	0.0100568	0.734171
MLLT11	1262.83	0.738533	0.094608	7.80624	5.89201e-15	9.83647e-13	0.732664
NELL2	225.94	0.746315	0.14697	5.07802	3.81388e-07	1.87716e-05	0.732135
JPH3	56.7563	0.773717	0.26769	2.89035	0.00384816	0.0450191	0.731899
GOLGA8B	320.981	0.74336	0.141604	5.24958	1.52443e-07	8.08273e-06	0.729807
INSM1	2159.93	0.735491	0.0961018	7.65325	1.95966e-14	3.06451e-12	0.729458
QSOX1	301.328	0.739997	0.139109	5.31954	1.0403e-07	5.68664e-06	0.726969
HOXA7	613.698	0.732949	0.108392	6.76202	1.36079e-11	1.48772e-09	0.724221
TRIM2	76.6299	0.763335	0.261177	2.92268	0.00347038	0.0423546	0.723569
AKNAD1	256.324	0.735396	0.144396	5.0929	3.52629e-07	1.7566e-05	0.723031
KDELR1	3105.68	0.727931	0.0947015	7.68658	1.5112e-14	2.42459e-12	0.72222
MESDC1	98.3244	0.769444	0.260702	2.95143	0.00316303	0.0395761	0.720631
TUFT1	316.505	0.732931	0.143979	5.09054	3.57054e-07	1.7715e-05	0.720128
AGPAT4	173.59	0.732162	0.173918	4.20981	2.5559e-05	0.000753593	0.712202
SSTR2	316.241	0.726293	0.146833	4.94639	7.56027e-07	3.45924e-05	0.711233
DISP1	79.0505	0.758337	0.266783	2.84252	0.00447579	0.0499494	0.70606
KIF5C	2097.49	0.709083	0.0733678	9.66477	4.25579e-22	1.3481e-19	0.705737
ELAVL4	660.817	0.710323	0.101856	6.97378	3.08547e-12	3.70077e-10	0.70391
GRIN2D	341.963	0.718856	0.160574	4.47679	7.57732e-06	0.000261908	0.702806
GLCCI1	162.135	0.716058	0.16186	4.42394	9.69153e-06	0.00032099	0.700661
ZNF300	94.7474	0.738638	0.240753	3.06803	0.00215476	0.0295121	0.700649
TUBB2B	11717.6	0.726758	0.214771	3.38388	0.000714692	0.0129272	0.698283
C1orf198	645.073	0.707582	0.121328	5.83196	5.47804e-09	4.17751e-07	0.69756
YPEL1	157.569	0.709684	0.165753	4.28157	1.85575e-05	0.000574586	0.694568
ACVR2A	89.9495	0.725708	0.228747	3.17253	0.00151116	0.0227115	0.694063
TLX3	413.394	0.703463	0.130865	5.37547	7.63846e-08	4.36878e-06	0.692529
ADM	211.973	0.706291	0.179634	3.93182	8.43037e-05	0.00216076	0.684413
RTN1	1187.72	0.688507	0.10971	6.27568	3.48106e-10	3.25795e-08	0.680699
KCNH6	2920.23	0.682584	0.072305	9.44034	3.71579e-21	1.11963e-18	0.679399
HOXD11	183.346	0.698779	0.173579	4.0257	5.68053e-05	0.00151899	0.678953
IRGQ	177.069	0.695122	0.168294	4.13041	3.62122e-05	0.00101214	0.676634
TRIM26	264.751	0.685373	0.132407	5.17624	2.26403e-07	1.17521e-05	0.675733
MEF2BNB	116.876	0.698478	0.21151	3.30234	0.000958817	0.0160504	0.672298
PKM	2060.74	0.676055	0.0872812	7.74571	9.50513e-15	1.56568e-12	0.671792
SGPL1	63.4132	0.703378	0.246363	2.85505	0.00430299	0.0487699	0.669708
ILDR2	283.05	0.681847	0.150096	4.54274	5.55281e-06	0.000200583	0.668042
ST5	136.248	0.691159	0.204213	3.38449	0.000713097	0.0129173	0.666997
EYA2	426.192	0.678882	0.136473	4.97448	6.54239e-07	3.02714e-05	0.664488
CKMT1A	65.0857	0.690858	0.23886	2.89231	0.00382422	0.0449519	0.662483
NCAN	1404.39	0.668839	0.106008	6.30932	2.80266e-10	2.68404e-08	0.661702
ICK	82.5648	0.685695	0.212483	3.22706	0.00125067	0.0196853	0.661415
ACSF2	87.266	0.689032	0.223383	3.08453	0.00203872	0.0283312	0.660835
REEP1	104.734	0.681991	0.19869	3.43244	0.000598178	0.0111968	0.659664
HOXD9	218.693	0.670665	0.144512	4.6409	3.46888e-06	0.000136046	0.65934
C12orf56	92.684	0.688862	0.22664	3.03946	0.00237006	0.03174	0.657743
CACNA2D1	270.509	0.668432	0.144482	4.62641	3.72051e-06	0.000144994	0.656501
C11orf68	110.908	0.678308	0.210191	3.22711	0.00125047	0.0196853	0.65585
TFE3	72.6607	0.6864	0.236529	2.90196	0.00370832	0.0442634	0.654926
ST8SIA3	99.5358	0.678476	0.207547	3.26902	0.00107921	0.017659	0.653809
COL9A2	582.88	0.664235	0.145658	4.56024	5.10955e-06	0.000190131	0.652336
LTK	122.197	0.679774	0.233323	2.91345	0.00357456	0.0431251	0.650502
EFR3B	210.401	0.661734	0.148942	4.44291	8.87504e-06	0.000299569	0.649611
PSAP	1524.62	0.653854	0.0877488	7.45143	9.23359e-14	1.29627e-11	0.649384
CHD5	108.564	0.668317	0.202344	3.30287	0.00095702	0.0160421	0.645725
C19orf25	117.804	0.67126	0.221894	3.02513	0.00248524	0.0326971	0.642774
CD276	104.481	0.668628	0.209463	3.19211	0.0014124	0.0215151	0.642396
RNF187	1222.21	0.64502	0.0952893	6.76907	1.29613e-11	1.42967e-09	0.639965
MEX3A	2222.56	0.641849	0.0746266	8.60082	7.91517e-18	1.71551e-15	0.638742
SOX4	5650.81	0.640692	0.0622067	10.2994	7.09008e-25	2.73721e-22	0.63855
CYYR1	102.767	0.668469	0.226783	2.94761	0.00320238	0.0398312	0.635882
SRC	144.304	0.653912	0.181565	3.60153	0.000316355	0.00659065	0.635682
CYB5R2	178.546	0.653365	0.178583	3.6586	0.000253598	0.00553583	0.632321
TUB	120.798	0.660481	0.219939	3.00302	0.00267317	0.0346167	0.629437
FOXN3	506.611	0.63556	0.108836	5.83963	5.23175e-09	4.01448e-07	0.629157
RFC2	183.309	0.643735	0.165071	3.89974	9.62945e-05	0.00241793	0.628683
SRGAP1	1779.67	0.633062	0.0894975	7.07352	1.51057e-12	1.86615e-10	0.628592
C4orf46	90.8269	0.658335	0.227207	2.89751	0.00376137	0.0445096	0.627547
MGC70870	106.8	0.647345	0.194074	3.33555	0.000851299	0.0147918	0.627214
BCL11A	212.371	0.639121	0.150315	4.25189	2.11977e-05	0.000634082	0.626552
ZBTB8A	106.733	0.644659	0.194381	3.31647	0.000911612	0.0155768	0.624443
ZNF219	294.285	0.638813	0.161809	3.94795	7.88219e-05	0.00204376	0.622919
LZTS1	706.253	0.633115	0.142531	4.44196	8.91435e-06	0.000300076	0.619327
PHF8	132.285	0.646395	0.209181	3.09012	0.00200076	0.0279609	0.617609
FMNL2	269.837	0.622242	0.132619	4.69194	2.70623e-06	0.000109615	0.612562
ISLR2	418.478	0.625156	0.147986	4.22444	2.39538e-05	0.000709654	0.612075
SIPA1L2	382.97	0.619555	0.12025	5.15223	2.57402e-07	1.31403e-05	0.611029
SLC35F2	88.9083	0.633429	0.21695	2.9197	0.00350366	0.0426026	0.610635
GNAO1	593.67	0.614651	0.104879	5.86059	4.61213e-09	3.58354e-07	0.6088
ARHGAP21	598.25	0.613905	0.103578	5.92698	3.08547e-09	2.45922e-07	0.608048
MYCL	299.153	0.621292	0.151774	4.09355	4.24827e-05	0.00116629	0.606655
PKIB	174.304	0.624919	0.177708	3.51655	0.000437191	0.00860478	0.606156
RBFOX2	1029.4	0.607926	0.0878651	6.91886	4.55302e-12	5.35696e-10	0.603711
MED13L	327.963	0.608305	0.133662	4.55108	5.33701e-06	0.000195069	0.599595
NOL4	802.593	0.605065	0.102062	5.92839	3.05913e-09	2.45406e-07	0.599519
AP1S2	159.68	0.607489	0.170611	3.56067	0.000369913	0.00749166	0.591478
CTNNA2	102.295	0.610777	0.200982	3.03896	0.00237395	0.03174	0.591337
DLGAP4	148.781	0.608201	0.187326	3.24675	0.00116732	0.018753	0.590955
TULP4	387.659	0.599301	0.124405	4.81733	1.45489e-06	6.32879e-05	0.590318
ALK	107.305	0.607953	0.207083	2.93579	0.00332694	0.0409781	0.585861
WDR13	125.67	0.606314	0.205835	2.94563	0.00322293	0.039976	0.585276
ILKAP	499.583	0.594947	0.130173	4.57042	4.86755e-06	0.000182224	0.584938
IGFBP5	126.95	0.605315	0.199979	3.02689	0.00247084	0.0325771	0.583434
VPS18	138.139	0.602843	0.19793	3.04574	0.00232108	0.03127	0.583357
TFAP2B	3722.55	0.586144	0.0738795	7.93378	2.12572e-15	3.64738e-13	0.583337
RAB5C	1422.3	0.588013	0.108408	5.42408	5.82527e-08	3.42693e-06	0.582014
SLC4A7	284.823	0.589523	0.131379	4.48721	7.21625e-06	0.000251835	0.580818
MDM1	400.283	0.589306	0.125652	4.68999	2.73221e-06	0.000110306	0.580609
TP73	326.913	0.588185	0.129262	4.55034	5.35598e-06	0.000195185	0.579478
NOVA1	123.896	0.593596	0.186203	3.1879	0.00143312	0.0217236	0.578653
BTG1	639.37	0.58421	0.104216	5.60578	2.07313e-08	1.36231e-06	0.578566
LMO1	741.11	0.583957	0.10086	5.78979	7.04738e-09	5.24478e-07	0.578484
PEX26	315.583	0.584495	0.136166	4.29252	1.76653e-05	0.000552533	0.574761
ATP2B4	639.397	0.580064	0.102324	5.66891	1.43706e-08	1.00872e-06	0.574471
KCNC1	355.274	0.581793	0.135324	4.29927	1.7136e-05	0.000541428	0.571931
STARD3	244.871	0.580661	0.140276	4.13941	3.48204e-05	0.000986877	0.570823
PBX3	1082.68	0.575597	0.0999358	5.75967	8.42807e-09	6.08891e-07	0.570375
TRAF4	232.153	0.583801	0.1556	3.75194	0.000175474	0.00403689	0.570268
BZW2	223.002	0.580374	0.148305	3.91338	9.10121e-05	0.00230402	0.569693
BRMS1	164.645	0.586544	0.182874	3.20737	0.00133956	0.0206604	0.569195
NCALD	194.208	0.58382	0.166248	3.51173	0.000445199	0.00868877	0.569137
SMPD4	229.788	0.581792	0.154362	3.76901	0.000163897	0.00379637	0.568833
RAB25	294.212	0.575788	0.135315	4.25518	2.08882e-05	0.000629478	0.567686
LAPTM4A	1070.42	0.569524	0.101512	5.61042	2.01837e-08	1.33342e-06	0.564026
DDX28	168.735	0.576263	0.186185	3.09511	0.0019674	0.0277141	0.557766
GPR173	146.651	0.574058	0.190292	3.01672	0.00255524	0.0333694	0.555654
ILF3-AS1	160.654	0.570434	0.174488	3.26919	0.00107856	0.017659	0.554953
SALL2	196.812	0.571455	0.16914	3.37859	0.000728585	0.0131401	0.554847
AKR1A1	363.847	0.562604	0.127006	4.42973	9.43529e-06	0.000313593	0.554755
TMEM151B	1014.82	0.558343	0.0908748	6.14409	8.04244e-10	7.09138e-08	0.554128
VPS50	190.237	0.566047	0.161009	3.51563	0.000438718	0.00860478	0.551843
CYTH3	142.937	0.564947	0.173642	3.25351	0.00113987	0.0184319	0.551223
NHSL1	171.508	0.569814	0.180892	3.15002	0.0016326	0.0239824	0.55121
NFIA	2413.31	0.553764	0.0736037	7.52359	5.3294e-14	7.65574e-12	0.551089
BMPR2	260.875	0.559166	0.137344	4.07129	4.67541e-05	0.00127505	0.550044
CRTAC1	178.647	0.561149	0.156571	3.584	0.000338374	0.00696712	0.549984
TEAD4	112.653	0.562444	0.180662	3.11324	0.00185048	0.0263982	0.548989
JARID2	1099.87	0.55311	0.101482	5.45034	5.02749e-08	3.00047e-06	0.5478
PCGF2	637.637	0.552874	0.107391	5.14821	2.62985e-07	1.337e-05	0.547085
GRAMD1A	182.208	0.558759	0.165663	3.37287	0.0007439	0.0133503	0.546077
PCP4	2153.49	0.547928	0.0797902	6.86711	6.55159e-12	7.49429e-10	0.544789
AMER2	163.997	0.558735	0.174262	3.20629	0.00134461	0.0206865	0.544569
NFIB	4337.01	0.546384	0.0674755	8.09751	5.60962e-16	1.03435e-13	0.544224
IER2	538.846	0.551183	0.129071	4.27038	1.95142e-05	0.00059821	0.542531
HOTAIRM1	166.864	0.557696	0.176777	3.15479	0.00160613	0.023678	0.541667
GUCY1A2	185.938	0.550561	0.146562	3.75652	0.000172294	0.00397855	0.541044
AAR2	135.331	0.551318	0.174826	3.15353	0.00161307	0.0237519	0.537671
FOXP1	432.466	0.543481	0.11451	4.74614	2.07335e-06	8.6821e-05	0.537472
PRR34-AS1	140.408	0.556048	0.194396	2.86039	0.00423116	0.048355	0.537364
ZMIZ1	892.627	0.539979	0.0895941	6.02695	1.67081e-09	1.42353e-07	0.536123
EFNA1	214.2	0.551519	0.176282	3.12861	0.00175633	0.0253478	0.535118
TMEM164	286.713	0.546129	0.151115	3.61399	0.000301517	0.00630277	0.534552
HIST2H2BE	194.984	0.555139	0.189817	2.9246	0.00344898	0.0421869	0.532965
TP53INP1	306.402	0.541168	0.131426	4.11768	3.82713e-05	0.00106248	0.532803
PIK3R3	751.96	0.536074	0.0892014	6.0097	1.85865e-09	1.56202e-07	0.532361
MCTS1	422.538	0.539036	0.121215	4.44693	8.71053e-06	0.000294821	0.531614
H1FX	2383.84	0.53591	0.0965146	5.55263	2.81399e-08	1.77367e-06	0.53159
CHST10	130.97	0.547464	0.192232	2.84794	0.00440035	0.0493769	0.53037
SPTBN1	916.727	0.533074	0.0964019	5.5297	3.20779e-08	1.99141e-06	0.52881
WIZ	298.569	0.536959	0.132689	4.04673	5.19371e-05	0.00139789	0.528214
ACVR1B	391.114	0.535327	0.122119	4.38365	1.16705e-05	0.00038345	0.527893
IGFBPL1	2392.86	0.528199	0.0694159	7.6092	2.75804e-14	4.15522e-12	0.526014
CASZ1	481.406	0.531115	0.10848	4.89597	9.78195e-07	4.39441e-05	0.525443
MTMR6	252.778	0.540374	0.174136	3.10317	0.0019146	0.0271249	0.525409
EMC6	591.734	0.529425	0.116287	4.55276	5.29465e-06	0.000194095	0.523012
PRMT5	319.153	0.528706	0.141483	3.73688	0.000186318	0.00423007	0.519003
SNHG25	949.467	0.533404	0.181243	2.94303	0.00325019	0.040193	0.518723
SPHK2	193.459	0.527652	0.157902	3.34165	0.000832813	0.0145937	0.51632
FOXQ1	481.411	0.527441	0.141902	3.71694	0.000201647	0.00452936	0.516003
MAP3K3	340.609	0.521349	0.132883	3.92337	8.73184e-05	0.00222419	0.513748
AMOTL1	865.188	0.517689	0.0930955	5.56084	2.68477e-08	1.72748e-06	0.513601
MED27	369.571	0.519107	0.121659	4.26691	1.982e-05	0.000604584	0.512267
PPM1K	142.256	0.52537	0.180905	2.90411	0.00368294	0.044131	0.510601
FAXC	416.655	0.511592	0.118945	4.30109	1.69957e-05	0.000538371	0.504944
ZBED1	164.892	0.51835	0.174458	2.97121	0.0029663	0.0376625	0.504597
DZIP3	210.659	0.5135	0.153227	3.35123	0.000804521	0.0142393	0.503322
SMIM14	154.652	0.517155	0.178196	2.90217	0.00370591	0.0442634	0.502161
C19orf60	186.685	0.514636	0.16987	3.02958	0.00244892	0.0323649	0.501724
ARFGAP1	241.248	0.512237	0.169116	3.02892	0.00245432	0.0323938	0.499882
TMEM63C	219.141	0.512368	0.170043	3.01316	0.0025854	0.0337276	0.499625
LCP1	215.643	0.509786	0.156473	3.25798	0.00112206	0.0181916	0.498884
CPLX2	153.115	0.508519	0.169032	3.00842	0.00262608	0.0342222	0.496663
NCAM1	1012.94	0.499765	0.0863442	5.78806	7.12042e-09	5.26741e-07	0.496663
HMGB3	330.374	0.503664	0.128295	3.92582	8.64361e-05	0.00221083	0.496228
DBN1	498.19	0.500597	0.111532	4.48838	7.17659e-06	0.00025116	0.494979
LDLRAP1	611.173	0.504624	0.148561	3.39675	0.000681919	0.0124622	0.494308
ZNF48	200.938	0.504656	0.160051	3.1531	0.00161549	0.0237593	0.493433
TANC2	744.651	0.4957	0.0949289	5.2218	1.77188e-07	9.35464e-06	0.491781
CHST8	376.588	0.497264	0.131742	3.77452	0.000160314	0.00374389	0.489597
AKR1B1	339.591	0.496146	0.128987	3.84647	0.000119833	0.00291421	0.48891
KCTD7	273.637	0.495953	0.146125	3.39404	0.000688702	0.012549	0.48627
ACTR1B	245.346	0.494006	0.146475	3.37262	0.000744567	0.0133503	0.483982
MRPS27	369.866	0.493301	0.144695	3.40924	0.000651442	0.0119939	0.48309
SAE1	762.739	0.489922	0.127786	3.83393	0.000126115	0.00303117	0.482836
ZNF711	1009.46	0.486611	0.0958889	5.07473	3.88041e-07	1.90233e-05	0.48259
MTCL1	147.554	0.492421	0.166327	2.96055	0.00307085	0.0385934	0.481875
SEZ6L2	688.596	0.486122	0.105027	4.62854	3.68256e-06	0.00014397	0.481729
RAB11FIP4	453.672	0.489315	0.138734	3.527	0.000420294	0.00833438	0.480782
NSG1	916.487	0.485039	0.107586	4.50837	6.53291e-06	0.000233765	0.47988
BOD1	307.552	0.488758	0.139026	3.51557	0.000438806	0.00860478	0.479865
C15orf61	284.062	0.491108	0.163443	3.00476	0.00265791	0.034564	0.478048
HN1	2553.94	0.480487	0.0798916	6.01424	1.80738e-09	1.52934e-07	0.477786
FXYD6	483.551	0.482318	0.111311	4.33308	1.47037e-05	0.00047428	0.477441
ZNF793	278.463	0.486323	0.149805	3.24638	0.00116884	0.018753	0.477247
ZDHHC9	232.068	0.487637	0.16021	3.04374	0.0023366	0.0313765	0.476937
FSCN1	957.445	0.479541	0.108807	4.40725	1.04693e-05	0.000345824	0.474335
NCDN	171.077	0.478492	0.16251	2.94438	0.00323602	0.0400579	0.469438
RABGAP1	346.437	0.475308	0.124521	3.81711	0.000135026	0.00318951	0.468897
MAGEF1	246.014	0.478915	0.151374	3.16379	0.00155727	0.0232349	0.468622
SPTBN2	609.081	0.474272	0.128214	3.69907	0.000216393	0.0048168	0.467742
ALDH7A1	310.775	0.473978	0.135773	3.49097	0.000481272	0.00929006	0.466282
LINC00461	340.644	0.474367	0.133861	3.54373	0.000394502	0.00788621	0.466079
LYPLA2	413.504	0.47358	0.135766	3.48822	0.000486249	0.00937148	0.465616
PKIA	199.113	0.473246	0.147948	3.19872	0.00138038	0.0210794	0.464388
APOLD1	405.888	0.470257	0.130975	3.59044	0.000330124	0.00684287	0.462816
CERS5	261.173	0.470648	0.144066	3.26689	0.00108735	0.0177452	0.462683
NNT-AS1	226.388	0.47021	0.141209	3.32988	0.00086882	0.0149707	0.462068
OGFR	161.828	0.47063	0.161515	2.91385	0.00356999	0.0431121	0.460828
FAM195B	601.726	0.466133	0.119448	3.90238	9.52504e-05	0.00239659	0.460588
VGLL4	221.845	0.466569	0.155313	3.00406	0.00266407	0.0345713	0.457561
ATP8A1	367.284	0.468197	0.146834	3.18862	0.00142954	0.0217207	0.457539
USP22	2441.9	0.459304	0.0857614	5.35561	8.52694e-08	4.81013e-06	0.456268
GSTZ1	216.66	0.464409	0.144162	3.22144	0.00127547	0.019905	0.456196
SH3GLB2	202.647	0.463598	0.152671	3.03657	0.00239284	0.0318353	0.455762
SMAD1	212.846	0.463801	0.14783	3.1374	0.00170456	0.0248327	0.455583
NDUFA9	692.952	0.461006	0.116911	3.94321	8.03984e-05	0.0020763	0.455573
DYRK2	312.448	0.463291	0.137771	3.36276	0.000771669	0.0137168	0.455301
SLC25A29	757.357	0.459149	0.107953	4.25321	2.10725e-05	0.000631868	0.454294
TPM1	1234.7	0.455223	0.0927736	4.90681	9.25679e-07	4.18895e-05	0.451623
ZNF316	533.966	0.4536	0.116878	3.88096	0.000104044	0.00258106	0.448155
AHDC1	425.113	0.453965	0.124043	3.65974	0.000252473	0.00553023	0.447678
RANGAP1	972.242	0.448905	0.0926075	4.84739	1.25094e-06	5.53913e-05	0.445539
MAPT	928.457	0.448926	0.107345	4.18211	2.88818e-05	0.000835611	0.44436
ONECUT2	1014.07	0.446522	0.0844275	5.28882	1.23111e-07	6.64154e-06	0.443848
NEDD8	729.241	0.448912	0.127564	3.51911	0.000432997	0.00855879	0.442415
CUEDC1	1066.67	0.446279	0.114274	3.90535	9.40892e-05	0.0023722	0.4409
EBF1	443.848	0.44566	0.120022	3.71316	0.000204689	0.00458934	0.440331
NREP	252.899	0.448775	0.142222	3.15546	0.00160245	0.023652	0.440239
FLNA	531.196	0.444608	0.118993	3.73641	0.000186665	0.00423007	0.43938
CHTF8	1046.28	0.442756	0.0965751	4.58457	4.54913e-06	0.000172923	0.439178
PAFAH1B3	462.859	0.443403	0.11232	3.94768	7.89117e-05	0.00204376	0.43891
ZNF704	172.447	0.448174	0.1565	2.86373	0.00418685	0.0479818	0.438827
ZNF358	222.904	0.447009	0.155653	2.87183	0.00408105	0.0470749	0.437975
TRAPPC4	520.332	0.444941	0.138152	3.22066	0.00127894	0.0199243	0.437642
CUL4B	277.835	0.44544	0.156284	2.8502	0.00436917	0.049204	0.434618
CHD3	1266.59	0.434714	0.0867609	5.01048	5.42935e-07	2.54069e-05	0.43176
WDR18	308.75	0.440682	0.149261	2.95241	0.00315301	0.0395053	0.43168
BLMH	653.718	0.433894	0.101218	4.28674	1.81316e-05	0.000564225	0.430027
PIGT	508.545	0.435371	0.119556	3.64157	0.000270978	0.00582201	0.42989
ATCAY	283.035	0.436693	0.14345	3.04422	0.00233285	0.0313602	0.42931
JUN	286.926	0.435919	0.1381	3.15655	0.00159647	0.023597	0.427985
TUBB2A	298.68	0.435261	0.141849	3.06848	0.00215154	0.0295007	0.427879
MAP1B	4732.47	0.428676	0.0774045	5.53813	3.05715e-08	1.90748e-06	0.426464
POU3F2	2633.41	0.426576	0.0775182	5.50292	3.7356e-08	2.28463e-06	0.424346
CBX4	390.011	0.427801	0.127408	3.35772	0.000785874	0.0139293	0.42221
PPP2R1A	348.959	0.427832	0.128405	3.33189	0.000862594	0.0149253	0.421818
HECA	283.749	0.430255	0.151295	2.84382	0.00445763	0.0499087	0.421484
SLC35E2	598.485	0.426409	0.111681	3.8181	0.000134482	0.00318274	0.421442
TUBA1A	4490.15	0.420245	0.0602408	6.97608	3.03531e-12	3.67629e-10	0.418882
UCHL1	3522.32	0.421071	0.079524	5.29488	1.19091e-07	6.45287e-06	0.418755
SEMA3F	382.55	0.422426	0.127714	3.30759	0.000941032	0.0158671	0.416075
YEATS2	370.358	0.420111	0.133094	3.15649	0.00159682	0.023597	0.413195
LHX3	1566.01	0.414843	0.0756233	5.48565	4.11959e-08	2.50706e-06	0.412812
WBP5	471.634	0.41836	0.121932	3.43109	0.00060117	0.0112188	0.41257
HOXC6	266.219	0.418914	0.14037	2.98435	0.00284186	0.0363065	0.411868
SYNE1	994.068	0.41403	0.107523	3.85062	0.00011782	0.00287091	0.409874
SEPHS1	263.023	0.417271	0.144215	2.8934	0.00381095	0.0448813	0.409289
FASTK	261.307	0.41644	0.146067	2.85102	0.00435797	0.0491674	0.40873
AHCYL1	1456.17	0.413266	0.115545	3.57668	0.000347992	0.0071177	0.408407
GPAA1	351.507	0.4136	0.130534	3.16852	0.00153216	0.0229435	0.407778
ABCC5	311.915	0.41402	0.132975	3.11353	0.00184865	0.0263982	0.407401
TPCN1	275.876	0.414839	0.140615	2.95017	0.00317594	0.0395919	0.407203
FAM229B	285.756	0.411552	0.127759	3.22131	0.00127608	0.019905	0.406073
YKT6	406.991	0.408364	0.113799	3.58846	0.000332638	0.00687798	0.403778
RNF44	351.281	0.409604	0.133391	3.07071	0.00213554	0.0293464	0.402935
SACS	728.103	0.406957	0.11249	3.61774	0.000297192	0.00623936	0.402419
CEP170B	365.228	0.408818	0.133276	3.06746	0.00215886	0.0295355	0.402414
ZNF609	264.571	0.407345	0.140643	2.89631	0.00377579	0.0446374	0.400947
CCT7	1182.55	0.402625	0.0837348	4.80834	1.52191e-06	6.59709e-05	0.400094
TSTD1	482.439	0.404372	0.110242	3.66805	0.00024441	0.00536314	0.399875
FAM65B	587.301	0.405561	0.124845	3.24851	0.0011601	0.0186613	0.3997
MARCKS	2978.7	0.400912	0.0769918	5.20721	1.91705e-07	1.0078e-05	0.398822
SATB1	1091.97	0.400199	0.09034	4.42992	9.42673e-06	0.000313593	0.397345
G3BP1	710.274	0.4011	0.122902	3.26359	0.00110012	0.0179062	0.395513
TMEM181	671.768	0.398187	0.0963568	4.13242	3.58964e-05	0.00101017	0.395066
CKB	2921.57	0.397071	0.0808556	4.91086	9.06779e-07	4.1191e-05	0.39485
MUM1	371.663	0.400457	0.127688	3.13621	0.00171147	0.0248507	0.394735
BAG1	514.326	0.39913	0.113913	3.50381	0.000458647	0.00886963	0.394461
CUX1	570.812	0.397459	0.10585	3.75493	0.000173387	0.00399631	0.393576
MEN1	738.694	0.398327	0.126993	3.13661	0.00170916	0.0248507	0.392406
ATP5G1	1111.16	0.395405	0.103302	3.82766	0.000129366	0.00309127	0.391695
CYFIP2	1070.98	0.394222	0.0918514	4.29195	1.77111e-05	0.000552533	0.39131
RBM15B	465.719	0.395583	0.135551	2.91833	0.00351912	0.0427084	0.389187
SF3B5	2348.36	0.391264	0.0858447	4.55782	5.16883e-06	0.000190656	0.388734
ASXL1	411.596	0.393794	0.122913	3.20384	0.00135609	0.0208114	0.388222
LMNA	1047.74	0.392299	0.107945	3.63426	0.00027878	0.00593801	0.388186
LOC150776	410.16	0.393249	0.12381	3.17622	0.0014921	0.0224797	0.387656
KHSRP	4971.45	0.389409	0.0818853	4.75554	1.97914e-06	8.34482e-05	0.387122
MAPKAPK2	505.711	0.392224	0.129228	3.03512	0.00240438	0.0319052	0.386563
FARSA	462.747	0.390477	0.109003	3.58225	0.000340644	0.0070022	0.386381
APMAP	403.393	0.391891	0.130526	3.00241	0.00267855	0.0346501	0.385641
AAK1	251.029	0.391389	0.13497	2.89983	0.00373361	0.0443509	0.385427
ULK1	423.174	0.391298	0.131994	2.96452	0.00303152	0.0382157	0.385271
SLC16A1	665.233	0.387176	0.0920978	4.20397	2.62276e-05	0.000768533	0.384278
SHISA5	557.56	0.390693	0.137201	2.84759	0.00440512	0.0493837	0.383805
NXN	348.73	0.388569	0.125183	3.10401	0.0019092	0.0270795	0.383117
CPE	1221.56	0.384867	0.0890972	4.31963	1.56293e-05	0.000501519	0.382148
UFC1	811.512	0.384574	0.0964302	3.9881	6.66036e-05	0.00176193	0.381408
DPYSL2	630.632	0.383553	0.105255	3.64404	0.00026839	0.00578784	0.379866
IRF2BP2	1116.41	0.380904	0.0887417	4.29228	1.76849e-05	0.000552533	0.378246
LPL	938.094	0.381016	0.0885355	4.30354	1.68094e-05	0.000533839	0.37822
PSMD3	1498.91	0.37987	0.0835797	4.545	5.49351e-06	0.000199023	0.377545
GNS	1372.14	0.379912	0.0851757	4.46034	8.18312e-06	0.000279266	0.377348
SKIV2L	287.153	0.383249	0.133487	2.87106	0.00409092	0.0471448	0.377236
SRSF6	1366.2	0.379147	0.09799	3.86924	0.000109175	0.00269211	0.375956
UBC	2898.05	0.37778	0.0848125	4.4543	8.41672e-06	0.00028566	0.375429
NEFL	1728.46	0.377273	0.0808102	4.66863	3.03212e-06	0.000121619	0.375156
PSMB6	655.349	0.378315	0.105085	3.60008	0.00031812	0.00661625	0.374682
FAM49B	422.484	0.380014	0.125824	3.0202	0.00252606	0.0331636	0.374414
ZNFX1	326.288	0.379019	0.124104	3.05406	0.0022577	0.0307177	0.374136
TMEM106C	478.94	0.37763	0.114175	3.30747	0.000941443	0.0158671	0.373201
BEX1	1797.79	0.375479	0.0835258	4.49536	6.94511e-06	0.000245845	0.373171
DDR1	1554.39	0.374095	0.0904382	4.13647	3.52689e-05	0.000994775	0.371325
CARHSP1	1097.87	0.372601	0.101897	3.65664	0.000255545	0.00554834	0.369322
DYNC1I2	1033.72	0.37156	0.108026	3.43956	0.000582666	0.0109396	0.367831
MFHAS1	505.867	0.371713	0.121002	3.07196	0.0021266	0.0292888	0.367262
PTDSS1	377.39	0.37185	0.120433	3.0876	0.00201782	0.028119	0.366979
STRAP	788.4	0.369737	0.0961909	3.84378	0.000121153	0.00293861	0.366663
STMN1	16902.3	0.366167	0.0664606	5.50953	3.59783e-08	2.21133e-06	0.36474
RPS6KB2	768.889	0.366314	0.120648	3.03622	0.00239564	0.0318353	0.361635
MAGED1	638.871	0.365655	0.111878	3.26834	0.00108182	0.0176783	0.361192
CBX3	4159.02	0.362643	0.0703052	5.15813	2.49424e-07	1.27859e-05	0.361037
SUPT4H1	1042.98	0.364108	0.0984856	3.69707	0.000218103	0.00484613	0.360941
RPS28	2419.66	0.36272	0.0809196	4.48248	7.37813e-06	0.000256038	0.360675
ACO2	405.842	0.36563	0.120598	3.03182	0.00243083	0.0321871	0.360615
SYN2	606.761	0.363175	0.102464	3.54443	0.000393456	0.00787805	0.359802
UBA1	819.858	0.363433	0.118893	3.0568	0.00223716	0.0304718	0.359204
DLX4	479.174	0.359949	0.106028	3.39484	0.0006867	0.012531	0.356355
PTBP1	3249.89	0.357783	0.0760946	4.70182	2.5785e-06	0.000105131	0.355965
EPM2AIP1	845.258	0.358914	0.102069	3.51637	0.000437496	0.00860478	0.35566
DNAJB6	881.297	0.358105	0.0955344	3.74844	0.000177937	0.00408029	0.355147
TMEM208	295.468	0.359698	0.124305	2.89367	0.00380768	0.0448813	0.354889
TRIAP1	533.027	0.356152	0.118554	3.00414	0.00266332	0.0345713	0.351585
CASC3	990.982	0.354129	0.0964194	3.6728	0.000239911	0.00528317	0.351077
TMTC4	477.506	0.355459	0.124695	2.85062	0.00436339	0.0491837	0.350137
SOX12	567.643	0.353108	0.110089	3.20749	0.00133901	0.0206604	0.3494
PKP4	379.786	0.352143	0.112001	3.14411	0.0016659	0.0243845	0.348517
PSMD4	858.565	0.351049	0.104884	3.34702	0.000816862	0.0143549	0.347681
TNPO1	1155.74	0.351562	0.115448	3.04521	0.0023252	0.0312914	0.347492
ALG5	566.776	0.350006	0.105928	3.30418	0.000952546	0.01601	0.346432
THYN1	679.236	0.348718	0.100818	3.45887	0.00054244	0.0102781	0.345458
GPAT4	650.095	0.347969	0.100241	3.47131	0.000517931	0.00993559	0.34489
ZNF827	594.1	0.348045	0.108351	3.2122	0.00131725	0.0204072	0.344614
GRIPAP1	877.893	0.347356	0.104298	3.33042	0.00086715	0.0149707	0.343964
CISD1	428.221	0.347729	0.115975	2.9983	0.00271491	0.0350104	0.343555
CETN3	780.221	0.346225	0.103913	3.33188	0.000862608	0.0149253	0.342982
PGM2L1	780.305	0.344444	0.0980079	3.51445	0.000440667	0.00862758	0.341588
SNHG1	1194.66	0.343975	0.10645	3.23134	0.00123212	0.0195148	0.340613
CDC37	2016.44	0.343163	0.0945899	3.6279	0.000285733	0.00604443	0.340484
TUBB3	1104.98	0.344238	0.112812	3.05143	0.00227758	0.0308732	0.340451
B4GAT1	428.257	0.344789	0.119713	2.88013	0.00397513	0.0461116	0.340394
CTDNEP1	504.716	0.340802	0.106981	3.18563	0.00144437	0.0218405	0.337273
MAP4K4	1787.74	0.337697	0.0811502	4.16138	3.16326e-05	0.000906703	0.335771
SNRPA	643.714	0.338589	0.105986	3.19466	0.00139994	0.0213517	0.335173
SKP1	689.859	0.338542	0.110037	3.07661	0.00209369	0.0289323	0.334953
BAG6	558.079	0.337916	0.110767	3.05069	0.00228313	0.0308936	0.334383
RUFY3	503.855	0.337269	0.101815	3.31258	0.000924404	0.0156968	0.334338
ASRGL1	2920.82	0.335767	0.0851576	3.94289	8.05043e-05	0.0020763	0.333646
SUPT5H	393.684	0.337012	0.118558	2.84259	0.0044748	0.0499494	0.332851
UBALD2	595.829	0.335923	0.110556	3.03848	0.00237777	0.0317567	0.332235
SPAG7	573.948	0.335114	0.113464	2.95349	0.003142	0.0394074	0.331094
ZNF428	1362.81	0.333848	0.100688	3.31568	0.000914213	0.0155997	0.330946
IER5	1104.2	0.333605	0.108694	3.06922	0.00214619	0.02946	0.330056
TNRC6C	581.515	0.332787	0.107161	3.10547	0.00189974	0.0269764	0.329522
CTNNB1	873.413	0.329949	0.0952617	3.4636	0.000532993	0.0101301	0.32707
RPL27A	25443	0.328175	0.0721716	4.54714	5.4379e-06	0.000197588	0.326684
WDR83OS	530.207	0.329308	0.105763	3.11364	0.00184792	0.0263982	0.326128
PTMS	950.258	0.327926	0.113454	2.8904	0.00384751	0.0450191	0.324468
SYNRG	1507.62	0.325091	0.0779631	4.16981	3.04857e-05	0.000875861	0.323388
BRD3	2303.59	0.324156	0.0694954	4.66443	3.09478e-06	0.000123332	0.322771
SH3BP5L	1100.73	0.323974	0.109278	2.96469	0.00302992	0.0382157	0.320652
ARPC4	542.311	0.32241	0.111943	2.88013	0.00397514	0.0461116	0.31902
SERINC2	740.437	0.32159	0.106152	3.02951	0.0024495	0.0323649	0.318342
TSPAN3	717.143	0.320346	0.104523	3.06485	0.00217778	0.0297285	0.317088
DCTN2	1474.11	0.317174	0.0917159	3.45822	0.000543754	0.0102872	0.314786
MMS19	920.603	0.317021	0.101741	3.11595	0.00183352	0.0263312	0.314088
RRAGD	1115.17	0.315519	0.0870251	3.62561	0.000288275	0.00608777	0.313501
LAMP1	983.559	0.315614	0.0942094	3.35013	0.000807747	0.014276	0.313093
UBE2O	643.873	0.315554	0.103835	3.03898	0.00237378	0.03174	0.312506
USP11	740.504	0.314776	0.0973807	3.23243	0.00122743	0.0194905	0.312181
CHCHD2	5449.26	0.313534	0.0856984	3.65857	0.000253625	0.00553583	0.311502
SLC25A6	1866.01	0.313296	0.0917284	3.41548	0.000636703	0.0117752	0.310959
KIF1B	738.102	0.313344	0.0954521	3.28274	0.00102803	0.0169337	0.31088
ERP29	859.362	0.313218	0.10124	3.09382	0.00197597	0.0278031	0.310374
TUBB	10139.6	0.311602	0.0966169	3.22513	0.00125917	0.019726	0.309067
MAPRE2	458.675	0.31008	0.10674	2.905	0.00367258	0.0440692	0.307152
NDUFB8	899.393	0.309971	0.0999465	3.10137	0.0019263	0.0272308	0.307068
AKT2	1942.83	0.308124	0.0967821	3.18368	0.00145414	0.0219614	0.305565
IVNS1ABP	1469.1	0.307309	0.0832063	3.69333	0.000221333	0.00490027	0.305387
RPS9	1504.55	0.306342	0.103937	2.94738	0.00320481	0.0398312	0.303484
NDUFS6	1636.52	0.305127	0.091335	3.34074	0.000835547	0.0146209	0.302855
NUP62	727.693	0.305974	0.107161	2.85527	0.00430009	0.0487699	0.302831
TBC1D30	710.892	0.302543	0.0921488	3.2832	0.00102635	0.0169286	0.300208
SMARCA4	3086.67	0.300147	0.0719347	4.17249	3.01283e-05	0.00086761	0.298797
MRPS21	619.418	0.301596	0.103634	2.9102	0.00361196	0.0434868	0.298682
ELAVL2	969.246	0.298502	0.0993033	3.00596	0.00264743	0.034464	0.295911
RPS27A	14501.5	0.296088	0.0860039	3.44273	0.000575873	0.010845	0.294164
PTPN1	1225.98	0.295779	0.0817338	3.61881	0.000295966	0.00622891	0.294012
PRDX1	1778.41	0.295794	0.0986799	2.99751	0.00272196	0.0350647	0.293226
SLC38A2	890.711	0.295225	0.101034	2.92203	0.00347762	0.0423694	0.292628
PRMT1	1425.68	0.291539	0.0856943	3.40208	0.000668754	0.0122578	0.289666
GSE1	1137.4	0.291443	0.0956172	3.04802	0.00230354	0.0311016	0.289059
UBXN1	766.131	0.288865	0.095088	3.03787	0.00238259	0.0317867	0.286563
RPS14	4949.89	0.28825	0.0851575	3.3849	0.000712046	0.0129172	0.286414
STMN2	3241.53	0.287354	0.0643776	4.46357	8.06065e-06	0.000275848	0.286304
HMGN3	976.072	0.284392	0.0852264	3.3369	0.000847189	0.0147619	0.282579
TRIM13	790.287	0.284623	0.0959289	2.96702	0.00300699	0.0380618	0.282329
NEFM	5130.49	0.278888	0.078527	3.55149	0.00038305	0.00769463	0.27739
PSMA7	2172.76	0.276632	0.0785537	3.52156	0.000429014	0.00849366	0.275122
RPS15	1869.81	0.274811	0.0784217	3.50427	0.000457856	0.00886963	0.273381
GOPC	912.864	0.27339	0.0926672	2.95024	0.00317531	0.0395919	0.271325
SNRPD1	1983.98	0.270783	0.0952239	2.84365	0.00446003	0.0499087	0.268582
CELF1	3431.84	0.269947	0.0818804	3.29685	0.000977765	0.0163234	0.268336
CARS	694.388	0.270472	0.095146	2.84271	0.00447319	0.0499494	0.268307
ATP6V0C	3015.89	0.264616	0.0728801	3.63084	0.000282501	0.00599434	0.263391
EIF4G2	7384.39	0.26371	0.0767428	3.43628	0.000589769	0.0110562	0.262351
PSMD13	1323.51	0.263594	0.0895084	2.94491	0.00323049	0.0400296	0.261695
METAP2	2104.62	0.260719	0.0716517	3.63871	0.000274011	0.00587533	0.25956
GNA11	846.04	0.253441	0.0881846	2.87398	0.00405332	0.0467988	0.251769
TNRC6A	1009.99	0.247798	0.0870099	2.84793	0.00440052	0.0493769	0.246136
TCP1	1800.58	0.246788	0.0853721	2.89073	0.00384351	0.0450191	0.245199
AKAP9	2964.19	0.246304	0.0863402	2.85271	0.00433479	0.0489954	0.244725
PRPF6	1335.43	0.245586	0.0850174	2.88866	0.00386888	0.0451749	0.244032
NAP1L4	3786.91	0.244501	0.0803862	3.04158	0.00235341	0.0315679	0.24312
ATP6V1G1	1209.21	0.241223	0.0845558	2.85283	0.00433318	0.0489954	0.239639
HNRNPDL	3693.05	0.236266	0.0721749	3.27352	0.00106217	0.0174264	0.235185
SETD5	1994.92	0.234611	0.0739934	3.17071	0.00152068	0.0227992	0.233452
POMP	1631.62	0.229326	0.0791399	2.89772	0.00375882	0.0445096	0.228031
HNRNPM	3285.18	0.217606	0.0677482	3.21199	0.00131819	0.0204072	0.216715
RPS19	8155.23	0.213308	0.0705977	3.02146	0.00251558	0.0330612	0.212378
CSDE1	4522.27	0.211003	0.065951	3.19939	0.00137716	0.0210563	0.210188
H3F3B	8131.2	0.194444	0.0678692	2.86498	0.00417029	0.0478808	0.19365
RPL38	4973.83	-0.186778	0.065401	-2.85589	0.00429169	0.0487699	-0.186078
BPTF	4326.94	-0.240873	0.0770219	-3.12733	0.00176402	0.0253994	-0.239651
BCLAF1	1584.3	-0.258025	0.0845543	-3.05159	0.00227632	0.0308732	-0.25644
ENO2	1417.72	-0.260668	0.0828037	-3.14802	0.00164382	0.0241184	-0.259151
DEK	3430.71	-0.265821	0.0740815	-3.58823	0.000332931	0.00687798	-0.264579
GNAS	2064.48	-0.268916	0.0813832	-3.30432	0.000952083	0.01601	-0.267413
SLTM	1229.04	-0.269828	0.0944177	-2.85782	0.00426569	0.0486335	-0.267779
PARP1	1399.69	-0.27029	0.0839805	-3.21848	0.0012887	0.0200259	-0.268572
PHF3	1730.17	-0.275251	0.0879313	-3.1303	0.00174628	0.0252322	-0.273495
RPS23	1189.85	-0.275876	0.0963117	-2.86441	0.00417789	0.0479235	-0.273548
C6orf62	894.476	-0.282837	0.0977789	-2.89262	0.00382045	0.0449504	-0.280542
SMC4	2126.1	-0.282388	0.0835649	-3.37927	0.000726793	0.0131269	-0.280666
PHF20L1	757.746	-0.286833	0.0920707	-3.11535	0.00183726	0.0263312	-0.284918
LINC00342	850.069	-0.290092	0.0975712	-2.97313	0.00294777	0.0374657	-0.287775
CKAP5	782.681	-0.290631	0.100764	-2.88426	0.00392329	0.0456817	-0.288167
STAG2	666.87	-0.291346	0.0987447	-2.9505	0.00317257	0.0395919	-0.28897
BOD1L1	1438.13	-0.295764	0.0951202	-3.10937	0.00187489	0.0267156	-0.293562
RBBP6	1236.8	-0.296929	0.08665	-3.42676	0.000610836	0.0113649	-0.295056
REV3L	1323.61	-0.299917	0.0929337	-3.22722	0.00125001	0.0196853	-0.297802
EZR	734.954	-0.300587	0.0990484	-3.03475	0.00240732	0.0319099	-0.297971
STRA13	520.595	-0.303873	0.106427	-2.85522	0.00430075	0.0487699	-0.301089
THRAP3	845.295	-0.304047	0.087747	-3.46504	0.000530159	0.0101074	-0.302035
MED13	957.368	-0.304363	0.0924987	-3.29046	0.00100025	0.0165867	-0.302202
RIF1	1561.94	-0.303972	0.0817797	-3.71696	0.000201635	0.00452936	-0.302285
NT5DC2	593.425	-0.306928	0.0980038	-3.1318	0.00173738	0.0251625	-0.304793
CALM1	3048.35	-0.308437	0.0757181	-4.0735	4.63122e-05	0.0012658	-0.306922
FADS2	519.524	-0.31145	0.108065	-2.88206	0.00395089	0.0459598	-0.308113
CNTLN	459.254	-0.311531	0.106645	-2.92119	0.00348694	0.0424411	-0.308766
NAV1	764.03	-0.313525	0.0941999	-3.3283	0.000873789	0.0150345	-0.311143
C21orf59	875.752	-0.314043	0.0972763	-3.22836	0.00124503	0.0196853	-0.311399
MLEC	445.053	-0.315666	0.109973	-2.87041	0.00409945	0.047199	-0.312489
RB1CC1	562.273	-0.315138	0.0980433	-3.21427	0.00130775	0.0202964	-0.31283
TBC1D24	593.02	-0.318987	0.105064	-3.03611	0.00239654	0.0318353	-0.315839
LARP1B	520.985	-0.322099	0.101963	-3.15896	0.00158333	0.0235384	-0.319343
KIF3A	576.23	-0.325103	0.108878	-2.98594	0.00282704	0.036192	-0.322004
BAZ1A	1001.42	-0.325266	0.0889399	-3.65715	0.000255039	0.0055471	-0.323167
PRPF38B	956.579	-0.326757	0.0922657	-3.54148	0.000397885	0.00794099	-0.32436
RAD50	730.2	-0.328219	0.0907831	-3.61542	0.000299862	0.00627881	-0.326093
PRDX2	746.539	-0.329176	0.102705	-3.20508	0.00135027	0.0207478	-0.326329
IWS1	497.202	-0.330616	0.115929	-2.85189	0.004346	0.0490773	-0.326785
EPRS	690.394	-0.33111	0.104425	-3.17081	0.00152016	0.0227992	-0.328125
HELZ	736.519	-0.334232	0.0997976	-3.3491	0.000810753	0.0142882	-0.331279
ANKRD11	2212.12	-0.334333	0.0891953	-3.74832	0.000178021	0.00408029	-0.332062
SCNN1A	990.505	-0.334445	0.0835221	-4.00428	6.22077e-05	0.00165628	-0.332482
DDX46	1111.38	-0.33483	0.0900733	-3.7173	0.000201362	0.00452936	-0.332507
NOL7	491.404	-0.337197	0.105327	-3.20142	0.00136753	0.0209348	-0.333867
FNBP4	978.275	-0.336805	0.101717	-3.3112	0.000928983	0.015736	-0.333889
MDK	541.165	-0.339761	0.115125	-2.95123	0.00316507	0.0395761	-0.335941
SMCHD1	1138.21	-0.338596	0.0869062	-3.89611	9.77496e-05	0.00244453	-0.336435
SSB	515.109	-0.339966	0.10916	-3.11438	0.00184329	0.026387	-0.336631
AES	2152.84	-0.339926	0.0939675	-3.61749	0.000297473	0.00623936	-0.337326
BAZ1B	1311.94	-0.342223	0.0994495	-3.44117	0.000579194	0.010891	-0.339346
SEMA6A	652.434	-0.345318	0.111709	-3.09123	0.0019933	0.0279197	-0.341988
PCLO	1286	-0.346131	0.0972732	-3.55834	0.000373204	0.00754593	-0.343491
DCXR	623.343	-0.347986	0.119507	-2.91184	0.00359301	0.0433054	-0.344033
DCAF5	462.275	-0.349768	0.122408	-2.8574	0.00427128	0.0486335	-0.34473
PPIG	1102.77	-0.353305	0.0902469	-3.91487	9.04531e-05	0.00229458	-0.350869
PCF11	322.096	-0.357621	0.123412	-2.89777	0.00375826	0.0445096	-0.353138
ARPC3	462.746	-0.358631	0.12405	-2.89101	0.00384001	0.0450191	-0.353189
PSIP1	1258.25	-0.356351	0.0997778	-3.57144	0.000355018	0.00723144	-0.353249
PDS5B	527.478	-0.357879	0.118624	-3.01693	0.00255351	0.0333694	-0.353856
NEAT1	13536.6	-0.360288	0.0882309	-4.08346	4.437e-05	0.0012154	-0.357869
DNAJC21	577.811	-0.36656	0.128704	-2.84808	0.00439832	0.0493769	-0.361348
GCC2	490.52	-0.367721	0.128741	-2.85629	0.00428623	0.0487589	-0.363013
ZBTB7A	614.364	-0.36654	0.100473	-3.64816	0.000264125	0.00571454	-0.363465
CPEB4	280.83	-0.369099	0.127209	-2.90152	0.00371358	0.0442834	-0.364148
HDAC1	320.457	-0.372011	0.126758	-2.93482	0.00333739	0.0410658	-0.366486
ASCC3	587.792	-0.370874	0.120361	-3.08134	0.0020607	0.0285722	-0.366559
RPAP3	369.959	-0.373205	0.129766	-2.87598	0.00402772	0.0465903	-0.367825
ARL6IP5	274.253	-0.376683	0.126831	-2.96997	0.00297827	0.0377757	-0.371847
NEFH	776.076	-0.376119	0.0983699	-3.82352	0.000131558	0.00313154	-0.373093
POU4F1	3638.42	-0.376893	0.0700975	-5.37669	7.58659e-08	4.35929e-06	-0.375315
MPC1	383.733	-0.381526	0.113989	-3.34705	0.000816769	0.0143549	-0.377908
R3HDM2	520.318	-0.382938	0.118325	-3.23631	0.00121086	0.0192522	-0.377948
MIS18BP1	249.452	-0.383323	0.133328	-2.87505	0.00403967	0.0466848	-0.378269
PROX1	284.251	-0.385111	0.131497	-2.92867	0.00340414	0.0417624	-0.37967
FRA10AC1	369.42	-0.388919	0.131314	-2.96174	0.00305902	0.0384839	-0.382886
HIST1H1C	979.056	-0.387697	0.109314	-3.54663	0.000390194	0.00782542	-0.383871
SMC3	915.838	-0.396093	0.105827	-3.74285	0.000181945	0.00413951	-0.392413
HERC2	407.824	-0.397248	0.114232	-3.47755	0.000506018	0.00973407	-0.392815
SSX2IP	307.983	-0.398218	0.122368	-3.25427	0.00113683	0.0184068	-0.393156
USP8	266.478	-0.398974	0.135717	-2.93975	0.0032848	0.0405691	-0.393317
HSP90B1	1094.05	-0.397763	0.096154	-4.13673	3.52298e-05	0.000994775	-0.394487
NUFIP2	467.434	-0.400961	0.103307	-3.88124	0.000103924	0.00258106	-0.397418
AP3M2	274.398	-0.404182	0.129669	-3.11703	0.0018268	0.0262728	-0.398262
ROCK1	1135.84	-0.408834	0.0911497	-4.4853	7.28104e-06	0.00025338	-0.406026
FAM184A	363.348	-0.412415	0.131865	-3.12756	0.00176267	0.0253994	-0.406704
ACTR3	233.624	-0.414617	0.138044	-3.00352	0.00266874	0.0345956	-0.407755
RALBP1	343.069	-0.413068	0.123742	-3.33814	0.000843409	0.0147168	-0.407784
HMGN5	623.729	-0.41761	0.108687	-3.84231	0.00012188	0.00294659	-0.413476
CDCA2	226.917	-0.421212	0.145539	-2.89415	0.00380181	0.0448592	-0.414563
RRP15	369.486	-0.420457	0.12404	-3.38968	0.000699746	0.0127315	-0.414889
MTR	434.288	-0.421033	0.12471	-3.37611	0.000735188	0.0132205	-0.415718
SMC2	1148.6	-0.420439	0.0857889	-4.90086	9.54179e-07	4.30216e-05	-0.417719
COIL	475.796	-0.424375	0.118082	-3.5939	0.000325764	0.00676385	-0.418988
DIAPH3	270.603	-0.426715	0.149046	-2.86297	0.00419692	0.0480081	-0.41927
LIMA1	274.8	-0.427047	0.144861	-2.94797	0.00319866	0.0398312	-0.419749
ANKRD12	1654.53	-0.424456	0.0868534	-4.88704	1.02364e-06	4.58188e-05	-0.421828
ESCO1	255.872	-0.429575	0.148726	-2.88837	0.00387245	0.0451749	-0.422856
MALAT1	99368.4	-0.431741	0.147957	-2.91801	0.00352274	0.0427084	-0.423691
MKI67	908.294	-0.426909	0.0883645	-4.83123	1.35691e-06	5.94442e-05	-0.424183
CEP290	474.565	-0.427792	0.103765	-4.1227	3.74451e-05	0.00104188	-0.424488
PHLDA2	417.324	-0.434158	0.136173	-3.18829	0.00143117	0.0217207	-0.426258
SQSTM1	476.305	-0.431353	0.108458	-3.97714	6.97485e-05	0.00183726	-0.427144
RAB26	395.688	-0.434136	0.134635	-3.22454	0.00126175	0.0197313	-0.427611
PSMB3	294.54	-0.436486	0.145445	-3.00103	0.00269067	0.0347705	-0.428858
PCNT	1296.18	-0.434889	0.107228	-4.05573	4.99785e-05	0.00134811	-0.430498
GMNN	376.165	-0.435371	0.11348	-3.83654	0.000124782	0.00301084	-0.430657
DLGAP5	280.088	-0.438923	0.144564	-3.03619	0.00239587	0.0318353	-0.431027
SLC16A7	170.783	-0.439362	0.15345	-2.86322	0.00419361	0.0480081	-0.431074
TRIP11	525.323	-0.437649	0.133061	-3.28908	0.00100516	0.0166458	-0.431332
ATP5H	391.436	-0.439072	0.128308	-3.42203	0.000621566	0.0115471	-0.432644
NSRP1	567.558	-0.438499	0.121165	-3.61903	0.000295714	0.00622891	-0.433121
NCAPG2	296.398	-0.444615	0.153955	-2.88796	0.00387747	0.0451908	-0.43445
PRDM2	322.198	-0.441916	0.127471	-3.4668	0.000526694	0.0100568	-0.435574
NVL	191.218	-0.444137	0.155427	-2.85752	0.00426963	0.0486335	-0.43583
TAF7	369.704	-0.444101	0.124018	-3.58093	0.000342368	0.00701429	-0.437806
ARHGAP9	320.792	-0.449761	0.151199	-2.97464	0.00293333	0.0373206	-0.43877
ATAD5	573.093	-0.442775	0.0991589	-4.46531	7.99536e-06	0.000274374	-0.439366
LGALS3BP	237.019	-0.449166	0.143331	-3.13376	0.00172583	0.0250246	-0.442147
TSPO	304.477	-0.455571	0.135649	-3.35844	0.000783832	0.013913	-0.447484
SLC39A11	226.74	-0.459033	0.158272	-2.90028	0.00372825	0.0443509	-0.44836
TOP1	1023.37	-0.458572	0.105263	-4.35646	1.32181e-05	0.000428598	-0.454377
ZC3H11A	368.283	-0.46291	0.141798	-3.26457	0.00109629	0.0178676	-0.455099
PRKCA	168.655	-0.46678	0.157395	-2.96566	0.00302034	0.0381824	-0.457115
TEX15	294.668	-0.464637	0.142834	-3.25299	0.00114198	0.0184407	-0.45782
COA6	197.889	-0.467593	0.151702	-3.08232	0.00205395	0.0285107	-0.458115
EPB41L3	273.85	-0.46852	0.151169	-3.09931	0.0019397	0.0273551	-0.460273
HMMR	217.168	-0.470342	0.160156	-2.93678	0.00331636	0.0408886	-0.460525
TPR	2846.88	-0.46831	0.104308	-4.48968	7.13319e-06	0.000250351	-0.46396
KLF13	241.118	-0.472523	0.13882	-3.40385	0.000664428	0.0122148	-0.464932
CASP8AP2	1284.08	-0.470006	0.0857452	-5.48143	4.21901e-08	2.55499e-06	-0.467171
EEA1	291.995	-0.476996	0.152096	-3.13615	0.00171183	0.0248507	-0.468623
SH3BGRL3	506.714	-0.478419	0.106529	-4.49098	7.08951e-06	0.000250239	-0.47397
KIF20B	526.757	-0.478469	0.104502	-4.57856	4.6818e-06	0.000176878	-0.474228
CENPE	992.236	-0.478986	0.0839538	-5.70535	1.16102e-08	8.24324e-07	-0.476309
AKAP11	283.998	-0.482905	0.12727	-3.79434	0.000148037	0.00348033	-0.477034
TUBA4A	1074.34	-0.483018	0.0968819	-4.98563	6.17591e-07	2.87914e-05	-0.478667
ANKRD36	678.661	-0.48633	0.131371	-3.70195	0.000213948	0.00477095	-0.479394
GPR137	272	-0.488184	0.144125	-3.38722	0.000706057	0.0128274	-0.480712
BRIX1	204.285	-0.492693	0.16074	-3.06516	0.00217551	0.0297285	-0.481032
SCARNA22	548.346	-0.492009	0.13987	-3.51763	0.000435423	0.008593	-0.484449
VPS13C	289.804	-0.490605	0.122933	-3.99082	6.58464e-05	0.00174564	-0.484873
WDR60	219.416	-0.494911	0.150597	-3.28632	0.00101506	0.0167648	-0.486267
SYNM	319.573	-0.496767	0.153994	-3.22589	0.00125581	0.0197131	-0.48678
DLG1	205.234	-0.498468	0.17081	-2.91825	0.00351998	0.0427084	-0.486953
CRABP1	417.971	-0.497889	0.140696	-3.53875	0.000402034	0.00799795	-0.488956
NFE2L2	165.439	-0.499626	0.155772	-3.20743	0.00133928	0.0206604	-0.489912
SNX3	294.669	-0.501064	0.15202	-3.29604	0.00098058	0.0163483	-0.491091
STK39	196.789	-0.501132	0.151357	-3.31094	0.000929841	0.015736	-0.491386
SMC6	604.196	-0.498977	0.098175	-5.08253	3.7244e-07	1.84045e-05	-0.495292
CADM3	200.171	-0.51209	0.154542	-3.31359	0.000921053	0.0156947	-0.502087
CHRNA3	375.73	-0.515947	0.131781	-3.91517	9.03394e-05	0.00229458	-0.508167
FAM126A	372.874	-0.517539	0.127997	-4.04337	5.26882e-05	0.00141502	-0.5092
GOLGA4	1301.41	-0.51527	0.1024	-5.03191	4.85607e-07	2.31629e-05	-0.51081
CEP295	444.078	-0.518546	0.13465	-3.85106	0.000117606	0.00287091	-0.510844
TXNIP	786.922	-0.518795	0.103396	-5.01757	5.23304e-07	2.46752e-05	-0.514119
ABCA7	149.076	-0.528543	0.181256	-2.91601	0.00354539	0.0428837	-0.514375
PER3	183.207	-0.527297	0.167016	-3.15716	0.00159315	0.023597	-0.515016
ING2	139.962	-0.527628	0.168511	-3.13112	0.00174143	0.0251916	-0.515186
FNDC3A	192.314	-0.526984	0.162645	-3.2401	0.0011949	0.019072	-0.515927
RAPGEFL1	240.695	-0.524549	0.141955	-3.69519	0.000219725	0.0048734	-0.516129
THRA	363.049	-0.525541	0.139449	-3.7687	0.000164097	0.00379637	-0.516307
VPS13A	558.341	-0.523616	0.121983	-4.29252	1.76654e-05	0.000552533	-0.517346
VKORC1L1	116.022	-0.535382	0.183613	-2.91582	0.00354761	0.0428837	-0.521349
POLR3GL	121.443	-0.536463	0.184678	-2.90486	0.00367421	0.0440692	-0.521927
SCLT1	214.098	-0.535267	0.175339	-3.05276	0.00226751	0.0308172	-0.522578
ARHGEF10L	270.482	-0.538906	0.173779	-3.1011	0.00192806	0.0272308	-0.523601
SPTY2D1	185.526	-0.543365	0.148561	-3.65752	0.000254663	0.0055471	-0.533752
MICU2	165.362	-0.545222	0.159554	-3.41716	0.000632776	0.0117201	-0.534043
MAP3K5	152.663	-0.550903	0.165188	-3.33501	0.000852966	0.0147999	-0.538944
CABLES1	159.601	-0.554706	0.17054	-3.25263	0.0011434	0.0184407	-0.540052
ADCK3	1115.08	-0.546165	0.10148	-5.38198	7.3671e-08	4.25295e-06	-0.54048
TNFRSF25	170.17	-0.558217	0.169558	-3.2922	0.00099408	0.0165111	-0.544313
SASS6	194.752	-0.556481	0.147515	-3.77237	0.000161701	0.00376206	-0.546675
CHGA	1508.24	-0.558695	0.0997832	-5.59909	2.15479e-08	1.40848e-06	-0.55404
CNTN2	627.752	-0.560559	0.106232	-5.27675	1.31494e-07	7.06295e-06	-0.555186
ANKRD65	256.47	-0.568988	0.162186	-3.50824	0.000451083	0.00877588	-0.555188
ELF2	279.518	-0.567077	0.151508	-3.74289	0.000181918	0.00413951	-0.556198
RASD2	328.98	-0.562516	0.117824	-4.7742	1.80421e-06	7.68595e-05	-0.556591
SBDS	166.451	-0.573821	0.191776	-2.99214	0.00277027	0.0355758	-0.556788
GPR153	127.559	-0.573087	0.191971	-2.98527	0.00283326	0.0362341	-0.556867
IRF3	88.3468	-0.579358	0.203047	-2.85332	0.00432654	0.0489918	-0.562431
REV1	198.137	-0.583212	0.152316	-3.82897	0.000128683	0.0030809	-0.572486
CRACR2B	126.491	-0.595632	0.201229	-2.95998	0.00307661	0.0386264	-0.574835
TMF1	308.713	-0.587663	0.121252	-4.84665	1.25566e-06	5.54016e-05	-0.581268
ARID3A	178.676	-0.603472	0.180168	-3.3495	0.000809581	0.0142879	-0.583022
KCNJ4	332.312	-0.595609	0.141089	-4.22151	2.42671e-05	0.000717215	-0.583433
IRS2	1578.21	-0.587963	0.0870738	-6.75247	1.45351e-11	1.56145e-09	-0.584059
PSME1	288.003	-0.594092	0.133797	-4.44027	8.98478e-06	0.000301625	-0.585577
ITSN2	150.2	-0.598553	0.167002	-3.5841	0.000338242	0.00696712	-0.586304
LEO1	196.572	-0.599012	0.155448	-3.85347	0.000116457	0.00284893	-0.587154
RCOR2	213.81	-0.606271	0.181606	-3.33839	0.000842663	0.0147168	-0.58758
ROBO3	435.37	-0.602214	0.132129	-4.55777	5.16998e-06	0.000190656	-0.589875
PGAP2	99.3143	-0.613695	0.209919	-2.92348	0.0034614	0.0422968	-0.589924
SYT7	540.382	-0.597176	0.104416	-5.71918	1.07038e-08	7.64366e-07	-0.591211
MUC1	1298.6	-0.595782	0.087949	-6.77418	1.25118e-11	1.39253e-09	-0.591578
FOXO6	169.958	-0.614416	0.197204	-3.11564	0.00183547	0.0263312	-0.593103
ZNF107	107.751	-0.615586	0.199091	-3.09198	0.00198826	0.0279027	-0.593741
YPEL2	129.416	-0.619875	0.201776	-3.07209	0.00212566	0.0292888	-0.594988
SRPR	97.5962	-0.617627	0.208276	-2.96542	0.0030227	0.0381824	-0.598185
CRIP1	329.5	-0.607983	0.12616	-4.81913	1.44187e-06	6.29432e-05	-0.600395
TRIOBP	102.045	-0.622151	0.198248	-3.13824	0.00169965	0.0247903	-0.602165
GPRC5B	93.4047	-0.632009	0.218235	-2.89599	0.00377959	0.0446396	-0.605656
ANKRD36C	1113.46	-0.612114	0.0997181	-6.13844	8.33339e-10	7.19935e-08	-0.607157
IRAK4	101.364	-0.632277	0.219693	-2.878	0.00400199	0.0463795	-0.607692
GRHPR	135.83	-0.632545	0.194557	-3.25121	0.00114913	0.018509	-0.609402
CD44	4117.05	-0.620776	0.0803765	-7.72335	1.13311e-14	1.84189e-12	-0.61719
SHE	110.613	-0.639169	0.195918	-3.26243	0.00110462	0.0179559	-0.618189
HIST1H1E	147.76	-0.633652	0.190293	-3.32987	0.000868866	0.0149707	-0.619017
STK26	89.6047	-0.643586	0.214826	-2.99585	0.00273683	0.0352195	-0.62087
FNDC5	225.934	-0.633397	0.146358	-4.32772	1.50659e-05	0.000484697	-0.621574
SLC26A6	79.9854	-0.64489	0.222147	-2.90299	0.00369618	0.0442424	-0.622543
GPX1	241.892	-0.637849	0.154094	-4.13935	3.48291e-05	0.000986877	-0.625213
DNAJC13	110.121	-0.646101	0.200343	-3.22498	0.00125982	0.019726	-0.626321
IFI30	199.097	-0.640859	0.156295	-4.10032	4.12584e-05	0.00113774	-0.628257
IFT80	102.293	-0.650135	0.196519	-3.30826	0.000938771	0.0158654	-0.630544
ZNF215	271.752	-0.642509	0.137661	-4.66733	3.05134e-06	0.000121994	-0.631197
GDF11	136.177	-0.660691	0.190371	-3.47054	0.000519421	0.00994872	-0.641861
BMP7	257.818	-0.654582	0.140443	-4.66084	3.14926e-06	0.0001243	-0.643819
BCKDHB	75.2188	-0.676682	0.23332	-2.90023	0.00372888	0.0443509	-0.64605
MNS1	179.15	-0.659425	0.158505	-4.16029	3.17847e-05	0.000908955	-0.646215
BCAP29	110.238	-0.670641	0.200605	-3.34308	0.000828528	0.0145393	-0.650524
SLC2A4RG	290.2	-0.667465	0.163044	-4.09377	4.2442e-05	0.00116629	-0.652209
ANKRD26P3	1154.98	-0.67482	0.185201	-3.64372	0.000268727	0.00578784	-0.655239
CDH3	134.809	-0.686786	0.214453	-3.2025	0.00136242	0.0208825	-0.6554
PEG3	232.16	-0.670201	0.153385	-4.36941	1.24582e-05	0.000406092	-0.657038
SLC29A1	395.954	-0.676542	0.136724	-4.94825	7.48831e-07	3.43906e-05	-0.665102
CCDC7	78.4826	-0.694465	0.217902	-3.18705	0.00143733	0.0217607	-0.671038
SPATA5	78.6561	-0.702206	0.228663	-3.07092	0.00213403	0.0293464	-0.673545
GPATCH11	168.245	-0.699271	0.159657	-4.37984	1.18768e-05	0.000388163	-0.684599
SECTM1	92.5451	-0.713996	0.21782	-3.27791	0.00104578	0.0171802	-0.686312
PDP1	112.45	-0.703769	0.18197	-3.8675	0.000109956	0.00270597	-0.686998
OLFM1	623.494	-0.698889	0.101214	-6.90506	5.01808e-12	5.84843e-10	-0.692462
E2F7	88.1406	-0.723443	0.235301	-3.07454	0.00210829	0.0291015	-0.693942
VRK2	102.244	-0.730922	0.242225	-3.01753	0.00254843	0.0333694	-0.698978
BSPRY	94.4371	-0.725254	0.21237	-3.41504	0.000637719	0.0117763	-0.699068
TNFRSF1A	355.968	-0.711147	0.125743	-5.65554	1.55358e-08	1.07223e-06	-0.700738
CLDND1	76.6775	-0.737906	0.245924	-3.00054	0.00269499	0.0347898	-0.702958
NFIC	776.886	-0.709965	0.0935442	-7.58962	3.20845e-14	4.77556e-12	-0.704612
PRUNE2	90.8193	-0.738742	0.219536	-3.36502	0.000765395	0.0136249	-0.712342
LOC100335030	82.3267	-0.751744	0.230599	-3.25996	0.0011143	0.0180894	-0.722665
ZNF829	94.0135	-0.756095	0.208114	-3.63309	0.000280052	0.00595485	-0.729244
DNAJC3	126.983	-0.754675	0.190206	-3.96768	7.25745e-05	0.00190358	-0.73196
ELK4	65.7117	-0.776128	0.250978	-3.09241	0.00198539	0.0279027	-0.739415
SIGIRR	320.733	-0.75233	0.140717	-5.34642	8.971e-08	5.01483e-06	-0.739608
RAB27A	82.8106	-0.785686	0.260408	-3.01714	0.00255175	0.0333694	-0.741625
TBK1	76.0976	-0.779708	0.241618	-3.22702	0.00125085	0.0196853	-0.745045
FAM161B	55.3693	-0.793618	0.273729	-2.89928	0.00374017	0.0443862	-0.750997
HIST2H2AC	86.6974	-0.777422	0.230678	-3.37015	0.000751261	0.013412	-0.751017
CNPY1	304.186	-0.769582	0.138565	-5.55396	2.79276e-08	1.77255e-06	-0.755823
IBA57	96.111	-0.78905	0.21734	-3.63049	0.00028288	0.00599434	-0.758153
ANO9	370.722	-0.776313	0.133529	-5.81383	6.1059e-09	4.59953e-07	-0.764551
CKLF	69.8857	-0.8149	0.255437	-3.19022	0.00142163	0.0216291	-0.76481
RAB3B	307.676	-0.779204	0.143539	-5.4285	5.68283e-08	3.35912e-06	-0.765146
CHM	98.6096	-0.799131	0.214495	-3.72563	0.000194825	0.00440013	-0.766374
BORA	77.6182	-0.847851	0.293379	-2.88995	0.00385301	0.0450332	-0.767627
IDI1	152.939	-0.792326	0.172188	-4.60153	4.19402e-06	0.000160411	-0.771584
P3H4	80.5901	-0.824924	0.266019	-3.101	0.00192868	0.0272308	-0.777456
SLC7A5	154.216	-0.807807	0.194423	-4.15489	3.25449e-05	0.000928543	-0.779377
BCAT2	79.887	-0.818284	0.233546	-3.50374	0.000458774	0.00886963	-0.784346
ACKR1	84.8774	-0.822255	0.234563	-3.50548	0.000455782	0.00885335	-0.787153
AKT1	86.7032	-0.833318	0.24518	-3.3988	0.000676813	0.0123872	-0.791716
CCDC171	96.1663	-0.82753	0.219575	-3.76878	0.00016405	0.00379637	-0.797188
DOCK10	50.9372	-0.861924	0.296937	-2.90272	0.0036994	0.0442424	-0.79806
GPR158	47.9131	-0.859867	0.29893	-2.87648	0.00402137	0.0465605	-0.798701
VWA1	82.9906	-0.826885	0.2134	-3.87481	0.000106708	0.00263654	-0.7993
PADI2	211.127	-0.81928	0.162996	-5.02637	4.9985e-07	2.37506e-05	-0.799336
RNF213	65.5259	-0.858562	0.261136	-3.28779	0.00100976	0.0166995	-0.807798
OBSCN	115.822	-0.839705	0.203359	-4.12916	3.64084e-05	0.00101533	-0.808748
STARD8	80.5785	-0.863573	0.245856	-3.51252	0.000443877	0.00867667	-0.813286
SLC22A18	62.8998	-0.869675	0.290489	-2.99383	0.00275499	0.0354164	-0.818124
TFAP2A	1668.78	-0.827694	0.0780982	-10.5981	3.04011e-26	1.25192e-23	-0.823463
CACNA1A	423.996	-0.835731	0.114063	-7.32692	2.35504e-13	3.09512e-11	-0.826866
CBFA2T3	175.958	-0.856346	0.172627	-4.96066	7.02535e-07	3.23848e-05	-0.830046
IGFBP2	232.832	-0.858793	0.192139	-4.46964	7.83495e-06	0.000269618	-0.830253
ALDOC	322.835	-0.846031	0.140024	-6.04203	1.52189e-09	1.30566e-07	-0.832663
KCNQ1OT1	2785.98	-0.838358	0.0876471	-9.56515	1.12035e-21	3.46021e-19	-0.832909
FGFR1OP2	118.835	-0.86935	0.211406	-4.11223	3.91853e-05	0.00108542	-0.836883
ADRA2B	114.612	-0.906103	0.24585	-3.6856	0.000228167	0.00503352	-0.843113
CYSLTR2	41.6155	-0.951849	0.324878	-2.92987	0.00339104	0.041643	-0.867266
CCDC136	40.8126	-0.944945	0.324765	-2.90963	0.00361862	0.0434868	-0.876189
TLE2	199.13	-0.91559	0.15279	-5.99246	2.06694e-09	1.71376e-07	-0.896745
XRCC2	37.936	-0.975775	0.337545	-2.8908	0.00384261	0.0450191	-0.897007
PIAS3	66.9404	-0.949262	0.251614	-3.77269	0.000161494	0.00376206	-0.899838
FAM213B	113.034	-0.948523	0.238976	-3.96912	7.21388e-05	0.00189618	-0.906696
CDK6	51.3666	-0.986104	0.313708	-3.14338	0.00167011	0.0244172	-0.90712
PLCB3	118.306	-0.951625	0.199368	-4.77322	1.81306e-06	7.69708e-05	-0.919231
MAP7D3	30.3442	-1.00494	0.351501	-2.859	0.00424973	0.0485223	-0.930845
ITPR2	82.1873	-0.960178	0.213511	-4.49709	6.88889e-06	0.000244556	-0.932024
SH2D5	74.004	-0.993193	0.257649	-3.85483	0.000115808	0.00283867	-0.93383
ADAM11	333.71	-0.952541	0.139151	-6.84539	7.62663e-12	8.64398e-10	-0.934539
LINGO1	82.2454	-0.983052	0.230593	-4.26314	2.01573e-05	0.000613357	-0.937017
PRR15L	163.025	-0.965824	0.17155	-5.63	1.80213e-08	1.19696e-06	-0.939524
SEMA3E	176.042	-0.974048	0.171815	-5.66916	1.43503e-08	1.00872e-06	-0.948014
SELM	209.148	-0.977048	0.163019	-5.99345	2.0544e-09	1.71376e-07	-0.952402
VSIG10	62.5702	-1.02114	0.260242	-3.92382	8.71548e-05	0.00222419	-0.963941
TNFAIP2	48.0211	-1.08728	0.346116	-3.14138	0.00168155	0.0245554	-0.969877
OPHN1	34.1983	-1.06609	0.331117	-3.21969	0.00128331	0.0199672	-0.981693
TMEM5	201.565	-1.01465	0.160196	-6.33379	2.39218e-10	2.32701e-08	-0.992194
PIK3R4	35.6432	-1.12252	0.363753	-3.08593	0.00202915	0.0282298	-0.997383
ENTPD2	54.8646	-1.08931	0.305023	-3.57123	0.000355309	0.00723144	-1.00036
KREMEN2	34.3313	-1.13433	0.367402	-3.08744	0.0020189	0.028119	-1.0031
TTC39A	37.5546	-1.17525	0.384171	-3.05919	0.00221934	0.0302624	-1.01108
CCDC88B	157.911	-1.05462	0.195666	-5.3899	7.04964e-08	4.08879e-06	-1.01834
WWC1	91.7554	-1.07097	0.225625	-4.74667	2.06797e-06	8.6821e-05	-1.01964
ZNF467	63.2488	-1.07996	0.253802	-4.25515	2.08909e-05	0.000629478	-1.02379
ST3GAL1	50.8528	-1.14269	0.333379	-3.42759	0.00060896	0.011347	-1.02403
FOXN2	53.728	-1.10001	0.283299	-3.88286	0.000103234	0.00257647	-1.02831
AMIGO2	31.1689	-1.24872	0.426685	-2.92656	0.00342735	0.0420055	-1.04782
GNG8	168.186	-1.07551	0.170564	-6.30562	2.87043e-10	2.72779e-08	-1.0479
LIPA	81.1086	-1.11878	0.242061	-4.62188	3.80273e-06	0.000147732	-1.0596
TCIRG1	59.9881	-1.13801	0.291949	-3.89798	9.69998e-05	0.0024307	-1.06548
TNFRSF1B	82.4189	-1.14496	0.262726	-4.35802	1.31244e-05	0.000426682	-1.06827
BOC	71.3203	-1.13611	0.25492	-4.45675	8.32127e-06	0.000283198	-1.06981
SNORA23	25.8456	-1.23148	0.412919	-2.98237	0.00286023	0.0365034	-1.07039
CACNA1H	48.0217	-1.19762	0.312547	-3.83181	0.000127202	0.00305136	-1.10049
HEXB	112.098	-1.13798	0.202047	-5.63223	1.77893e-08	1.1944e-06	-1.10069
PSTPIP1	22.5156	-1.40408	0.492918	-2.84851	0.00439242	0.0493769	-1.10725
KRT20	372.425	-1.12601	0.131815	-8.54238	1.31482e-17	2.80058e-15	-1.10981
KCNT1	83.9285	-1.18732	0.258009	-4.60186	4.18733e-06	0.000160411	-1.1128
FAM174B	78.3723	-1.18794	0.258106	-4.60254	4.17372e-06	0.000160411	-1.1253
PPP1R1B	410.787	-1.14986	0.138264	-8.31642	9.06581e-17	1.77776e-14	-1.13054
NYAP2	83.8454	-1.20722	0.267624	-4.51089	6.45577e-06	0.000231845	-1.13768
HIST1H1B	44.0066	-1.2615	0.320313	-3.93834	8.20488e-05	0.00211173	-1.16146
TBC1D8B	19.0013	-1.34962	0.459129	-2.93952	0.00328717	0.0405691	-1.16219
ZFHX2	50.9735	-1.24644	0.272372	-4.57622	4.73444e-06	0.000178321	-1.18512
PWAR5	22.3393	-1.43851	0.471454	-3.05122	0.00227913	0.0308732	-1.18591
ACSL6	67.1426	-1.41602	0.348336	-4.0651	4.80117e-05	0.0013036	-1.24337
HLA-E	80.4569	-1.32924	0.230106	-5.77665	7.62023e-09	5.60359e-07	-1.27861
STK32A	54.2845	-1.37317	0.301496	-4.55454	5.24992e-06	0.000193028	-1.27978
PDIA2	46.9457	-1.49092	0.315459	-4.72621	2.28754e-06	9.4833e-05	-1.3698
GRM3	13.0271	-1.91716	0.641971	-2.98637	0.00282313	0.0361794	-1.37724
C1orf145	14.0901	-1.69844	0.54664	-3.10706	0.00188959	0.0268631	-1.39172
CYBA	30.1435	-1.56873	0.418776	-3.74599	0.000179682	0.00411072	-1.39185
ITGB4	126.754	-1.49561	0.232058	-6.44499	1.15605e-10	1.15176e-08	-1.41188
METRN	20.9661	-1.65377	0.453892	-3.64354	0.000268919	0.00578784	-1.42007
AHNAK2	75.7268	-1.50793	0.23895	-6.31064	2.77878e-10	2.68196e-08	-1.44803
ERICH3	29.7303	-1.63706	0.384177	-4.26121	2.03324e-05	0.000617167	-1.48463
TPM2	13.4216	-1.99769	0.632733	-3.15725	0.00159267	0.023597	-1.49036
STOX1	53.9019	-1.60268	0.288046	-5.56398	2.63696e-08	1.7056e-06	-1.50974
RXRA	24.9844	-1.78673	0.440448	-4.05661	4.97896e-05	0.00134595	-1.51268
SYTL2	284.941	-1.55635	0.138432	-11.2427	2.51644e-29	1.41309e-26	-1.53319
CEBPD	16.7168	-1.90331	0.515921	-3.68914	0.00022501	0.00497276	-1.57242
SPTBN5	22.7182	-2.02761	0.530813	-3.81981	0.000133552	0.0031668	-1.58798
TMC5	17.0556	-1.90003	0.494355	-3.84346	0.000121312	0.00293861	-1.6009
PTGS1	34.693	-1.81715	0.390114	-4.65798	3.19321e-06	0.000125634	-1.60518
CRYBG3	304.814	-1.63307	0.14585	-11.1969	4.22362e-29	2.26863e-26	-1.60667
LDB3	24.435	-2.13752	0.536824	-3.98179	6.83974e-05	0.00180552	-1.61025
SAMD9	7.99853	-2.1988	0.738021	-2.97933	0.00288884	0.0368305	-1.63231
GABRD	17.4767	-2.21576	0.582978	-3.80075	0.000144257	0.00340106	-1.65096
MECOM	18.7048	-1.89603	0.456429	-4.15405	3.2664e-05	0.000929794	-1.68857
MARVELD3	23.5801	-2.12205	0.492862	-4.30557	1.66555e-05	0.000530315	-1.71758
CDKN1C	477.678	-1.88114	0.136649	-13.7663	4.06737e-43	4.18736e-40	-1.84338
KCNQ1	98.717	-2.04437	0.266598	-7.66837	1.74195e-14	2.75897e-12	-1.89482
MPPED1	13.8757	-2.82111	0.711596	-3.96449	7.35539e-05	0.00192518	-1.9717
SYDE2	22.9463	-2.18063	0.423884	-5.14439	2.68386e-07	1.35887e-05	-1.98964
PPIC	10.9706	-3.34069	0.880497	-3.7941	0.000148183	0.00348033	-1.99003
PLD5	30.9019	-2.40628	0.403109	-5.96931	2.38262e-09	1.96232e-07	-2.1568
CPAMD8	9.96122	-4.01125	1.00266	-4.00059	6.31853e-05	0.00167869	-2.32989
PHYHD1	142.651	0.568431	0.200067	2.84121	0.0044943	0.0501106	0.550049
C22orf39	378.206	0.347193	0.122282	2.83929	0.00452146	0.050368	0.342235
ABHD11	97.3593	0.61132	0.21546	2.83728	0.00454991	0.0506393	0.589793
CUTA	1212.01	0.245982	0.0867757	2.83469	0.00458697	0.0510058	0.244364
CREB3	100.332	0.612469	0.216289	2.83171	0.00462995	0.0514374	0.587874
GALNT16	19.0403	1.34994	0.476772	2.83142	0.00463416	0.0514379	1.11578
CDC5L	708.654	-0.294997	0.104242	-2.82992	0.00465596	0.0515982	-0.292377
ZNF488	22.0293	1.31959	0.46631	2.82985	0.00465695	0.0515982	1.10387
FAM69B	160.396	-0.479269	0.169456	-2.82828	0.00467992	0.0518062	-0.467556
HEBP2	428.025	-0.330733	0.117013	-2.82646	0.00470653	0.0520542	-0.327246
SPG20	45.638	0.945296	0.334716	2.82417	0.00474025	0.052367	0.854204
UFL1	151.822	-0.547444	0.193856	-2.82397	0.00474329	0.052367	-0.531902
PRKD2	60.5305	-0.758567	0.268786	-2.82219	0.00476962	0.0526106	-0.719447
BCL2	701.294	0.281848	0.0999	2.8213	0.0047829	0.05271	0.279316
NGFRAP1	1770.04	0.233689	0.08286	2.82029	0.00479806	0.05283	0.232224
ERGIC1	273.751	0.413529	0.146642	2.81999	0.00480253	0.0528322	0.40514
CENPQ	123.301	-0.507832	0.180128	-2.81929	0.00481306	0.0529009	-0.49554
MYO15A	1164.67	-0.285008	0.101123	-2.81842	0.00482609	0.0529969	-0.282039
CAMK1D	176.33	0.440716	0.156506	2.81596	0.00486315	0.0531676	0.431492
CRIP2	32.4125	-0.97516	0.346265	-2.81622	0.00485919	0.0531676	-0.909766
KAT5	469.527	0.326858	0.116062	2.81624	0.00485888	0.0531676	0.322813
LDOC1L	327.939	0.36518	0.129638	2.81692	0.00484869	0.0531676	0.359685
RPLP1	4826.41	0.203237	0.0721677	2.81617	0.00485998	0.0531676	0.202316
PI4K2A	135.434	0.486177	0.172686	2.81538	0.00487193	0.0532164	0.474113
HSPA8	565.747	-0.348226	0.123785	-2.81314	0.00490598	0.0535411	-0.343194
HSF2	1666.06	0.329469	0.117147	2.81243	0.00491682	0.053612	0.325377
TNPO2	1334.44	0.235166	0.0836331	2.81187	0.00492544	0.0536586	0.23375
VOPP1	183.967	0.590981	0.21026	2.81072	0.00494309	0.0538035	0.56751
CFAP44	124.611	-0.633923	0.225565	-2.81037	0.00494841	0.0538139	-0.60892
C2orf49	111.152	-0.574114	0.204381	-2.80903	0.00496905	0.0539435	-0.552554
RADIL	67.4022	0.763482	0.271776	2.80923	0.00496595	0.0539435	0.71241
CHST9	124.116	-0.564034	0.200855	-2.80817	0.00498241	0.053972	-0.544091
KIDINS220	860.478	0.255297	0.0909143	2.80811	0.00498339	0.053972	0.253425
TAGLN3	155.694	0.481682	0.171538	2.80802	0.00498478	0.053972	0.468883
ASB16-AS1	163.382	0.435575	0.155208	2.8064	0.00500985	0.0540707	0.427821
DCC	159.429	-0.568976	0.202743	-2.80639	0.00500998	0.0540707	-0.54406
LZTS3	168.227	-0.525344	0.187202	-2.8063	0.00501141	0.0540707	-0.509426
MAFK	129.821	0.502037	0.178885	2.80648	0.00500866	0.0540707	0.489296
SEC31B	381.056	0.366737	0.130698	2.80599	0.00501618	0.0540749	0.36114
CFDP1	389.159	-0.379015	0.135138	-2.80464	0.00503722	0.0542544	-0.373309
CELF3	561.256	0.658219	0.234894	2.8022	0.00507553	0.0545816	0.62705
IFT74	124.216	-0.498187	0.177788	-2.80214	0.00507643	0.0545816	-0.486793
LRRC47	1244.05	0.255307	0.0911467	2.80106	0.00509349	0.0547174	0.253411
ZNF518A	470.143	-0.331	0.1182	-2.80033	0.00510503	0.0547937	-0.32717
APLN	30.8139	1.23126	0.440046	2.79804	0.00514145	0.0551367	1.02064
C20orf166-AS1	124.826	-0.560762	0.200454	-2.79745	0.00515074	0.0551406	-0.537821
TIMP2	410.685	0.3231	0.115493	2.79757	0.00514892	0.0551406	0.319238
B4GALT2	1029.86	0.288256	0.103085	2.7963	0.0051691	0.0552336	0.285489
KIF5B	1578.29	-0.224242	0.080207	-2.79579	0.00517731	0.0552336	-0.222985
PRR14L	498.465	-0.330044	0.118042	-2.79599	0.00517418	0.0552336	-0.326172
RGL3	65.7455	-0.773396	0.276558	-2.79651	0.0051658	0.0552336	-0.724029
GCC1	165.494	0.459765	0.164491	2.79508	0.00518873	0.0553077	0.449083
UBE2J2	559.277	0.389066	0.139248	2.79406	0.00520514	0.0554218	0.382151
ZC3H4	374.102	0.367274	0.131458	2.79385	0.00520841	0.0554218	0.361508
B4GALT3	410.569	0.389221	0.139376	2.7926	0.00522859	0.0555689	0.382584
CD151	309.986	-0.330051	0.118194	-2.79244	0.00523123	0.0555689	-0.326552
TMED2	256.755	-0.393827	0.141054	-2.79203	0.0052378	0.0555909	-0.387216
PTPRT	58.9757	0.856825	0.306914	2.79174	0.00524248	0.0555928	0.793066
NT5DC1	90.4016	-0.613106	0.219804	-2.78933	0.00528174	0.0559611	-0.590671
NFATC1	23.5321	-1.27121	0.456076	-2.78727	0.00531547	0.0562702	-1.06851
SNRNP25	220.981	-0.409606	0.147025	-2.78597	0.00533673	0.0564414	-0.402383
TJP3	54.8639	-0.739844	0.265584	-2.78573	0.00534078	0.0564414	-0.70055
ECT2	292.311	-0.367874	0.132077	-2.7853	0.00534783	0.0564676	-0.362246
NTRK3	9.40217	2.60514	0.936099	2.78298	0.00538629	0.0568251	1.38386
SYNGR2	529.4	-0.323129	0.11615	-2.78199	0.00540269	0.0569496	-0.319381
CCNE2	229.78	-0.419986	0.150986	-2.78162	0.00540888	0.0569661	-0.412347
CCNC	563.461	0.307923	0.110739	2.78063	0.00542537	0.0570912	0.304545
UQCRFS1	329.539	0.360587	0.129728	2.77955	0.00544341	0.0572323	0.354714
SNHG6	1104.52	-0.248109	0.0892754	-2.77914	0.00545024	0.0572553	-0.246148
ING4	277.532	0.395994	0.142525	2.77842	0.00546237	0.057334	0.388452
NIM1K	88.1478	-0.617804	0.222455	-2.77721	0.00548271	0.0574719	-0.59076
TAF15	1240.9	0.217357	0.0782681	2.77709	0.00548481	0.0574719	0.216226
INSR	450.63	-0.359054	0.129312	-2.77664	0.00549234	0.057502	-0.353361
LINC01158	100.099	0.691991	0.249293	2.77581	0.00550639	0.0576003	0.650084
CORO2A	213.062	0.472257	0.170181	2.77503	0.00551966	0.0576903	0.459496
FLI1	12.9312	-1.60206	0.577545	-2.77392	0.0055386	0.0578393	-1.29189
SNORA2B	18.069	-1.45459	0.524634	-2.77259	0.00556122	0.0580264	-1.17833
MFNG	302.499	-0.417141	0.15053	-2.77115	0.0055858	0.0581846	-0.408128
TMEM68	41.2768	-0.908837	0.327949	-2.77128	0.00558371	0.0581846	-0.823612
CEP250	217.913	-0.397745	0.143589	-2.77003	0.00560519	0.0582883	-0.391232
DNMT3A	466.111	-0.340414	0.122892	-2.77003	0.00560507	0.0582883	-0.336125
NOL8	312.204	-0.337749	0.121981	-2.76887	0.00562508	0.0584459	-0.333812
VEGFB	328.368	-0.370541	0.133851	-2.7683	0.00563487	0.0584985	-0.364815
RNF6	101.895	-0.595509	0.215199	-2.76726	0.00565304	0.0586379	-0.57393
RFC1	870.475	-0.258301	0.0933546	-2.76688	0.0056596	0.0586566	-0.256392
FBLN7	64.4507	-0.749514	0.27101	-2.76563	0.00568125	0.0588317	-0.70616
BRD9	664.399	0.275722	0.0997267	2.76478	0.00569617	0.0589367	0.273369
MTCH1	1643.46	0.265173	0.0960133	2.76184	0.00574773	0.0594204	0.263045
TMEM180	88.3715	0.597032	0.216193	2.76156	0.00575253	0.0594204	0.574542
ACTR1A	234.479	0.427172	0.154718	2.76098	0.00576289	0.0594777	0.419125
OSBPL7	152.873	0.453203	0.164283	2.75867	0.00580363	0.0598481	0.443581
CDC16	421.061	-0.318195	0.115422	-2.7568	0.00583706	0.0600732	-0.314962
FANCI	306.029	-0.392946	0.142537	-2.7568	0.00583693	0.0600732	-0.385599
FGFR3	54.7558	0.815502	0.295833	2.75663	0.00584004	0.0600732	0.75685
WWOX	126.394	-0.511043	0.185473	-2.75535	0.00586302	0.0602594	-0.496693
LIN7B	93.7618	0.639814	0.232318	2.75404	0.0058865	0.0604504	0.610131
ASUN	145.841	-0.469561	0.17064	-2.75176	0.00592754	0.0607753	-0.458543
SREK1IP1	244.043	-0.39243	0.142612	-2.75174	0.00592798	0.0607753	-0.385838
PIGM	551.369	0.30586	0.111195	2.75066	0.00594756	0.0609255	0.302488
ZNF860	8.19633	2.30794	0.839367	2.74962	0.00596652	0.0610691	1.39998
UBE2Q1	498.312	-0.276857	0.10076	-2.74769	0.00600165	0.0613778	-0.274411
RBBP9	43.5334	0.843526	0.307263	2.74529	0.00604568	0.0617769	0.778415
OVOL2	33.2119	0.955177	0.348256	2.74275	0.00609276	0.0622066	0.86654
CPNE1	243.436	0.386599	0.141065	2.74058	0.00613313	0.0625671	0.380719
AP1M1	233.305	0.424058	0.154797	2.73945	0.00615413	0.0627295	0.415465
SPNS2	110.874	0.69508	0.253855	2.7381	0.00617954	0.0629365	0.653437
SEC63	1569.94	-0.230662	0.0842838	-2.73673	0.00620525	0.0631463	-0.22919
C1orf131	220.567	-0.426595	0.155937	-2.7357	0.0062248	0.0632932	-0.418059
NCAPD3	134.071	-0.477423	0.17455	-2.73517	0.00623483	0.063343	-0.466096
CBLB	69.395	0.685872	0.250869	2.73399	0.00625723	0.0634662	0.650919
CLSPN	833.261	-0.258643	0.0945938	-2.73425	0.00625226	0.0634662	-0.256697
MYLIP	95.5514	0.594559	0.217622	2.73208	0.00629361	0.0637829	0.572296
C3orf18	29.6061	1.41006	0.516273	2.73124	0.00630971	0.063789	1.07874
SNAPC1	80.4729	-0.596667	0.218448	-2.73139	0.00630676	0.063789	-0.574791
ST6GALNAC2	289.428	0.384145	0.140645	2.73131	0.00630831	0.063789	0.377299
UBE2R2	959.019	0.254549	0.0932322	2.73027	0.00632831	0.0639247	0.252573
LINC00592	16.3025	-1.54817	0.567146	-2.72976	0.0063381	0.0639713	-1.19487
MICALCL	68.0776	0.704775	0.258282	2.7287	0.00635848	0.0641247	0.671212
AP3B1	88.6338	-0.627366	0.229996	-2.72772	0.00637731	0.0641884	-0.601943
COL8A1	1129.58	0.293358	0.107541	2.72787	0.00637444	0.0641884	0.290455
FLNB	577.253	0.290604	0.106544	2.72756	0.00638039	0.0641884	0.28741
ARHGEF3	47.4282	0.775345	0.284512	2.72518	0.00642671	0.0646018	0.724658
ZFR	727.954	-0.280476	0.102943	-2.72457	0.00643852	0.0646679	-0.278033
THOC2	998.884	-0.241869	0.0887874	-2.72413	0.00644702	0.0647006	-0.240224
LOC728392	171.431	0.444991	0.163399	2.72333	0.00646273	0.0647531	0.435408
RASSF6	6.85705	-2.51131	0.922142	-2.72334	0.00646248	0.0647531	-1.47132
CTR9	904.004	-0.257739	0.0946568	-2.72288	0.00647147	0.0647881	-0.255777
ZNF462	218.872	0.46836	0.172103	2.72139	0.00650081	0.0650292	0.455175
HINT1	4552.39	0.293941	0.108049	2.72044	0.00651953	0.065111	0.290845
WDR90	688.674	0.300145	0.110321	2.72066	0.00651518	0.065111	0.296854
XYLB	48.6513	-0.77462	0.285255	-2.71553	0.00661695	0.0660306	-0.730239
ACOT13	78.0132	-0.620693	0.228676	-2.71429	0.00664174	0.0661598	-0.594997
CCDC146	26.3759	-1.07773	0.397088	-2.71408	0.00664597	0.0661598	-0.97527
HOOK1	394.664	-0.346099	0.127507	-2.71435	0.00664063	0.0661598	-0.341492
P2RY1	45.5226	0.862526	0.318091	2.71157	0.00669653	0.0666094	0.793573
GRIN2A	18.941	3.09013	1.13993	2.7108	0.00671214	0.0666854	1.3326
TMEM177	102.211	0.561461	0.207131	2.71066	0.00671497	0.0666854	0.541766
MEX3D	54.2918	0.87128	0.321704	2.70833	0.00676236	0.0671021	0.801244
LMF2	485.276	-0.29315	0.108331	-2.70605	0.00680886	0.0675021	-0.290567
NMU	73.0197	0.792286	0.292808	2.70582	0.00681359	0.0675021	0.73701
TMEM158	58.6719	0.822741	0.304203	2.70457	0.00683919	0.0677014	0.751256
CD46	162.03	-0.42753	0.158207	-2.70235	0.00688515	0.0681018	-0.418599
IQGAP3	147.266	0.4508	0.166964	2.69998	0.00693433	0.0684786	0.441061
SYN3	16.3065	1.36084	0.503979	2.70019	0.00693	0.0684786	1.15096
IMP3	878.621	0.30474	0.112984	2.6972	0.00699263	0.0689929	0.301143
PFN1	418.943	-0.380334	0.141023	-2.69696	0.00699758	0.0689929	-0.373746
TMEM14B	128.156	-0.548329	0.203545	-2.6939	0.00706215	0.069574	-0.527484
MRI1	151.557	-0.47924	0.177951	-2.6931	0.00707903	0.0695852	-0.466821
PRRC2C	3820.69	-0.238855	0.0886931	-2.69305	0.00708019	0.0695852	-0.237247
SRSF8	289.269	0.397171	0.147461	2.69341	0.00707261	0.0695852	0.389243
AP1B1	796.854	0.269817	0.100284	2.69053	0.00713376	0.0699448	0.267369
RPGRIP1L	265.278	-0.379777	0.141148	-2.69062	0.00713186	0.0699448	-0.373758
SH2D3C	11.5786	1.76906	0.657405	2.69097	0.00712447	0.0699448	1.28236
PRDM13	304.726	0.40469	0.150442	2.69	0.00714511	0.0700006	0.395094
LGSN	253.545	-0.386947	0.143916	-2.68871	0.00717286	0.0702167	-0.379807
ARNT2	224.676	0.415357	0.154515	2.68813	0.00718528	0.0702826	0.406539
FAM162A	243.327	-0.396594	0.147599	-2.68698	0.00721019	0.0703591	-0.38848
TPCN2	115.561	0.563626	0.209723	2.68747	0.00719946	0.0703591	0.541903
TRAM1	73.1788	-0.673712	0.250718	-2.68714	0.00720676	0.0703591	-0.637752
KHDRBS1	1746.64	0.232064	0.086399	2.68596	0.00723211	0.0705173	0.230563
PURA	628.733	-0.251084	0.0935863	-2.68291	0.00729844	0.071108	-0.249444
CAB39	74.0052	-0.634856	0.236673	-2.68241	0.00730929	0.0711575	-0.605739
NDUFAF2	84.1212	0.584856	0.218077	2.68188	0.007321	0.0712155	0.563025
CCDC47	1026.78	-0.272885	0.101762	-2.6816	0.00732713	0.071219	-0.270523
FLAD1	585.068	0.283208	0.105629	2.68115	0.00733694	0.0712583	0.280543
DSCAM	84.6774	0.763616	0.285056	2.67883	0.00738798	0.0716976	0.694914
MYL6B	552.021	0.277634	0.103698	2.67732	0.00742132	0.0719647	0.274949
OXCT1	327.974	-0.35316	0.131977	-2.67592	0.00745241	0.0722094	-0.347285
CCDC64	105.961	-0.583651	0.218149	-2.67548	0.00746232	0.0722488	-0.563082
LUZP2	95.1453	-0.622819	0.232923	-2.67392	0.00749696	0.0725273	-0.592973
KRCC1	106.572	-0.542875	0.203049	-2.67362	0.00750378	0.0725366	-0.525603
DOK4	78.1704	0.68839	0.257523	2.67312	0.00751486	0.0725868	0.652024
GRM4	486.266	0.377411	0.141239	2.67215	0.00753671	0.0727411	0.370767
AP3B2	98.2191	0.533887	0.199851	2.67143	0.00755288	0.072814	0.51813
EPS8L2	327.736	-0.387338	0.145001	-2.67129	0.00755606	0.072814	-0.380292
ANK1	239.493	-0.407111	0.152492	-2.66971	0.00759157	0.0730445	-0.398836
MAGT1	106.478	0.529602	0.198375	2.6697	0.0075918	0.0730445	0.512125
SBF1	391.236	0.351297	0.131626	2.66891	0.00760972	0.0731599	0.346257
SNX22	433.969	0.305913	0.11472	2.66661	0.00766196	0.0736049	0.302437
ITGA7	44.1876	0.826647	0.310232	2.66461	0.00770781	0.0739878	0.759141
ARHGEF17	490.592	0.331558	0.124511	2.66287	0.0077477	0.0742625	0.326961
CSNK1G3	303.156	-0.357724	0.134349	-2.66266	0.00775263	0.0742625	-0.352755
PLEKHG2	57.9658	0.737737	0.277103	2.66232	0.00776048	0.0742625	0.688005
TOB2	102.912	-0.58997	0.221596	-2.66236	0.00775938	0.0742625	-0.563271
IQCH-AS1	77.7498	0.650871	0.244505	2.662	0.00776784	0.0742754	0.617015
RPS13	4360.93	0.258322	0.0970522	2.66168	0.00777526	0.0742889	0.256202
EN2	18.3442	1.40249	0.527035	2.6611	0.0077885	0.074358	1.09571
PUS7L	286.925	-0.366351	0.137695	-2.6606	0.00780025	0.0744126	-0.360455
PCM1	1726.1	-0.214541	0.0806481	-2.6602	0.00780932	0.0744416	-0.213346
C14orf142	35.0803	-0.99441	0.373869	-2.65978	0.00781919	0.0744782	-0.866798
ADRBK2	34.3585	-0.889633	0.33464	-2.65848	0.00784941	0.0746704	-0.812462
PAXIP1	138.232	-0.544403	0.204787	-2.65839	0.00785146	0.0746704	-0.524156
CD2AP	256.404	-0.369881	0.139183	-2.65752	0.00787189	0.0748071	-0.364283
HSPA9	422.023	-0.298437	0.112324	-2.65693	0.00788553	0.0748217	-0.295056
JUND	1118.02	0.234738	0.0883448	2.65707	0.00788231	0.0748217	0.233161
TTC39C	109.189	0.554695	0.208837	2.65611	0.00790472	0.0749462	0.533421
BRCA2	252.204	-0.348157	0.131193	-2.65378	0.00795946	0.0753818	-0.343877
PABPC1	2897.86	-0.260913	0.0983245	-2.65359	0.00796395	0.0753818	-0.258802
SLC25A51	92.9402	0.602715	0.227194	2.65287	0.00798117	0.0753818	0.57639
SUSD6	101.613	0.646604	0.243691	2.65337	0.00796923	0.0753818	0.609056
TPPP3	17.8777	-1.27244	0.479637	-2.65292	0.00797987	0.0753818	-1.0868
PTPRF	796.36	-0.262954	0.0991689	-2.65158	0.00801158	0.0756112	-0.26052
ATG2A	352.902	0.32259	0.121687	2.65098	0.00802589	0.0756885	0.318387
SLK	167.799	-0.424548	0.160362	-2.64743	0.00811062	0.0764292	-0.415807
STIP1	1229.27	0.270295	0.102163	2.64571	0.0081519	0.0767596	0.267902
JAM3	84.5383	0.603777	0.228409	2.64341	0.00820766	0.0772257	0.578389
CELF5	257.506	-0.351485	0.133086	-2.64103	0.00826554	0.0777111	-0.34592
GMPS	116.451	-0.533399	0.201988	-2.64075	0.00827222	0.0777148	-0.516689
CCP110	908.747	-0.309555	0.117297	-2.63907	0.0083133	0.0780414	-0.30592
CHD2	1318.54	-0.233609	0.0886072	-2.63645	0.00837777	0.0784678	-0.232045
PRPF19	850.307	0.268232	0.101736	2.63655	0.00837534	0.0784678	0.265753
TRPM2	242.852	-0.427359	0.162096	-2.63646	0.00837752	0.0784678	-0.416002
FIGN	20.7284	1.17769	0.447135	2.63385	0.00844235	0.0789529	1.02974
RFWD3	225.53	0.404397	0.153527	2.63405	0.00843733	0.0789529	0.396307
PIK3C2B	114.849	-0.535467	0.203396	-2.63263	0.00847265	0.0791763	-0.515523
UCHL5	590.479	-0.289869	0.110142	-2.63179	0.00849372	0.0793133	-0.286869
WWC2	118.015	0.542414	0.206129	2.63143	0.00850275	0.0793376	0.523704
COPB2	233.525	-0.374174	0.142235	-2.63068	0.00852148	0.0794523	-0.367866
STAP2	119.432	0.569126	0.216363	2.63042	0.00852792	0.0794525	0.544926
GALNT13	60.3971	-0.701632	0.267094	-2.62691	0.00861639	0.0802162	-0.660453
SP1	119.732	-0.575391	0.219148	-2.62558	0.00865011	0.0804695	-0.55277
ZMAT4	19.8441	1.16364	0.443358	2.6246	0.00867518	0.080642	1.00214
FAM101B	59.7889	-0.736007	0.280567	-2.62328	0.00870873	0.080787	-0.681699
PRKDC	1034.84	-0.269478	0.102728	-2.62322	0.0087104	0.080787	-0.267118
TMEM198	176.543	0.501741	0.191261	2.62333	0.00870744	0.080787	0.486348
UHMK1	306.626	-0.333785	0.12741	-2.61977	0.00879883	0.081546	-0.32939
TGDS	16.0072	-1.3889	0.530357	-2.6188	0.00882408	0.0817187	-1.11945
BDP1	1354.82	-0.262736	0.100411	-2.6166	0.00888105	0.0821846	-0.260579
FIBP	622.645	0.303153	0.115901	2.61562	0.00890662	0.0823595	0.299782
LOC100507006	7.17099	2.2502	0.860868	2.61387	0.00895234	0.0827204	1.45793
SRPK1	489.673	-0.272116	0.104132	-2.61319	0.00897027	0.0827626	-0.269559
ZNF212	132.51	0.475163	0.181833	2.61318	0.0089703	0.0827626	0.461631
FGD4	153.77	0.465495	0.178252	2.61144	0.00901608	0.0831229	0.452471
ALCAM	85.5765	0.57484	0.220173	2.61086	0.00903156	0.0831584	0.553665
LOC389765	43.3942	-0.803201	0.307647	-2.61079	0.0090334	0.0831584	-0.748791
GTF2H4	217.127	0.377411	0.144653	2.60908	0.00907872	0.0835134	0.371131
TWF2	119.323	-0.524773	0.201193	-2.60831	0.00909918	0.0836393	-0.508019
TTF2	184.768	-0.407416	0.156313	-2.60641	0.00914967	0.0840409	-0.399208
SCN1A	8.45489	2.03427	0.780938	2.6049	0.00919011	0.0843497	1.33387
EIF6	482.237	0.317651	0.121956	2.60463	0.00919736	0.0843536	0.313607
LRP10	23.4519	-1.03276	0.396646	-2.60375	0.00922112	0.0845087	-0.931862
[truncated: 25,137 more rows]

## Sheet: Table 4
Table 4: Differential gene expression analysis of mouse Merkel cells.
[truncated: 20,169 more rows]

[truncated: 7 more sheets: Table 5, Table 6, Table 7, Table 8, Table 9, Table 10, Table 11]
