# Supplementary material for: LSD1 inhibition induces differentiation and cell death in Merkel cell carcinoma
Source: EMBO Mol Med. 2020 Oct 7;12(11):e12525. doi: 10.15252/emmm.202012525 (PMC7645387; doi:10.15252/emmm.202012525)
Supplement: Supplementary file 10 — Source Data for Figure 6 [file EMMM-12-e12525-s008.zip]

Archive with 6 entries (5 files):
- EMM-2020-12525_SourceDataforFigure6/
- __MACOSX/._EMM-2020-12525_SourceDataforFigure6
- EMM-2020-12525_SourceDataforFigure6/EMM-2020-12525_SourceDataforFigure6.pdf
- __MACOSX/EMM-2020-12525_SourceDataforFigure6/._EMM-2020-12525_SourceDataforFigure6.pdf
- EMM-2020-12525_SourceDataforFigure6/EMM-2020-12525_SourceDataforFigure6.xlsx
- __MACOSX/EMM-2020-12525_SourceDataforFigure6/._EMM-2020-12525_SourceDataforFigure6.xlsx
