# Supplementary material for: LSD1 inhibition induces differentiation and cell death in Merkel cell carcinoma
Source: EMBO Mol Med. 2020 Oct 7;12(11):e12525. doi: 10.15252/emmm.202012525 (PMC7645387; doi:10.15252/emmm.202012525)
Supplement: Supplementary file 10 — Source Data for Figure 6 [file EMMM-12-e12525-s008.zip › EMM-2020-12525_SourceDataforFigure6/EMM-2020-12525_SourceDataforFigure6.xlsx]

## Sheet: Contents
Sheet	Content
Table 1	LSD1-coIP MS results.
Table 2	LSD1-coIP Metascape analysis.
Table 3	LSD1-coIP MS results + LSD1i.
Table 4	PeTa nuclear TMT-MS results after 24h of 100 nM GSK-LSD1.
Table 5	HMG20B AA conservation score.

## Sheet: Table1
Table 1: LSD1-coIP MS results.
Contaminant	Log2fc	Pvalue	Gene_Symbol	Ensembl_Gene_ID
TRUE	0.018	0.976189
TRUE	-0.233	0.705165
TRUE	-0.28	0.663415
TRUE	-0.279	0.65918
TRUE	2.219	0.0731233	KRT1	ENSG00000167768.4
TRUE	1.922	0.05665	KRT10	ENSG00000186395.7
TRUE	2.246	0.158289
TRUE	2.284	0.0794946	KRT2	ENSG00000172867.3
TRUE	5.204	0.00493236
TRUE
TRUE	2.06	0.346793
TRUE
TRUE			KRT6C; KRT6A	ENSG00000170465.9
TRUE	4.002	0.0242823	KRT5	ENSG00000186081.11
FALSE	7.532	0.000554154	HSPD1	ENSG00000144381.16
FALSE	7.787	0.000433075	KDM1A	ENSG00000004487.15
FALSE	6.199	0.000731425	GSE1	ENSG00000131149.18
TRUE	2.437	0.0307509
TRUE			KRT76	ENSG00000185069.2
FALSE	1.98	0.120155	EEF1A1	ENSG00000156508.17
TRUE
FALSE	-0.202	0.864122	RCC2	ENSG00000281540.2; ENSG00000179051.13
FALSE	1.1	0.420602	TUBA1A	ENSG00000167552.13
FALSE	0.068	0.918477	SUB1	ENSG00000113387.11
TRUE	2.397	0.340233
FALSE	2.505	0.125653	HSPA8	ENSG00000109971.13
FALSE	6.25	0.000673067	RCOR1	ENSG00000089902.9
FALSE	1.943	0.155442	TUBB	ENSG00000232575.10; ENSG00000196230.12; ENSG00000227739.10; ENSG00000224156.10; ENSG00000235067.10; ENSG00000229684.10; ENSG00000183311.16; ENSG00000232421.10
TRUE
FALSE	2.976	0.240572	GAPDH	ENSG00000111640.14
TRUE	-1.522	0.565846
TRUE
FALSE	4.846	0.0773404	HDAC2	ENSG00000196591.11
FALSE	2.864	0.248204	HMGB2	ENSG00000164104.11
FALSE	2.226	0.200346	ENO1	ENSG00000074800.13
TRUE
FALSE	0.463	0.728722	HSPA2	ENSG00000126803.9
FALSE	1.518	0.4161	TUBA4A	ENSG00000127824.13
FALSE			TUBB2A	ENSG00000137267.5
FALSE	2.651	0.270213	HMGB1	ENSG00000189403.14
TRUE	4.066	0.031192
FALSE	1.805	0.287137	HSP90AA1	ENSG00000080824.18
FALSE			TUBB4B	ENSG00000188229.5
FALSE			ACTA1	ENSG00000143632.14
TRUE			KRT7	ENSG00000135480.15
FALSE			HSP90AB1	ENSG00000096384.19
TRUE	2.267	0.149775	HRNR	ENSG00000197915.5
FALSE	0.59	0.430578	RPL7A	ENSG00000280858.2; ENSG00000148303.16
FALSE	0.782	0.552145	HSPA5	ENSG00000044574.7
FALSE	0.089	0.891427	MAP2	ENSG00000078018.19
FALSE	2.161	0.331412	PPIB	ENSG00000166794.4
FALSE	4.187	0.000778985	RCOR3	ENSG00000117625.13
FALSE			DSP	ENSG00000096696.13
FALSE	3.676	0.0308573	RCOR2	ENSG00000167771.5
FALSE	0.451	0.687491	PPIL4	ENSG00000131013.3
FALSE	3.176	0.0506463	ATP5A1	ENSG00000152234.15
FALSE			NCL	ENSG00000115053.15
TRUE
FALSE	1.066	0.436535	HSPA9	ENSG00000113013.12
TRUE
FALSE	4.728	0.00957275	HMG20B	ENSG00000064961.18
FALSE	0.978	0.523129	PKM	ENSG00000067225.17
FALSE			HDAC1	ENSG00000116478.11
FALSE	1.104	0.456222	DSG1	ENSG00000134760.5
FALSE	1.298	0.158773	ZNF554	ENSG00000172006.11
FALSE			ATP5B	ENSG00000110955.8
TRUE	0.488	0.572576
FALSE	1.544	0.344243	PGK1	ENSG00000102144.13
FALSE	1.763	0.497203	STMN1	ENSG00000117632.22
TRUE			KRT78	ENSG00000170423.12
FALSE			ALDOA	ENSG00000149925.17
FALSE			PRDX2	ENSG00000167815.11
FALSE	2.923	0.0154946	KPRP	ENSG00000203786.6
FALSE			DDB1	ENSG00000167986.13
FALSE	-1.461	0.394453	PPEF1	ENSG00000086717.18
TRUE	5.831	0.000243841
FALSE			YWHAZ	ENSG00000164924.17
FALSE	2.099	0.331948	RPL38	ENSG00000172809.12
FALSE	1.97	0.147352	HSPA6	ENSG00000173110.7
FALSE	0.564	0.81697	CFL1	ENSG00000172757.12
FALSE			ENO2	ENSG00000111674.8
FALSE	-0.364	0.576924	ZMYM2	ENSG00000121741.16
FALSE	0.129	0.829652	TMA7	ENSG00000232112.3
FALSE	0.553	0.789045	RPS25	ENSG00000280831.2; ENSG00000118181.10
FALSE	2.432	0.12503	LDHA	ENSG00000134333.13
FALSE	5.686	0.0171564	SERF2	ENSG00000140264.19
FALSE	4.247	0.140636	CRIP1	ENSG00000257341.5; ENSG00000213145.9
FALSE	4.693	0.0199987	HMG20A	ENSG00000140382.14
FALSE			CKB	ENSG00000166165.12
FALSE			LUC7L2	ENSG00000146963.17
FALSE			FRG1	ENSG00000283153.1; ENSG00000283630.1; ENSG00000109536.11; ENSG00000275145.3
FALSE	3.232	0.0406149	PDAP1	ENSG00000106244.12
FALSE	3.618	0.0149369	SRSF3	ENSG00000112081.16
FALSE	0.201	0.911001	RPS19	ENSG00000105372.6
TRUE	-1.008	0.721234
FALSE			YWHAQ	ENSG00000134308.13
FALSE	6.082	0.000130105	TPR	ENSG00000047410.13
FALSE			ENO3	ENSG00000108515.17
TRUE
FALSE	2.561	0.0970587	CNBP	ENSG00000169714.16
TRUE
TRUE
FALSE	1.251	0.169539	DEK	ENSG00000124795.14
TRUE	3.344	0.132237	GSTP1	ENSG00000084207.15
FALSE			YWHAE	ENSG00000108953.16; ENSG00000274474.3
FALSE			HSPA1B; HSPA1A	ENSG00000232804.5; ENSG00000234475.5; ENSG00000231555.4; ENSG00000235941.5; ENSG00000204389.9; ENSG00000204388.6; ENSG00000212866.6; ENSG00000237724.5; ENSG00000224501.5
FALSE			YWHAB	ENSG00000166913.12
FALSE	2.177	0.270093	TPI1	ENSG00000111669.14
FALSE			FKBP3	ENSG00000100442.10
FALSE			JUP	ENSG00000173801.16
FALSE			HMGN2	ENSG00000198830.10
FALSE			HSP90AB4P
FALSE
FALSE			KLK11	ENSG00000167757.13
FALSE			RPS29	ENSG00000213741.9
FALSE	-1.222	0.488464	RPS8	ENSG00000142937.11
FALSE	1.599	0.33173	RPL22	ENSG00000116251.9
FALSE			PTMA	ENSG00000187514.16
FALSE			EDF1	ENSG00000107223.12
FALSE			CD44	ENSG00000026508.17
FALSE			YWHAH	ENSG00000128245.14
FALSE	2.636	0.0891485	UBA52	ENSG00000221983.7
FALSE	2.07	0.224553	RPS28	ENSG00000233927.4
FALSE	4.295	0.000654318	S100A7	ENSG00000143556.8
FALSE			RPS3	ENSG00000149273.14
FALSE	1.532	0.1837	SRSF2	ENSG00000161547.16
FALSE			LDHB	ENSG00000111716.12
FALSE	-0.616	0.755658	RPL36AL	ENSG00000165502.6
FALSE			HIST1H1B	ENSG00000184357.4
FALSE			NACA	ENSG00000196531.10
FALSE			PFN1	ENSG00000108518.7
FALSE			MTHFD1
TRUE	3.264	0.117334
FALSE			SLC25A5	ENSG00000005022.5
FALSE	2.739	0.118621	PIP	ENSG00000159763.3
FALSE	1.053	0.355638	RPL4	ENSG00000174444.14
FALSE			NPM1	ENSG00000181163.13
FALSE			PARP1	ENSG00000143799.12
FALSE			MIF	ENSG00000276701.2; ENSG00000240972.1
FALSE			UCHL1	ENSG00000154277.12
FALSE			ABCF1	ENSG00000225989.9; ENSG00000232169.9; ENSG00000204574.12; ENSG00000206490.11; ENSG00000236149.9; ENSG00000236342.8; ENSG00000231129.8
FALSE			HSP90B1	ENSG00000166598.14
FALSE			RPL6	ENSG00000089009.15
TRUE			FLG2	ENSG00000143520.6
FALSE	0.789	0.598743	ARL6IP4	ENSG00000182196.13
FALSE			SRSF1	ENSG00000136450.12
FALSE			CPSF6	ENSG00000111605.16
TRUE	0.76	0.495165	PRSS3	ENSG00000010438.16
FALSE			RPL18	ENSG00000063177.12
FALSE			RPL8	ENSG00000161016.17
FALSE	3.06	0.0961552	HIST1H1C	ENSG00000187837.3
FALSE			DDX46	ENSG00000145833.15
FALSE	3.342	0.094839	S100A8	ENSG00000143546.9
FALSE			GOT2	ENSG00000125166.12
FALSE			HSPE1	ENSG00000115541.10
FALSE			RPS20	ENSG00000008988.9
FALSE			RPSA	ENSG00000168028.13
FALSE			EIF5A	ENSG00000132507.17
FALSE			EEF2	ENSG00000167658.15
FALSE	3.674	0.0916535	RPLP2	ENSG00000177600.8
FALSE			RPS3A	ENSG00000145425.9
FALSE	3.34	0.0972766	S100A9	ENSG00000163220.10
FALSE			PA2G4	ENSG00000170515.13
FALSE			CLTC	ENSG00000141367.11
FALSE			P4HB	ENSG00000185624.14
FALSE			NAT10	ENSG00000135372.8
FALSE			CATSPERD	ENSG00000174898.15
TRUE	3.344	0.117286	TXN	ENSG00000136810.12
FALSE			CASP14	ENSG00000105141.5
FALSE			RPLP0	ENSG00000089157.15
FALSE			ZMAT2	ENSG00000146007.10
TRUE			ANXA5	ENSG00000164111.14
FALSE			FHL2	ENSG00000115641.18
FALSE			RPS4X	ENSG00000198034.10
FALSE			ATPIF1	ENSG00000130770.17
FALSE			CALML5	ENSG00000178372.7
FALSE			SNRNP27	ENSG00000124380.10
FALSE			SLC25A6	ENSG00000169100.13
TRUE	4.458	0.0832283
FALSE	1.136	0.275249	LRRC59	ENSG00000108829.9
FALSE			RPL31	ENSG00000071082.10
FALSE			U2AF2	ENSG00000063244.12
TRUE			DCD	ENSG00000161634.11
FALSE			TPM3	ENSG00000143549.19
TRUE
FALSE			PEBP1	ENSG00000089220.4
FALSE			DSC1	ENSG00000134765.9
FALSE			CPSF7	ENSG00000149532.15
FALSE			PCP4	ENSG00000183036.10
FALSE			RPL14	ENSG00000188846.13
FALSE			IDH2	ENSG00000182054.9
FALSE			CBX5	ENSG00000094916.15
FALSE			RPL27A	ENSG00000166441.12
FALSE			CCDC124	ENSG00000007080.10
FALSE			HNRNPU	ENSG00000153187.18
FALSE	-0.204	0.74949	SPECC1	ENSG00000128487.16
FALSE			XRCC6	ENSG00000196419.12
FALSE			ALDOC	ENSG00000109107.13
FALSE			ACLY	ENSG00000131473.16
FALSE			CCT8	ENSG00000156261.12
TRUE
TRUE
FALSE			ATP6V0A1	ENSG00000033627.16
FALSE			KPNB1	ENSG00000108424.9
FALSE			RPL26	ENSG00000161970.12
FALSE			CCT3	ENSG00000163468.14
FALSE			NR1I2	ENSG00000144852.17
FALSE			GANAB	ENSG00000089597.16
FALSE			RCN1	ENSG00000049449.8
FALSE			CRABP1	ENSG00000166426.7
FALSE			CANX	ENSG00000127022.14; ENSG00000283777.1
FALSE			RPS13	ENSG00000110700.6
FALSE			YBX1	ENSG00000065978.18
FALSE			RFC1	ENSG00000035928.15
FALSE			SET	ENSG00000119335.16
FALSE			ATP6V0D1	ENSG00000159720.11
FALSE			FAM32A	ENSG00000105058.11
FALSE			MDH2	ENSG00000146701.11
FALSE			UBA1	ENSG00000130985.16
FALSE			RPL12	ENSG00000197958.12
FALSE			RPS14	ENSG00000164587.11
FALSE			ANXA2	ENSG00000182718.16
FALSE			RPL11	ENSG00000142676.12
FALSE			ACAA2	ENSG00000167315.17
TRUE
FALSE			RPL10A	ENSG00000198755.10
FALSE			EIF1AX; LOC101060318; LOC107984923	ENSG00000173674.10
TRUE
FALSE			RPS7	ENSG00000171863.12
FALSE			LGALS7; LGALS7B	ENSG00000282902.1; ENSG00000283082.1; ENSG00000205076.4; ENSG00000178934.4
FALSE			ANP32A	ENSG00000140350.15
FALSE			RPL3	ENSG00000100316.15
FALSE			CCT7	ENSG00000135624.15
FALSE			PDIA6	ENSG00000143870.12
FALSE			CAND1	ENSG00000111530.12
TRUE
FALSE			RPL7	ENSG00000147604.13
FALSE			CCT5	ENSG00000150753.11
FALSE			AZGP1	ENSG00000160862.12
FALSE			PQBP1	ENSG00000102103.15
FALSE			RPL17	ENSG00000215472.10; ENSG00000265681.7
FALSE			C1orf68	ENSG00000198854.5
FALSE			PCBP2	ENSG00000197111.15
FALSE			HNRNPM	ENSG00000099783.11
FALSE			TMPO	ENSG00000120802.13
FALSE			EZR	ENSG00000092820.17
FALSE			RPS16	ENSG00000105193.8
FALSE			CALR	ENSG00000179218.13
FALSE			CRBN	ENSG00000113851.14
FALSE			HNRNPK	ENSG00000165119.20
FALSE			CCT6A	ENSG00000146731.10
TRUE			MAPT	ENSG00000186868.15
FALSE			RPS6	ENSG00000137154.12
FALSE			FEN1	ENSG00000168496.3
FALSE			PGAM1; LOC643576	ENSG00000171314.8
FALSE	2.689	0.115248	TADA2B	ENSG00000173011.11
FALSE			EIF4A1	ENSG00000161960.14
FALSE			CS	ENSG00000062485.18
FALSE			EIF4A2	ENSG00000156976.16
FALSE			ATP1A1	ENSG00000163399.15
FALSE			DYNLL2	ENSG00000264364.2
FALSE			SYNCRIP	ENSG00000135316.17
FALSE			PHB2	ENSG00000215021.8
FALSE			ATP5F1	ENSG00000116459.10
FALSE			EEF1G	ENSG00000254772.9
FALSE			HDGF	ENSG00000143321.18
FALSE			NME2; NME1-NME2	ENSG00000243678.11
FALSE			ARG1	ENSG00000118520.14
FALSE			CAPRIN1	ENSG00000135387.20
FALSE			PDIA3	ENSG00000167004.12
FALSE			PCNA	ENSG00000132646.10
FALSE			RPS2	ENSG00000140988.15
FALSE			ATP5C1	ENSG00000165629.19
FALSE			LGALS3	ENSG00000131981.15
FALSE			EEF1B2	ENSG00000283391.1; ENSG00000114942.13
FALSE			BCLAF1	ENSG00000029363.16
FALSE			FSCN1	ENSG00000075618.17
FALSE			CRKL	ENSG00000099942.12
FALSE			SUMO2	ENSG00000188612.11
FALSE			PARK7	ENSG00000116288.12
FALSE			MAP1B	ENSG00000131711.14
FALSE			TGM3	ENSG00000125780.11
FALSE			ANP32B	ENSG00000136938.8
FALSE			TCP1	ENSG00000120438.11
FALSE			TKT	ENSG00000163931.15
FALSE			PCBP1	ENSG00000169564.6
FALSE			RPL23A	ENSG00000198242.13
FALSE			SRSF5	ENSG00000100650.15
FALSE			HMGCS1	ENSG00000112972.14
FALSE			RPN1	ENSG00000163902.11
FALSE			SLC25A3	ENSG00000075415.12
FALSE			HMGB3	ENSG00000029993.14
FALSE			STIP1	ENSG00000168439.16
FALSE			GDI2	ENSG00000057608.16
FALSE			DDX17	ENSG00000100201.20
FALSE			CCT4	ENSG00000115484.14
FALSE			RPL15	ENSG00000174748.18
FALSE			CSTA	ENSG00000121552.3
TRUE			CTSD	ENSG00000117984.13
FALSE			GNB2L1; RACK1	ENSG00000204628.11
FALSE			NME1	ENSG00000239672.7
FALSE			HADH	ENSG00000138796.16
FALSE			MARCKS	ENSG00000277443.2
FALSE			PTMS	ENSG00000159335.15
FALSE			RAN	ENSG00000132341.11
FALSE			CCNT1	ENSG00000129315.10
FALSE			RPS18	ENSG00000223367.6; ENSG00000096150.9; ENSG00000235650.6; ENSG00000226225.6; ENSG00000231500.6
FALSE			TALDO1	ENSG00000177156.10
FALSE			PRDX5	ENSG00000126432.13
FALSE			TRIM28	ENSG00000130726.11
FALSE			DPYSL2	ENSG00000092964.17
FALSE			LOC643669; CCER2	ENSG00000283099.1; ENSG00000262484.1
FALSE			RBBP4	ENSG00000162521.18
FALSE			RPL19	ENSG00000108298.9
FALSE			FASN	ENSG00000169710.8
FALSE			PTGES3	ENSG00000110958.15
FALSE			XRCC5	ENSG00000079246.15
FALSE			RPL30	ENSG00000156482.10
FALSE			CCT2	ENSG00000166226.12
FALSE			HNRNPD	ENSG00000138668.18
FALSE			NAP1L4	ENSG00000273562.4; ENSG00000205531.12
FALSE			PHB	ENSG00000167085.11
FALSE			SART1	ENSG00000175467.14
FALSE			RAB1B	ENSG00000174903.15
FALSE			GNS	ENSG00000135677.10
FALSE			FAU
FALSE			MYL6	ENSG00000092841.18
FALSE			HSPA4	ENSG00000170606.14
FALSE			PRDX6	ENSG00000117592.8
FALSE			TAGLN2	ENSG00000158710.14
FALSE			C6orf203	ENSG00000130349.9
FALSE			HSD17B12	ENSG00000149084.12
FALSE			ARF3	ENSG00000134287.9
FALSE			ANXA1	ENSG00000135046.13
FALSE			RPS27	ENSG00000177954.11
FALSE			PABPC1	ENSG00000070756.15
FALSE			FKBP4	ENSG00000004478.7
FALSE			GPI	ENSG00000105220.14
FALSE			ARHGDIA	ENSG00000141522.11
FALSE			RPS9	ENSG00000274005.3; ENSG00000275323.3; ENSG00000277079.3; ENSG00000278081.3; ENSG00000277359.3; ENSG00000170889.13; ENSG00000274950.4; ENSG00000274626.3; ENSG00000278270.4; ENSG00000274646.4
FALSE			HSPB1	ENSG00000106211.8
TRUE			CYCS	ENSG00000172115.8
FALSE			OXCT1	ENSG00000083720.12
FALSE			DSTN	ENSG00000125868.15
FALSE			NASP	ENSG00000132780.16
FALSE			CRMP1	ENSG00000072832.14
FALSE			CDSN
FALSE			MAP4	ENSG00000047849.21
FALSE			PAICS	ENSG00000128050.8
FALSE			HIST1H4A; HIST1H4F; HIST1H4D; HIST1H4J; HIST2H4A; HIST2H4B; HIST1H4H; HIST1H4C; HIST4H4; HIST1H4E; HIST1H4I; HIST1H4B; HIST1H4K; HIST1H4L	ENSG00000197061.4; ENSG00000275126.1; ENSG00000273542.1; ENSG00000197238.4; ENSG00000197837.3; ENSG00000276966.2; ENSG00000158406.4; ENSG00000270882.2; ENSG00000274618.1; ENSG00000278637.1; ENSG00000277157.1; ENSG00000278705.1; ENSG00000270276.2; ENSG00000276180.1
FALSE			PSMA1	ENSG00000129084.17
FALSE			CACYBP	ENSG00000116161.17
FALSE			TUFM
FALSE			RAB5C	ENSG00000108774.14
FALSE			SPTAN1	ENSG00000197694.15
FALSE			HNRNPA1	ENSG00000135486.17
FALSE			C19orf43; TRIR	ENSG00000123144.10
FALSE			HSPH1	ENSG00000120694.19
FALSE			TMA16	ENSG00000198498.9
FALSE			CREBRF	ENSG00000164463.12
FALSE			EIF4A3	ENSG00000141543.9
FALSE			CNPY2	ENSG00000257727.5
FALSE			HNRNPA2B1	ENSG00000122566.20
FALSE			CDRT1	ENSG00000241322.10
FALSE			DUT	ENSG00000128951.13
FALSE			VDAC1	ENSG00000213585.10
FALSE			ECH1	ENSG00000282853.1; ENSG00000104823.8
FALSE			PKP1	ENSG00000081277.12
FALSE			HNRNPH1	ENSG00000169045.17; ENSG00000284254.1
FALSE			PSMB5	ENSG00000100804.18
FALSE			AHCY	ENSG00000101444.12
FALSE			PSMA4	ENSG00000041357.15
FALSE			MYH9	ENSG00000100345.20
TRUE
FALSE			FH	ENSG00000091483.6
FALSE			SPRR2D	ENSG00000163216.6
FALSE			RPL34	ENSG00000109475.16
FALSE			BANF1	ENSG00000175334.7
FALSE			RPL13AP3
FALSE			CHGA	ENSG00000100604.12; ENSG00000276781.3
FALSE			SCGN	ENSG00000079689.13
FALSE			MCM4	ENSG00000104738.16
FALSE			COL1A1
FALSE			GNAS	ENSG00000087460.24
FALSE			NUDC	ENSG00000090273.13
FALSE			RPS24	ENSG00000138326.18
FALSE			ALYREF
FALSE			ATP5EP2	ENSG00000180389.6
FALSE			C1QBP	ENSG00000108561.8
FALSE			RPL13	ENSG00000167526.13
FALSE			PPP2R1A	ENSG00000105568.17
FALSE			RPS12	ENSG00000112306.7
FALSE			RAP1B	ENSG00000127314.17
FALSE			NPEPPS	ENSG00000141279.15
FALSE			TRAP1	ENSG00000126602.10
FALSE			FUBP1	ENSG00000162613.16
FALSE			MDH1	ENSG00000014641.17
FALSE			PGD	ENSG00000142657.20
FALSE			CSE1L	ENSG00000124207.16
FALSE			ACTN1	ENSG00000072110.13
FALSE			TRIM27	ENSG00000234495.7; ENSG00000229006.7; ENSG00000204713.10; ENSG00000237071.7; ENSG00000215641.8
FALSE			TROVE2	ENSG00000116747.12
FALSE			SSRP1	ENSG00000149136.8
FALSE			RANBP1	ENSG00000099901.16
FALSE			ACP1	ENSG00000143727.15
FALSE			RPL35	ENSG00000136942.14
FALSE			RPL32	ENSG00000144713.12
FALSE			H3F3A; H3F3AP4; H3F3B	ENSG00000132475.10; ENSG00000163041.9
FALSE			TAC3	ENSG00000166863.11
FALSE			PYCR1	ENSG00000183010.16
FALSE			LAMP1	ENSG00000185896.10
FALSE			ATP6V1B2	ENSG00000147416.10
FALSE			ATP5H	ENSG00000167863.11
FALSE			RRM1	ENSG00000167325.14
FALSE			ATP1B1	ENSG00000143153.12
FALSE			APEX1	ENSG00000100823.11
FALSE			SSB	ENSG00000138385.15
FALSE			THUMPD2	ENSG00000138050.14
FALSE			CDC42	ENSG00000070831.15
FALSE			RPL23	ENSG00000125691.12
FALSE			USP14	ENSG00000101557.14
FALSE			ATP6AP2	ENSG00000182220.14
FALSE			SERPINB3	ENSG00000057149.15
FALSE			CSTB	ENSG00000160213.6
FALSE			HYOU1	ENSG00000280682.2; ENSG00000149428.18
FALSE			EIF4H	ENSG00000106682.14
FALSE			ILF2	ENSG00000143621.16
FALSE			UBE2N	ENSG00000177889.9
TRUE
FALSE			UBA2	ENSG00000126261.12
FALSE			ANP32E	ENSG00000143401.14
FALSE			SAE1	ENSG00000142230.11
FALSE			SUPT16H	ENSG00000092201.9
FALSE			MARCKSL1	ENSG00000175130.6
FALSE			TPT1	ENSG00000133112.16
FALSE			DDX42	ENSG00000198231.12
FALSE			TPD52	ENSG00000076554.15
FALSE			RPL18A	ENSG00000105640.12
FALSE			HMGN1	ENSG00000205581.10
FALSE			AHSA1	ENSG00000100591.7
FALSE			RPL10
FALSE			PPA1	ENSG00000180817.11
FALSE			ACAT1	ENSG00000075239.13
FALSE			TMEM97	ENSG00000109084.13
FALSE			RUVBL1	ENSG00000175792.11
FALSE			ERP29	ENSG00000089248.6
FALSE			HNRNPAB
FALSE			PRKCSH	ENSG00000130175.9
FALSE			CDK1	ENSG00000170312.15
FALSE			IDH1	ENSG00000138413.13
FALSE			RTN4	ENSG00000115310.17
FALSE
FALSE			RHOC	ENSG00000155366.16
FALSE			APOD	ENSG00000189058.8
FALSE			EIF2S3	ENSG00000130741.10
FALSE			DPP3	ENSG00000254986.7
FALSE			GGH	ENSG00000137563.11
FALSE			RPS23	ENSG00000186468.12
FALSE			RAB7A	ENSG00000075785.12
FALSE			MDK	ENSG00000110492.15
FALSE			PSME1	ENSG00000092010.14
FALSE			ATP6AP1	ENSG00000071553.16
FALSE			RPS15A	ENSG00000134419.15
FALSE			ENSA	ENSG00000143420.18
TRUE
FALSE			IPO7	ENSG00000205339.9

## Sheet: Table 2
Table 2: LSD1-coIP Metascape analysis.
Name	Category	CategoryID	GO	Description	LogP	Enrichment	Z-score	#TotalGeneInLibrary	#GeneInGO	#GeneInHitList	#GeneInGOAndHitList	%InGO	STDV %InGO	GeneID	Hits	Log(q-value)
Input ID	CORUM	33	CORUM:1492	BHC110 complex	-14	670	58	24155	10	18	5	28	11	3066|10362|23028|23186|23199	HDAC2|HMG20B|KDM1A|RCOR1|GSE1	-10
Input ID	CORUM	33	CORUM:633	anti-BHC110 complex	-13	610	55	24155	11	18	5	28	11	3066|10362|23028|23186|23199	HDAC2|HMG20B|KDM1A|RCOR1|GSE1	-9.9
Input ID	CORUM	33	CORUM:626	LSD1 complex	-13	480	49	24155	14	18	5	28	11	10362|10363|23028|23186|55758	HMG20B|HMG20A|KDM1A|RCOR1|RCOR3	-9.4
Input ID	CORUM	33	CORUM:632	Anti-HDAC2 complex	-12	390	44	24155	17	18	5	28	11	3066|10362|23028|23186|23199	HDAC2|HMG20B|KDM1A|RCOR1|GSE1	-9
Input ID	CORUM	33	CORUM:636	BHC complex	-11	890	60	24155	6	18	4	22	9.8	3066|10362|23028|23186	HDAC2|HMG20B|KDM1A|RCOR1	-8.5
Input ID	CORUM	33	CORUM:871	BRAF53-BRCA2 complex	-11	770	55	24155	7	18	4	22	9.8	3066|10362|23028|23186	HDAC2|HMG20B|KDM1A|RCOR1	-8.1
Input ID	CORUM	33	CORUM:620	CoREST-HDAC complex	-11	770	55	24155	7	18	4	22	9.8	3066|10362|23028|23186	HDAC2|HMG20B|KDM1A|RCOR1	-8.1
Input ID	CORUM	33	CORUM:642	CtBP complex	-9.3	320	35	24155	17	18	4	22	9.8	3066|23028|23186|55758	HDAC2|KDM1A|RCOR1|RCOR3	-6.4
Input ID	CORUM	33	CORUM:643	CtBP core complex	-7.5	450	37	24155	9	18	3	17	8.8	3066|23028|23186	HDAC2|KDM1A|RCOR1	-4.7
Input ID	GO Biological Processes	19	GO:0018205	peptidyl-lysine modification	-6.5	20	11	24155	400	18	6	33	11	3006|3066|7175|10362|10363|23028	H1-2|HDAC2|TPR|HMG20B|HMG20A|KDM1A	-3.7
Input ID	Reactome Gene Sets	6	R-HSA-3214815	HDACs deacetylate histones	-6.2	57	15	24155	94	18	4	22	9.8	3066|10362|23028|23186	HDAC2|HMG20B|KDM1A|RCOR1	-3.4
Input ID	Canonical Pathways	11	M264	PID TOLL ENDOGENOUS PATHWAY	-6.1	160	22	24155	25	18	3	17	8.8	3329|6279|6280	HSPD1|S100A8|S100A9	-3.3
Input ID	Reactome Gene Sets	6	R-HSA-6807070	PTEN Regulation	-5.5	39	12	24155	139	18	4	22	9.8	3066|7311|23028|23186	HDAC2|UBA52|KDM1A|RCOR1	-2.8
Input ID	GO Biological Processes	19	GO:0002224	toll-like receptor signaling pathway	-5.4	36	12	24155	149	18	4	22	9.8	3329|6279|6280|7311	HSPD1|S100A8|S100A9|UBA52	-2.7
Input ID	Reactome Gene Sets	6	R-HSA-983231	Factors involved in megakaryocyte development and platelet production	-5.2	32	11	24155	168	18	4	22	9.8	3066|10362|23028|23186	HDAC2|HMG20B|KDM1A|RCOR1	-2.6
Input ID	Reactome Gene Sets	6	R-HSA-8943724	Regulation of PTEN gene transcription	-4.9	67	14	24155	60	18	3	17	8.8	3066|23028|23186	HDAC2|KDM1A|RCOR1	-2.4
Input ID	GO Biological Processes	19	GO:0051090	regulation of DNA-binding transcription factor activity	-4.9	16	8.3	24155	432	18	5	28	11	3066|6279|6280|7311|23028	HDAC2|S100A8|S100A9|UBA52|KDM1A	-2.3
Input ID	GO Biological Processes	19	GO:0002221	pattern recognition receptor signaling pathway	-4.9	27	10	24155	200	18	4	22	9.8	3329|6279|6280|7311	HSPD1|S100A8|S100A9|UBA52	-2.3
Input ID	GO Biological Processes	19	GO:0016925	protein sumoylation	-4.5	49	12	24155	82	18	3	17	8.8	7175|10362|10363	TPR|HMG20B|HMG20A	-2
Input ID	GO Biological Processes	19	GO:0009636	response to toxic substance	-4.5	13	7.5	24155	525	18	5	28	11	3066|6279|6280|7311|23028	HDAC2|S100A8|S100A9|UBA52|KDM1A	-2
Input ID	GO Biological Processes	19	GO:0006919	activation of cysteine-type endopeptidase activity involved in apoptotic process	-4.5	47	12	24155	86	18	3	17	8.8	3329|6279|6280	HSPD1|S100A8|S100A9	-2
Input ID	GO Biological Processes	19	GO:0051091	positive regulation of DNA-binding transcription factor activity	-4.4	21	8.7	24155	261	18	4	22	9.8	6279|6280|7311|23028	S100A8|S100A9|UBA52|KDM1A	-2
Input ID	Reactome Gene Sets	6	R-HSA-1257604	PIP3 activates AKT signaling	-4.4	20	8.6	24155	263	18	4	22	9.8	3066|7311|23028|23186	HDAC2|UBA52|KDM1A|RCOR1	-2
Input ID	Reactome Gene Sets	6	R-HSA-4839726	Chromatin organization	-4.4	20	8.5	24155	274	18	4	22	9.8	3066|10362|23028|23186	HDAC2|HMG20B|KDM1A|RCOR1	-1.9
Input ID	Reactome Gene Sets	6	R-HSA-3247509	Chromatin modifying enzymes	-4.4	20	8.5	24155	274	18	4	22	9.8	3066|10362|23028|23186	HDAC2|HMG20B|KDM1A|RCOR1	-1.9
Input ID	GO Biological Processes	19	GO:0042060	wound healing	-4.3	12	7.1	24155	567	18	5	28	11	3066|6279|10362|23028|23186	HDAC2|S100A8|HMG20B|KDM1A|RCOR1	-1.9
Input ID	GO Biological Processes	19	GO:0002758	innate immune response-activating signal transduction	-4.2	18	8	24155	301	18	4	22	9.8	3329|6279|6280|7311	HSPD1|S100A8|S100A9|UBA52	-1.8
Input ID	Reactome Gene Sets	6	R-HSA-9006925	Intracellular signaling by second messengers	-4.2	18	8	24155	304	18	4	22	9.8	3066|7311|23028|23186	HDAC2|UBA52|KDM1A|RCOR1	-1.8
Input ID	GO Biological Processes	19	GO:0002218	activation of innate immune response	-4.1	17	7.7	24155	322	18	4	22	9.8	3329|6279|6280|7311	HSPD1|S100A8|S100A9|UBA52	-1.7
Input ID	GO Biological Processes	19	GO:0045664	regulation of neuron differentiation	-4	10	6.5	24155	656	18	5	28	11	3066|6280|10362|10363|23028	HDAC2|S100A9|HMG20B|HMG20A|KDM1A	-1.6
Input ID	GO Biological Processes	19	GO:0007596	blood coagulation	-4	16	7.5	24155	337	18	4	22	9.8	3066|10362|23028|23186	HDAC2|HMG20B|KDM1A|RCOR1	-1.6
Input ID	GO Biological Processes	19	GO:0007599	hemostasis	-4	16	7.5	24155	342	18	4	22	9.8	3066|10362|23028|23186	HDAC2|HMG20B|KDM1A|RCOR1	-1.6
Input ID	GO Biological Processes	19	GO:0050817	coagulation	-4	16	7.5	24155	343	18	4	22	9.8	3066|10362|23028|23186	HDAC2|HMG20B|KDM1A|RCOR1	-1.6
Input ID	GO Biological Processes	19	GO:0009611	response to wounding	-4	9.8	6.4	24155	682	18	5	28	11	3066|6279|10362|23028|23186	HDAC2|S100A8|HMG20B|KDM1A|RCOR1	-1.6
Input ID	GO Biological Processes	19	GO:0043280	positive regulation of cysteine-type endopeptidase activity involved in apoptotic process	-3.9	30	9.3	24155	132	18	3	17	8.8	3329|6279|6280	HSPD1|S100A8|S100A9	-1.5
Input ID	Reactome Gene Sets	6	R-HSA-168273	Influenza Viral RNA Transcription and Replication	-3.9	30	9.2	24155	134	18	3	17	8.8	6181|7175|7311	RPLP2|TPR|UBA52	-1.5
Input ID	GO Biological Processes	19	GO:0045862	positive regulation of proteolysis	-3.9	15	7.2	24155	364	18	4	22	9.8	3066|3329|6279|6280	HDAC2|HSPD1|S100A8|S100A9	-1.5
Input ID	Reactome Gene Sets	6	R-HSA-168255	Influenza Life Cycle	-3.8	28	8.9	24155	144	18	3	17	8.8	6181|7175|7311	RPLP2|TPR|UBA52	-1.5
Input ID	GO Biological Processes	19	GO:0045089	positive regulation of innate immune response	-3.8	14	7	24155	384	18	4	22	9.8	3329|6279|6280|7311	HSPD1|S100A8|S100A9|UBA52	-1.5
Input ID	GO Biological Processes	19	GO:2001251	negative regulation of chromosome organization	-3.8	28	8.8	24155	146	18	3	17	8.8	3006|7175|23028	H1-2|TPR|KDM1A	-1.4
Input ID	GO Biological Processes	19	GO:2001056	positive regulation of cysteine-type endopeptidase activity	-3.8	27	8.7	24155	149	18	3	17	8.8	3329|6279|6280	HSPD1|S100A8|S100A9	-1.4
Input ID	GO Biological Processes	19	GO:0051092	positive regulation of NF-kappaB transcription factor activity	-3.7	27	8.7	24155	150	18	3	17	8.8	6279|6280|7311	S100A8|S100A9|UBA52	-1.4
Input ID	Reactome Gene Sets	6	R-HSA-168898	Toll-like Receptor Cascades	-3.7	26	8.5	24155	155	18	3	17	8.8	6279|6280|7311	S100A8|S100A9|UBA52	-1.4
Input ID	Reactome Gene Sets	6	R-HSA-168254	Influenza Infection	-3.7	26	8.5	24155	155	18	3	17	8.8	6181|7175|7311	RPLP2|TPR|UBA52	-1.4
Input ID	Reactome Gene Sets	6	R-HSA-9609507	Protein localization	-3.6	25	8.3	24155	163	18	3	17	8.8	498|3329|7311	ATP5F1A|HSPD1|UBA52	-1.3
Input ID	GO Biological Processes	19	GO:2001242	regulation of intrinsic apoptotic signaling pathway	-3.6	24	8.2	24155	165	18	3	17	8.8	6279|6280|23028	S100A8|S100A9|KDM1A	-1.3
Input ID	GO Biological Processes	19	GO:0019083	viral transcription	-3.5	23	7.9	24155	177	18	3	17	8.8	6181|7175|7311	RPLP2|TPR|UBA52	-1.3
Input ID	GO Biological Processes	19	GO:0010950	positive regulation of endopeptidase activity	-3.5	23	7.9	24155	178	18	3	17	8.8	3329|6279|6280	HSPD1|S100A8|S100A9	-1.3
Input ID	GO Biological Processes	19	GO:0045088	regulation of innate immune response	-3.5	12	6.4	24155	454	18	4	22	9.8	3329|6279|6280|7311	HSPD1|S100A8|S100A9|UBA52	-1.2
Input ID	GO Biological Processes	19	GO:0016570	histone modification	-3.5	12	6.3	24155	457	18	4	22	9.8	3006|3066|23028|23186	H1-2|HDAC2|KDM1A|RCOR1	-1.2
Input ID	GO Biological Processes	19	GO:1902275	regulation of chromatin organization	-3.5	21	7.7	24155	188	18	3	17	8.8	3006|7175|23028	H1-2|TPR|KDM1A	-1.2
Input ID	GO Biological Processes	19	GO:0050769	positive regulation of neurogenesis	-3.4	11	6.2	24155	474	18	4	22	9.8	3066|6280|10362|23028	HDAC2|S100A9|HMG20B|KDM1A	-1.2
Input ID	GO Biological Processes	19	GO:0019080	viral gene expression	-3.4	21	7.6	24155	191	18	3	17	8.8	6181|7175|7311	RPLP2|TPR|UBA52	-1.2
Input ID	GO Biological Processes	19	GO:0016569	covalent chromatin modification	-3.4	11	6.2	24155	477	18	4	22	9.8	3006|3066|23028|23186	H1-2|HDAC2|KDM1A|RCOR1	-1.2
Input ID	GO Biological Processes	19	GO:0006413	translational initiation	-3.4	21	7.6	24155	193	18	3	17	8.8	6181|7175|7311	RPLP2|TPR|UBA52	-1.2
Input ID	KEGG Pathway	24	hsa05016	Huntington's disease	-3.4	21	7.6	24155	193	18	3	17	8.8	498|3066|23186	ATP5F1A|HDAC2|RCOR1	-1.2
Input ID	GO Biological Processes	19	GO:0010952	positive regulation of peptidase activity	-3.4	20	7.5	24155	197	18	3	17	8.8	3329|6279|6280	HSPD1|S100A8|S100A9	-1.2
Input ID	GO Biological Processes	19	GO:0050878	regulation of body fluid levels	-3.3	11	6	24155	504	18	4	22	9.8	3066|10362|23028|23186	HDAC2|HMG20B|KDM1A|RCOR1	-1.1
Input ID	GO Biological Processes	19	GO:0043281	regulation of cysteine-type endopeptidase activity involved in apoptotic process	-3.3	19	7.1	24155	215	18	3	17	8.8	3329|6279|6280	HSPD1|S100A8|S100A9	-1.1
Input ID	GO Biological Processes	19	GO:0031349	positive regulation of defense response	-3.3	10	5.8	24155	524	18	4	22	9.8	3329|6279|6280|7311	HSPD1|S100A8|S100A9|UBA52	-1.1
Input ID	GO Biological Processes	19	GO:0051962	positive regulation of nervous system development	-3.2	9.9	5.7	24155	541	18	4	22	9.8	3066|6280|10362|23028	HDAC2|S100A9|HMG20B|KDM1A	-1
Input ID	GO Biological Processes	19	GO:0072594	establishment of protein localization to organelle	-3.2	9.8	5.7	24155	549	18	4	22	9.8	3329|6181|7175|7311	HSPD1|RPLP2|TPR|UBA52	-1
Input ID	GO Biological Processes	19	GO:1903320	regulation of protein modification by small protein conjugation or removal	-3.2	17	6.9	24155	231	18	3	17	8.8	10362|10363|23028	HMG20B|HMG20A|KDM1A	-0.99
Input ID	GO Biological Processes	19	GO:0010720	positive regulation of cell development	-3.2	9.7	5.7	24155	553	18	4	22	9.8	3066|6280|10362|23028	HDAC2|S100A9|HMG20B|KDM1A	-0.99
Input ID	GO Biological Processes	19	GO:2000116	regulation of cysteine-type endopeptidase activity	-3.2	17	6.7	24155	239	18	3	17	8.8	3329|6279|6280	HSPD1|S100A8|S100A9	-0.96
Input ID	GO Biological Processes	19	GO:0009266	response to temperature stimulus	-3.1	16	6.6	24155	244	18	3	17	8.8	3066|3329|7175	HDAC2|HSPD1|TPR	-0.94
Input ID	GO Biological Processes	19	GO:0031400	negative regulation of protein modification process	-3	8.7	5.3	24155	618	18	4	22	9.8	3066|10362|10363|23028	HDAC2|HMG20B|HMG20A|KDM1A	-0.82
Input ID	Reactome Gene Sets	6	R-HSA-109582	Hemostasis	-3	8.6	5.3	24155	621	18	4	22	9.8	3066|10362|23028|23186	HDAC2|HMG20B|KDM1A|RCOR1	-0.82
Input ID	GO Biological Processes	19	GO:0002757	immune response-activating signal transduction	-2.9	8.3	5.2	24155	644	18	4	22	9.8	3329|6279|6280|7311	HSPD1|S100A8|S100A9|UBA52	-0.76
Input ID	GO Biological Processes	19	GO:0097193	intrinsic apoptotic signaling pathway	-2.9	14	6	24155	289	18	3	17	8.8	6279|6280|23028	S100A8|S100A9|KDM1A	-0.74
Input ID	GO Biological Processes	19	GO:0006310	DNA recombination	-2.9	14	6	24155	293	18	3	17	8.8	3006|3329|23028	H1-2|HSPD1|KDM1A	-0.73
Input ID	GO Biological Processes	19	GO:0043065	positive regulation of apoptotic process	-2.9	8	5	24155	672	18	4	22	9.8	3329|6279|6280|7311	HSPD1|S100A8|S100A9|UBA52	-0.71
Input ID	Reactome Gene Sets	6	R-HSA-8953854	Metabolism of RNA	-2.9	8	5	24155	675	18	4	22	9.8	6181|6428|7175|7311	RPLP2|SRSF3|TPR|UBA52	-0.7
Input ID	GO Biological Processes	19	GO:0002764	immune response-regulating signaling pathway	-2.9	7.9	5	24155	678	18	4	22	9.8	3329|6279|6280|7311	HSPD1|S100A8|S100A9|UBA52	-0.7
Input ID	GO Biological Processes	19	GO:0043068	positive regulation of programmed cell death	-2.9	7.9	5	24155	680	18	4	22	9.8	3329|6279|6280|7311	HSPD1|S100A8|S100A9|UBA52	-0.7
Input ID	GO Biological Processes	19	GO:0006412	translation	-2.8	7.5	4.8	24155	715	18	4	22	9.8	6181|7175|7311|7555	RPLP2|TPR|UBA52|CNBP	-0.63
Input ID	Reactome Gene Sets	6	R-HSA-195258	RHO GTPase Effectors	-2.8	12	5.6	24155	327	18	3	17	8.8	6279|6280|23028	S100A8|S100A9|KDM1A	-0.62
Input ID	GO Biological Processes	19	GO:0071103	DNA conformation change	-2.8	12	5.6	24155	327	18	3	17	8.8	3006|7175|7311	H1-2|TPR|UBA52	-0.62
Input ID	GO Biological Processes	19	GO:0046677	response to antibiotic	-2.8	12	5.6	24155	328	18	3	17	8.8	3066|6279|23028	HDAC2|S100A8|KDM1A	-0.62
Input ID	GO Biological Processes	19	GO:0002253	activation of immune response	-2.8	7.4	4.8	24155	727	18	4	22	9.8	3329|6279|6280|7311	HSPD1|S100A8|S100A9|UBA52	-0.61
Input ID	GO Biological Processes	19	GO:0010942	positive regulation of cell death	-2.7	7.4	4.8	24155	730	18	4	22	9.8	3329|6279|6280|7311	HSPD1|S100A8|S100A9|UBA52	-0.61
Input ID	GO Biological Processes	19	GO:0007159	leukocyte cell-cell adhesion	-2.7	12	5.5	24155	337	18	3	17	8.8	3329|6279|6280	HSPD1|S100A8|S100A9	-0.59
Input ID	GO Biological Processes	19	GO:0043043	peptide biosynthetic process	-2.7	7.3	4.7	24155	740	18	4	22	9.8	6181|7175|7311|7555	RPLP2|TPR|UBA52|CNBP	-0.59
Input ID	GO Biological Processes	19	GO:0051129	negative regulation of cellular component organization	-2.7	7.2	4.7	24155	745	18	4	22	9.8	3006|3066|7175|23028	H1-2|HDAC2|TPR|KDM1A	-0.59
Input ID	GO Biological Processes	19	GO:0033044	regulation of chromosome organization	-2.7	12	5.5	24155	345	18	3	17	8.8	3006|7175|23028	H1-2|TPR|KDM1A	-0.58
Input ID	GO Biological Processes	19	GO:0001816	cytokine production	-2.6	6.8	4.5	24155	792	18	4	22	9.8	3066|3329|6279|6280	HDAC2|HSPD1|S100A8|S100A9	-0.5
Input ID	GO Biological Processes	19	GO:0045666	positive regulation of neuron differentiation	-2.6	11	5.2	24155	371	18	3	17	8.8	6280|10362|23028	S100A9|HMG20B|KDM1A	-0.5
Input ID	Reactome Gene Sets	6	R-HSA-5663205	Infectious disease	-2.6	11	5.1	24155	383	18	3	17	8.8	6181|7175|7311	RPLP2|TPR|UBA52	-0.46
Input ID	GO Biological Processes	19	GO:0010639	negative regulation of organelle organization	-2.5	10	5	24155	395	18	3	17	8.8	3006|7175|23028	H1-2|TPR|KDM1A	-0.43
Input ID	GO Biological Processes	19	GO:2001233	regulation of apoptotic signaling pathway	-2.5	9.9	4.9	24155	406	18	3	17	8.8	6279|6280|23028	S100A8|S100A9|KDM1A	-0.4
Input ID	GO Biological Processes	19	GO:0052548	regulation of endopeptidase activity	-2.4	9.5	4.8	24155	425	18	3	17	8.8	3329|6279|6280	HSPD1|S100A8|S100A9	-0.35
Input ID	Reactome Gene Sets	6	R-HSA-2262752	Cellular responses to stress	-2.4	9.4	4.8	24155	429	18	3	17	8.8	3006|7175|7311	H1-2|TPR|UBA52	-0.34
Input ID	GO Biological Processes	19	GO:0006605	protein targeting	-2.4	9.3	4.8	24155	432	18	3	17	8.8	3329|6181|7311	HSPD1|RPLP2|UBA52	-0.33
Input ID	GO Biological Processes	19	GO:0052547	regulation of peptidase activity	-2.4	8.9	4.6	24155	452	18	3	17	8.8	3329|6279|6280	HSPD1|S100A8|S100A9	-0.28
Input ID	Reactome Gene Sets	6	R-HSA-194315	Signaling by Rho GTPases	-2.4	8.8	4.6	24155	455	18	3	17	8.8	6279|6280|23028	S100A8|S100A9|KDM1A	-0.27
Input ID	GO Biological Processes	19	GO:0010975	regulation of neuron projection development	-2.2	8.1	4.4	24155	499	18	3	17	8.8	3066|6280|23028	HDAC2|S100A9|KDM1A	-0.17
Input ID	Reactome Gene Sets	6	R-HSA-8953897	Cellular responses to external stimuli	-2.2	7.7	4.2	24155	525	18	3	17	8.8	3006|7175|7311	H1-2|TPR|UBA52	-0.11
Input ID	GO Biological Processes	19	GO:0051493	regulation of cytoskeleton organization	-2.2	7.5	4.2	24155	534	18	3	17	8.8	6279|6280|7175	S100A8|S100A9|TPR	-0.093
Input ID	GO Biological Processes	19	GO:0097190	apoptotic signaling pathway	-2	6.7	3.9	24155	602	18	3	17	8.8	6279|6280|23028	S100A8|S100A9|KDM1A	0
Input ID	GO Biological Processes	19	GO:0072521	purine-containing compound metabolic process	-2	6.6	3.8	24155	613	18	3	17	8.8	498|7175|23028	ATP5F1A|TPR|KDM1A	0
Input ID_MCODE_ALL	CORUM	33	CORUM:1492	BHC110 complex	-15	1000	71	24155	10	12	5	42	14	3066|10362|23028|23186|23199	HDAC2|HMG20B|KDM1A|RCOR1|GSE1	-11
Input ID_MCODE_ALL	CORUM	33	CORUM:633	anti-BHC110 complex	-14	910	68	24155	11	12	5	42	14	3066|10362|23028|23186|23199	HDAC2|HMG20B|KDM1A|RCOR1|GSE1	-11
Input ID_MCODE_ALL	CORUM	33	CORUM:626	LSD1 complex	-14	720	60	24155	14	12	5	42	14	10362|10363|23028|23186|55758	HMG20B|HMG20A|KDM1A|RCOR1|RCOR3	-10
Input ID_MCODE_ALL	CORUM	33	CORUM:632	Anti-HDAC2 complex	-13	590	54	24155	17	12	5	42	14	3066|10362|23028|23186|23199	HDAC2|HMG20B|KDM1A|RCOR1|GSE1	-9.9
Input ID_MCODE_ALL	CORUM	33	CORUM:636	BHC complex	-12	1300	73	24155	6	12	4	33	14	3066|10362|23028|23186	HDAC2|HMG20B|KDM1A|RCOR1	-9.1
Input ID_MCODE_ALL	CORUM	33	CORUM:871	BRAF53-BRCA2 complex	-12	1200	68	24155	7	12	4	33	14	3066|10362|23028|23186	HDAC2|HMG20B|KDM1A|RCOR1	-8.9
Input ID_MCODE_ALL	CORUM	33	CORUM:620	CoREST-HDAC complex	-12	1200	68	24155	7	12	4	33	14	3066|10362|23028|23186	HDAC2|HMG20B|KDM1A|RCOR1	-8.9
Input ID_MCODE_ALL	CORUM	33	CORUM:642	CtBP complex	-10	470	43	24155	17	12	4	33	14	3066|23028|23186|55758	HDAC2|KDM1A|RCOR1|RCOR3	-7.1
Input ID_MCODE_ALL	CORUM	33	CORUM:643	CtBP core complex	-8.1	670	45	24155	9	12	3	25	12	3066|23028|23186	HDAC2|KDM1A|RCOR1	-5.2
Input ID_MCODE_ALL	Reactome Gene Sets	6	R-HSA-3214815	HDACs deacetylate histones	-7	86	18	24155	94	12	4	33	14	3066|10362|23028|23186	HDAC2|HMG20B|KDM1A|RCOR1	-4.1
Input ID_MCODE_ALL	Reactome Gene Sets	6	R-HSA-6807070	PTEN Regulation	-6.3	58	15	24155	139	12	4	33	14	3066|7311|23028|23186	HDAC2|UBA52|KDM1A|RCOR1	-3.5
Input ID_MCODE_ALL	GO Biological Processes	19	GO:0018205	peptidyl-lysine modification	-6.1	25	11	24155	400	12	5	42	14	3066|7175|10362|10363|23028	HDAC2|TPR|HMG20B|HMG20A|KDM1A	-3.3
Input ID_MCODE_ALL	Reactome Gene Sets	6	R-HSA-983231	Factors involved in megakaryocyte development and platelet production	-6	48	14	24155	168	12	4	33	14	3066|10362|23028|23186	HDAC2|HMG20B|KDM1A|RCOR1	-3.2
Input ID_MCODE_ALL	Reactome Gene Sets	6	R-HSA-8943724	Regulation of PTEN gene transcription	-5.5	100	17	24155	60	12	3	25	12	3066|23028|23186	HDAC2|KDM1A|RCOR1	-2.8
Input ID_MCODE_ALL	Reactome Gene Sets	6	R-HSA-1257604	PIP3 activates AKT signaling	-5.2	31	11	24155	263	12	4	33	14	3066|7311|23028|23186	HDAC2|UBA52|KDM1A|RCOR1	-2.6
Input ID_MCODE_ALL	Reactome Gene Sets	6	R-HSA-3247509	Chromatin modifying enzymes	-5.1	29	11	24155	274	12	4	33	14	3066|10362|23028|23186	HDAC2|HMG20B|KDM1A|RCOR1	-2.5
Input ID_MCODE_ALL	Reactome Gene Sets	6	R-HSA-4839726	Chromatin organization	-5.1	29	11	24155	274	12	4	33	14	3066|10362|23028|23186	HDAC2|HMG20B|KDM1A|RCOR1	-2.5
Input ID_MCODE_ALL	GO Biological Processes	19	GO:0016925	protein sumoylation	-5.1	74	15	24155	82	12	3	25	12	7175|10362|10363	TPR|HMG20B|HMG20A	-2.5
Input ID_MCODE_ALL	Reactome Gene Sets	6	R-HSA-9006925	Intracellular signaling by second messengers	-4.9	26	10	24155	304	12	4	33	14	3066|7311|23028|23186	HDAC2|UBA52|KDM1A|RCOR1	-2.4
Input ID_MCODE_ALL	GO Biological Processes	19	GO:0007596	blood coagulation	-4.8	24	9.4	24155	337	12	4	33	14	3066|10362|23028|23186	HDAC2|HMG20B|KDM1A|RCOR1	-2.2
Input ID_MCODE_ALL	GO Biological Processes	19	GO:0007599	hemostasis	-4.7	24	9.4	24155	342	12	4	33	14	3066|10362|23028|23186	HDAC2|HMG20B|KDM1A|RCOR1	-2.2
Input ID_MCODE_ALL	GO Biological Processes	19	GO:0050817	coagulation	-4.7	23	9.3	24155	343	12	4	33	14	3066|10362|23028|23186	HDAC2|HMG20B|KDM1A|RCOR1	-2.2
Input ID_MCODE_ALL	Reactome Gene Sets	6	R-HSA-9609507	Protein localization	-4.2	37	10	24155	163	12	3	25	12	498|3329|7311	ATP5F1A|HSPD1|UBA52	-1.8
Input ID_MCODE_ALL	GO Biological Processes	19	GO:0050878	regulation of body fluid levels	-4.1	16	7.6	24155	504	12	4	33	14	3066|10362|23028|23186	HDAC2|HMG20B|KDM1A|RCOR1	-1.7
Input ID_MCODE_ALL	KEGG Pathway	24	hsa05016	Huntington's disease	-4	31	9.4	24155	193	12	3	25	12	498|3066|23186	ATP5F1A|HDAC2|RCOR1	-1.6
Input ID_MCODE_ALL	GO Biological Processes	19	GO:0042060	wound healing	-3.9	14	7.1	24155	567	12	4	33	14	3066|10362|23028|23186	HDAC2|HMG20B|KDM1A|RCOR1	-1.5
Input ID_MCODE_ALL	GO Biological Processes	19	GO:1903320	regulation of protein modification by small protein conjugation or removal	-3.7	26	8.6	24155	231	12	3	25	12	10362|10363|23028	HMG20B|HMG20A|KDM1A	-1.4
Input ID_MCODE_ALL	GO Biological Processes	19	GO:0031400	negative regulation of protein modification process	-3.7	13	6.8	24155	618	12	4	33	14	3066|10362|10363|23028	HDAC2|HMG20B|HMG20A|KDM1A	-1.4
Input ID_MCODE_ALL	Reactome Gene Sets	6	R-HSA-109582	Hemostasis	-3.7	13	6.7	24155	621	12	4	33	14	3066|10362|23028|23186	HDAC2|HMG20B|KDM1A|RCOR1	-1.4
Input ID_MCODE_ALL	GO Biological Processes	19	GO:0009266	response to temperature stimulus	-3.7	25	8.3	24155	244	12	3	25	12	3066|3329|7175	HDAC2|HSPD1|TPR	-1.4
Input ID_MCODE_ALL	GO Biological Processes	19	GO:0045664	regulation of neuron differentiation	-3.6	12	6.5	24155	656	12	4	33	14	3066|10362|10363|23028	HDAC2|HMG20B|HMG20A|KDM1A	-1.4
Input ID_MCODE_ALL	GO Biological Processes	19	GO:0009611	response to wounding	-3.6	12	6.4	24155	682	12	4	33	14	3066|10362|23028|23186	HDAC2|HMG20B|KDM1A|RCOR1	-1.3
Input ID_MCODE_ALL	GO Biological Processes	19	GO:0051090	regulation of DNA-binding transcription factor activity	-3	14	6.1	24155	432	12	3	25	12	3066|7311|23028	HDAC2|UBA52|KDM1A	-0.77
Input ID_MCODE_ALL	GO Biological Processes	19	GO:0016570	histone modification	-2.9	13	5.9	24155	457	12	3	25	12	3066|23028|23186	HDAC2|KDM1A|RCOR1	-0.71
Input ID_MCODE_ALL	GO Biological Processes	19	GO:0050769	positive regulation of neurogenesis	-2.8	13	5.8	24155	474	12	3	25	12	3066|10362|23028	HDAC2|HMG20B|KDM1A	-0.68
Input ID_MCODE_ALL	GO Biological Processes	19	GO:0016569	covalent chromatin modification	-2.8	13	5.7	24155	477	12	3	25	12	3066|23028|23186	HDAC2|KDM1A|RCOR1	-0.68
Input ID_MCODE_ALL	GO Biological Processes	19	GO:0009636	response to toxic substance	-2.7	12	5.4	24155	525	12	3	25	12	3066|7311|23028	HDAC2|UBA52|KDM1A	-0.59
Input ID_MCODE_ALL	GO Biological Processes	19	GO:0051962	positive regulation of nervous system development	-2.7	11	5.3	24155	541	12	3	25	12	3066|10362|23028	HDAC2|HMG20B|KDM1A	-0.56
Input ID_MCODE_ALL	GO Biological Processes	19	GO:0072594	establishment of protein localization to organelle	-2.7	11	5.3	24155	549	12	3	25	12	3329|7175|7311	HSPD1|TPR|UBA52	-0.54
Input ID_MCODE_ALL	GO Biological Processes	19	GO:0010720	positive regulation of cell development	-2.6	11	5.3	24155	553	12	3	25	12	3066|10362|23028	HDAC2|HMG20B|KDM1A	-0.53
Input ID_MCODE_ALL	GO Biological Processes	19	GO:0072521	purine-containing compound metabolic process	-2.5	9.9	4.9	24155	613	12	3	25	12	498|7175|23028	ATP5F1A|TPR|KDM1A	-0.42
Input ID_MCODE_ALL	GO Biological Processes	19	GO:0070848	response to growth factor	-2.3	8.2	4.4	24155	739	12	3	25	12	3066|7175|7311	HDAC2|TPR|UBA52	-0.21
Input ID_MCODE_ALL	GO Biological Processes	19	GO:0051129	negative regulation of cellular component organization	-2.3	8.1	4.4	24155	745	12	3	25	12	3066|7175|23028	HDAC2|TPR|KDM1A	-0.2
Input ID_SUB1_MCODE_1	CORUM	33	CORUM:1492	BHC110 complex	-16	1500	87	24155	10	8	5	62	17	3066|10362|23028|23186|23199	HDAC2|HMG20B|KDM1A|RCOR1|GSE1	-11
Input ID_SUB1_MCODE_1	CORUM	33	CORUM:633	anti-BHC110 complex	-15	1400	83	24155	11	8	5	62	17	3066|10362|23028|23186|23199	HDAC2|HMG20B|KDM1A|RCOR1|GSE1	-11
Input ID_SUB1_MCODE_1	CORUM	33	CORUM:626	LSD1 complex	-15	1100	73	24155	14	8	5	62	17	10362|10363|23028|23186|55758	HMG20B|HMG20A|KDM1A|RCOR1|RCOR3	-11
Input ID_SUB1_MCODE_1	CORUM	33	CORUM:632	Anti-HDAC2 complex	-14	890	67	24155	17	8	5	62	17	3066|10362|23028|23186|23199	HDAC2|HMG20B|KDM1A|RCOR1|GSE1	-11
Input ID_SUB1_MCODE_1	CORUM	33	CORUM:636	BHC complex	-13	2000	90	24155	6	8	4	50	18	3066|10362|23028|23186	HDAC2|HMG20B|KDM1A|RCOR1	-9.9
Input ID_SUB1_MCODE_1	CORUM	33	CORUM:871	BRAF53-BRCA2 complex	-13	1700	83	24155	7	8	4	50	18	3066|10362|23028|23186	HDAC2|HMG20B|KDM1A|RCOR1	-9.6
Input ID_SUB1_MCODE_1	CORUM	33	CORUM:620	CoREST-HDAC complex	-13	1700	83	24155	7	8	4	50	18	3066|10362|23028|23186	HDAC2|HMG20B|KDM1A|RCOR1	-9.6
Input ID_SUB1_MCODE_1	CORUM	33	CORUM:642	CtBP complex	-11	710	53	24155	17	8	4	50	18	3066|23028|23186|55758	HDAC2|KDM1A|RCOR1|RCOR3	-8
Input ID_SUB1_MCODE_1	CORUM	33	CORUM:643	CtBP core complex	-8.7	1000	55	24155	9	8	3	38	17	3066|23028|23186	HDAC2|KDM1A|RCOR1	-5.8
Input ID_SUB1_MCODE_1	Reactome Gene Sets	6	R-HSA-3214815	HDACs deacetylate histones	-7.8	130	23	24155	94	8	4	50	18	3066|10362|23028|23186	HDAC2|HMG20B|KDM1A|RCOR1	-4.9
Input ID_SUB1_MCODE_1	Reactome Gene Sets	6	R-HSA-983231	Factors involved in megakaryocyte development and platelet production	-6.8	72	17	24155	168	8	4	50	18	3066|10362|23028|23186	HDAC2|HMG20B|KDM1A|RCOR1	-4
Input ID_SUB1_MCODE_1	Reactome Gene Sets	6	R-HSA-8943724	Regulation of PTEN gene transcription	-6.1	150	21	24155	60	8	3	38	17	3066|23028|23186	HDAC2|KDM1A|RCOR1	-3.3
Input ID_SUB1_MCODE_1	Reactome Gene Sets	6	R-HSA-4839726	Chromatin organization	-6	44	13	24155	274	8	4	50	18	3066|10362|23028|23186	HDAC2|HMG20B|KDM1A|RCOR1	-3.2
Input ID_SUB1_MCODE_1	Reactome Gene Sets	6	R-HSA-3247509	Chromatin modifying enzymes	-6	44	13	24155	274	8	4	50	18	3066|10362|23028|23186	HDAC2|HMG20B|KDM1A|RCOR1	-3.2
Input ID_SUB1_MCODE_1	GO Biological Processes	19	GO:0007596	blood coagulation	-5.6	36	12	24155	337	8	4	50	18	3066|10362|23028|23186	HDAC2|HMG20B|KDM1A|RCOR1	-2.9
Input ID_SUB1_MCODE_1	GO Biological Processes	19	GO:0007599	hemostasis	-5.6	35	12	24155	342	8	4	50	18	3066|10362|23028|23186	HDAC2|HMG20B|KDM1A|RCOR1	-2.9
Input ID_SUB1_MCODE_1	GO Biological Processes	19	GO:0050817	coagulation	-5.6	35	12	24155	343	8	4	50	18	3066|10362|23028|23186	HDAC2|HMG20B|KDM1A|RCOR1	-2.9
Input ID_SUB1_MCODE_1	GO Biological Processes	19	GO:0018205	peptidyl-lysine modification	-5.3	30	11	24155	400	8	4	50	18	3066|10362|10363|23028	HDAC2|HMG20B|HMG20A|KDM1A	-2.7
Input ID_SUB1_MCODE_1	Reactome Gene Sets	6	R-HSA-6807070	PTEN Regulation	-5	65	14	24155	139	8	3	38	17	3066|23028|23186	HDAC2|KDM1A|RCOR1	-2.4
Input ID_SUB1_MCODE_1	GO Biological Processes	19	GO:0050878	regulation of body fluid levels	-4.9	24	9.5	24155	504	8	4	50	18	3066|10362|23028|23186	HDAC2|HMG20B|KDM1A|RCOR1	-2.3
Input ID_SUB1_MCODE_1	GO Biological Processes	19	GO:0042060	wound healing	-4.7	21	8.9	24155	567	8	4	50	18	3066|10362|23028|23186	HDAC2|HMG20B|KDM1A|RCOR1	-2.2
Input ID_SUB1_MCODE_1	GO Biological Processes	19	GO:0031400	negative regulation of protein modification process	-4.6	20	8.5	24155	618	8	4	50	18	3066|10362|10363|23028	HDAC2|HMG20B|HMG20A|KDM1A	-2
Input ID_SUB1_MCODE_1	Reactome Gene Sets	6	R-HSA-109582	Hemostasis	-4.6	19	8.5	24155	621	8	4	50	18	3066|10362|23028|23186	HDAC2|HMG20B|KDM1A|RCOR1	-2
Input ID_SUB1_MCODE_1	GO Biological Processes	19	GO:0045664	regulation of neuron differentiation	-4.5	18	8.2	24155	656	8	4	50	18	3066|10362|10363|23028	HDAC2|HMG20B|HMG20A|KDM1A	-2
Input ID_SUB1_MCODE_1	GO Biological Processes	19	GO:0009611	response to wounding	-4.4	18	8.1	24155	682	8	4	50	18	3066|10362|23028|23186	HDAC2|HMG20B|KDM1A|RCOR1	-1.9
Input ID_SUB1_MCODE_1	GO Biological Processes	19	GO:1903320	regulation of protein modification by small protein conjugation or removal	-4.3	39	11	24155	231	8	3	38	17	10362|10363|23028	HMG20B|HMG20A|KDM1A	-1.9
Input ID_SUB1_MCODE_1	Reactome Gene Sets	6	R-HSA-1257604	PIP3 activates AKT signaling	-4.2	34	9.9	24155	263	8	3	38	17	3066|23028|23186	HDAC2|KDM1A|RCOR1	-1.7
Input ID_SUB1_MCODE_1	Reactome Gene Sets	6	R-HSA-9006925	Intracellular signaling by second messengers	-4	30	9.2	24155	304	8	3	38	17	3066|23028|23186	HDAC2|KDM1A|RCOR1	-1.6
Input ID_SUB1_MCODE_1	GO Biological Processes	19	GO:0016570	histone modification	-3.5	20	7.4	24155	457	8	3	38	17	3066|23028|23186	HDAC2|KDM1A|RCOR1	-1.2
Input ID_SUB1_MCODE_1	GO Biological Processes	19	GO:0050769	positive regulation of neurogenesis	-3.4	19	7.2	24155	474	8	3	38	17	3066|10362|23028	HDAC2|HMG20B|KDM1A	-1.2
Input ID_SUB1_MCODE_1	GO Biological Processes	19	GO:0016569	covalent chromatin modification	-3.4	19	7.2	24155	477	8	3	38	17	3066|23028|23186	HDAC2|KDM1A|RCOR1	-1.2
Input ID_SUB1_MCODE_1	GO Biological Processes	19	GO:0051962	positive regulation of nervous system development	-3.2	17	6.7	24155	541	8	3	38	17	3066|10362|23028	HDAC2|HMG20B|KDM1A	-1
Input ID_SUB1_MCODE_1	GO Biological Processes	19	GO:0010720	positive regulation of cell development	-3.2	16	6.7	24155	553	8	3	38	17	3066|10362|23028	HDAC2|HMG20B|KDM1A	-1
Input ID_SUB1_MCODE_2	Reactome Gene Sets	6	R-HSA-9609507	Protein localization	-5.9	110	18	24155	163	4	3	75	22	498|3329|7311	ATP5F1A|HSPD1|UBA52	-3.2
Input ID_SUB1_MCODE_2	GO Biological Processes	19	GO:0072594	establishment of protein localization to organelle	-4.3	33	9.8	24155	549	4	3	75	22	3329|7175|7311	HSPD1|TPR|UBA52	-1.9

## Sheet: Table 3
Table 3: LSD1-coIP MS results + LSD1i.
Contaminant	Log2fc	Pvalue	Gene_Symbol	Ensembl_Gene_ID
TRUE	-0.036	0.956332
TRUE	0.303	0.653848
TRUE	0.058	0.931161
TRUE	0.302	0.657355
TRUE	-1.892	0.114533	KRT1	ENSG00000167768,4
TRUE	-1.598	0.111654	KRT10	ENSG00000186395,7
TRUE	-2.166	0.1635
TRUE	-1.669	0.088391	KRT2	ENSG00000172867,3
TRUE	-4.345	0.016516
TRUE
TRUE	-1.805	0.402925
TRUE
TRUE			KRT6C; KRT6A	ENSG00000170465,9
TRUE	-3.232	0.038286	KRT5	ENSG00000186081,11
FALSE	-0.004	0.997896	HSPD1	ENSG00000144381,16
FALSE	-1.229	0.429657	KDM1A	ENSG00000004487,15
FALSE	-1.25	0.397576	GSE1	ENSG00000131149,18
TRUE	-2.181	0.050618
TRUE			KRT76	ENSG00000185069,2
FALSE	-1.051	0.383918	EEF1A1	ENSG00000156508,17
TRUE
FALSE	-0.356	0.747129	RCC2	ENSG00000281540,2; ENSG00000179051,13
FALSE	-0.761	0.598949	TUBA1A	ENSG00000167552,13
FALSE	-0.08	0.903676	SUB1	ENSG00000113387,11
TRUE	-0.913	0.715654
FALSE	-1.74	0.235802	HSPA8	ENSG00000109971,13
FALSE	-0.161	0.897412	RCOR1	ENSG00000089902,9
FALSE	-0.352	0.838723	TUBB	ENSG00000232575,10; ENSG00000196230,12; ENSG00000227739,10; ENSG00000224156,10; ENSG00000235067,10; ENSG00000229684,10; ENSG00000183311,16; ENSG00000232421,10
TRUE
FALSE	0.371	0.869691	GAPDH	ENSG00000111640,14
TRUE	2.648	0.218843
TRUE
FALSE	-0.949	0.748576	HDAC2	ENSG00000196591,11
FALSE	-0.569	0.531077	HMGB2	ENSG00000164104,11
FALSE	-2.417	0.199928	ENO1	ENSG00000074800,13
TRUE
FALSE	0.172	0.895937	HSPA2	ENSG00000126803,9
FALSE	-2.202	0.215715	TUBA4A	ENSG00000127824,13
FALSE			TUBB2A	ENSG00000137267,5
FALSE	-0.688	0.542491	HMGB1	ENSG00000189403,14
TRUE	-2.617	0.158785
FALSE	-1.013	0.554627	HSP90AA1	ENSG00000080824,18
FALSE			TUBB4B	ENSG00000188229,5
FALSE			ACTA1	ENSG00000143632,14
TRUE			KRT7	ENSG00000135480,15
FALSE			HSP90AB1	ENSG00000096384,19
TRUE	-1.554	0.306037	HRNR	ENSG00000197915,5
FALSE	-1.97	0.292372	RPL7A	ENSG00000280858,2; ENSG00000148303,16
FALSE	-0.097	0.943099	HSPA5	ENSG00000044574,7
FALSE	-0.016	0.98614	MAP2	ENSG00000078018,19
FALSE	-0.139	0.945795	PPIB	ENSG00000166794,4
FALSE	-2.413	0.133887	RCOR3	ENSG00000117625,13
FALSE			DSP	ENSG00000096696,13
FALSE	-1.935	0.255426	RCOR2	ENSG00000167771,5
FALSE	-0.113	0.866716	PPIL4	ENSG00000131013,3
FALSE	-2.099	0.193192	ATP5A1	ENSG00000152234,15
FALSE			NCL	ENSG00000115053,15
TRUE
FALSE	-0.629	0.659596	HSPA9	ENSG00000113013,12
TRUE
FALSE	-4.473	0.012205	HMG20B	ENSG00000064961,18
FALSE	-0.496	0.746528	PKM	ENSG00000067225,17
FALSE			HDAC1	ENSG00000116478,11
FALSE	-0.629	0.65931	DSG1	ENSG00000134760,5
FALSE	-0.78	0.309724	ZNF554	ENSG00000172006,11
FALSE	-0.998	0.462745	ATP5B	ENSG00000110955,8
TRUE	-0.233	0.794245
FALSE	-1.18	0.463857	PGK1	ENSG00000102144,13
FALSE	-0.103	0.970401	STMN1	ENSG00000117632,22
TRUE			KRT78	ENSG00000170423,12
FALSE			ALDOA	ENSG00000149925,17
FALSE			PRDX2	ENSG00000167815,11
FALSE	-2.668	0.025049	KPRP	ENSG00000203786,6
FALSE			DDB1	ENSG00000167986,13
FALSE	1.262	0.463275	PPEF1	ENSG00000086717,18
TRUE	0.353	0.677177
FALSE			YWHAZ	ENSG00000164924,17
FALSE	-4.395	0.059876	RPL38	ENSG00000172809,12
FALSE	-1.692	0.165826	HSPA6	ENSG00000173110,7
FALSE	0.554	0.821465	CFL1	ENSG00000172757,12
FALSE			ENO2	ENSG00000111674,8
FALSE	1.475	0.186103	ZMYM2	ENSG00000121741,16
FALSE	0.339	0.619703	TMA7	ENSG00000232112,3
FALSE	1.618	0.319646	RPS25	ENSG00000280831,2; ENSG00000118181,10
FALSE	-1.655	0.296787	LDHA	ENSG00000134333,13
FALSE	-0.619	0.46799	SERF2	ENSG00000140264,19
FALSE	-2.348	0.485539	CRIP1	ENSG00000257341,5; ENSG00000213145,9
FALSE	-2.747	0.183221	HMG20A	ENSG00000140382,14
FALSE			CKB	ENSG00000166165,12
FALSE	1.773	0.121014	LUC7L2	ENSG00000146963,17
FALSE			FRG1	ENSG00000283153,1; ENSG00000283630,1; ENSG00000109536,11; ENSG00000275145,3
FALSE	-2.435	0.09915	PDAP1	ENSG00000106244,12
FALSE	-0.37	0.862216	SRSF3	ENSG00000112081,16
FALSE			RPS19	ENSG00000105372,6
TRUE	-2.988	0.132781
FALSE			YWHAQ	ENSG00000134308,13
FALSE	-3.554	0.004484	TPR	ENSG00000047410,13
FALSE			ENO3	ENSG00000108515,17
TRUE
FALSE	-2.928	0.045989	CNBP	ENSG00000169714,16
TRUE
TRUE
FALSE	-0.477	0.597565	DEK	ENSG00000124795,14
TRUE	-1.256	0.558447	GSTP1	ENSG00000084207,15
FALSE			YWHAE	ENSG00000108953,16; ENSG00000274474,3
FALSE			HSPA1B; HSPA1A	ENSG00000232804,5; ENSG00000234475,5; ENSG00000231555,4; ENSG00000235941,5; ENSG00000204389,9; ENSG00000204388,6; ENSG00000212866,6; ENSG00000237724,5; ENSG00000224501,5
FALSE			YWHAB	ENSG00000166913,12
FALSE	-2.542	0.206964	TPI1	ENSG00000111669,14
FALSE			FKBP3	ENSG00000100442,10
FALSE			JUP	ENSG00000173801,16
FALSE			HMGN2	ENSG00000198830,10
FALSE			HSP90AB4P
FALSE
FALSE			KLK11	ENSG00000167757,13
FALSE			RPS29	ENSG00000213741,9
FALSE	1.502	0.390016	RPS8	ENSG00000142937,11
FALSE	-1.778	0.340406	RPL22	ENSG00000116251,9
FALSE			PTMA	ENSG00000187514,16
FALSE			EDF1	ENSG00000107223,12
FALSE			CD44	ENSG00000026508,17
FALSE			YWHAH	ENSG00000128245,14
FALSE	-2.4	0.202162	UBA52	ENSG00000221983,7
FALSE	-1.99	0.209139	RPS28	ENSG00000233927,4
FALSE	-3.572	0.006759	S100A7	ENSG00000143556,8
FALSE			RPS3	ENSG00000149273,14
FALSE	-0.068	0.958674	SRSF2	ENSG00000161547,16
FALSE			LDHB	ENSG00000111716,12
FALSE	-2.396	0.153809	RPL36AL	ENSG00000165502,6
FALSE			HIST1H1B	ENSG00000184357,4
FALSE			NACA	ENSG00000196531,10
FALSE			PFN1	ENSG00000108518,7
FALSE			MTHFD1
TRUE	-4.267	0.035908
FALSE			SLC25A5	ENSG00000005022,5
FALSE	-1.051	0.571039	PIP	ENSG00000159763,3
FALSE	-0.798	0.485662	RPL4	ENSG00000174444,14
FALSE			NPM1	ENSG00000181163,13
FALSE			PARP1	ENSG00000143799,12
FALSE			MIF	ENSG00000276701,2; ENSG00000240972,1
FALSE			UCHL1	ENSG00000154277,12
FALSE			ABCF1	ENSG00000225989,9; ENSG00000232169,9; ENSG00000204574,12; ENSG00000206490,11; ENSG00000236149,9; ENSG00000236342,8; ENSG00000231129,8
FALSE			HSP90B1	ENSG00000166598,14
FALSE			RPL6	ENSG00000089009,15
TRUE			FLG2	ENSG00000143520,6
FALSE	-0.455	0.737381	ARL6IP4	ENSG00000182196,13
FALSE			SRSF1	ENSG00000136450,12
FALSE	1.167	0.200572	CPSF6	ENSG00000111605,16
TRUE	-0.79	0.49637	PRSS3	ENSG00000010438,16
FALSE	0.608	0.800571	RPL18	ENSG00000063177,12
FALSE			RPL8	ENSG00000161016,17
FALSE	-1.399	0.461926	HIST1H1C	ENSG00000187837,3
FALSE	-0.153	0.839363	DDX46	ENSG00000145833,15
FALSE	-3.087	0.115638	S100A8	ENSG00000143546,9
FALSE			GOT2	ENSG00000125166,12
FALSE			HSPE1	ENSG00000115541,10
FALSE	1.062	0.535429	RPS20	ENSG00000008988,9
FALSE			RPSA	ENSG00000168028,13
FALSE			EIF5A	ENSG00000132507,17
FALSE			EEF2	ENSG00000167658,15
FALSE	-3.418	0.109242	RPLP2	ENSG00000177600,8
FALSE			RPS3A	ENSG00000145425,9
FALSE	-2.191	0.256874	S100A9	ENSG00000163220,10
FALSE			PA2G4	ENSG00000170515,13
FALSE			CLTC	ENSG00000141367,11
FALSE			P4HB	ENSG00000185624,14
FALSE			NAT10	ENSG00000135372,8
FALSE			CATSPERD	ENSG00000174898,15
TRUE	-0.358	0.880992	TXN	ENSG00000136810,12
FALSE			CASP14	ENSG00000105141,5
FALSE			RPLP0	ENSG00000089157,15
FALSE			ZMAT2	ENSG00000146007,10
TRUE			ANXA5	ENSG00000164111,14
FALSE			FHL2	ENSG00000115641,18
FALSE			RPS4X	ENSG00000198034,10
FALSE			ATPIF1	ENSG00000130770,17
FALSE			CALML5	ENSG00000178372,7
FALSE			SNRNP27	ENSG00000124380,10
FALSE			SLC25A6	ENSG00000169100,13
TRUE	2.584	0.26929
FALSE	-0.881	0.400366	LRRC59	ENSG00000108829,9
FALSE			RPL31	ENSG00000071082,10
FALSE	1.433	0.141405	U2AF2	ENSG00000063244,12
TRUE	1.763	0.567362	DCD	ENSG00000161634,11
FALSE			TPM3	ENSG00000143549,19
TRUE
FALSE			PEBP1	ENSG00000089220,4
FALSE			DSC1	ENSG00000134765,9
FALSE			CPSF7	ENSG00000149532,15
FALSE			PCP4	ENSG00000183036,10
FALSE			RPL14	ENSG00000188846,13
FALSE			IDH2	ENSG00000182054,9
FALSE			CBX5	ENSG00000094916,15
FALSE			RPL27A	ENSG00000166441,12
FALSE			CCDC124	ENSG00000007080,10
FALSE			HNRNPU	ENSG00000153187,18
FALSE	0.34	0.631661	SPECC1	ENSG00000128487,16
FALSE			XRCC6	ENSG00000196419,12
FALSE			ALDOC	ENSG00000109107,13
FALSE			ACLY	ENSG00000131473,16
FALSE			CCT8	ENSG00000156261,12
TRUE
TRUE
FALSE			ATP6V0A1	ENSG00000033627,16
FALSE			KPNB1	ENSG00000108424,9
FALSE			RPL26	ENSG00000161970,12
FALSE			CCT3	ENSG00000163468,14
FALSE			NR1I2	ENSG00000144852,17
FALSE			GANAB	ENSG00000089597,16
FALSE			RCN1	ENSG00000049449,8
FALSE			CRABP1	ENSG00000166426,7
FALSE			CANX	ENSG00000127022,14; ENSG00000283777,1
FALSE			RPS13	ENSG00000110700,6
FALSE			YBX1	ENSG00000065978,18
FALSE			RFC1	ENSG00000035928,15
FALSE			SET	ENSG00000119335,16
FALSE			ATP6V0D1	ENSG00000159720,11
FALSE			FAM32A	ENSG00000105058,11
FALSE			MDH2	ENSG00000146701,11
FALSE			UBA1	ENSG00000130985,16
FALSE			RPL12	ENSG00000197958,12
FALSE			RPS14	ENSG00000164587,11
FALSE			ANXA2	ENSG00000182718,16
FALSE			RPL11	ENSG00000142676,12
FALSE			ACAA2	ENSG00000167315,17
TRUE
FALSE			RPL10A	ENSG00000198755,10
FALSE			EIF1AX; LOC101060318; LOC107984923	ENSG00000173674,10
TRUE
FALSE			RPS7	ENSG00000171863,12
FALSE			LGALS7; LGALS7B	ENSG00000282902,1; ENSG00000283082,1; ENSG00000205076,4; ENSG00000178934,4
FALSE			ANP32A	ENSG00000140350,15
FALSE			RPL3	ENSG00000100316,15
FALSE			CCT7	ENSG00000135624,15
FALSE			PDIA6	ENSG00000143870,12
FALSE			CAND1	ENSG00000111530,12
TRUE
FALSE			RPL7	ENSG00000147604,13
FALSE			CCT5	ENSG00000150753,11
FALSE			AZGP1	ENSG00000160862,12
FALSE			PQBP1	ENSG00000102103,15
FALSE			RPL17	ENSG00000215472,10; ENSG00000265681,7
FALSE			C1orf68	ENSG00000198854,5
FALSE			PCBP2	ENSG00000197111,15
FALSE			HNRNPM	ENSG00000099783,11
FALSE			TMPO	ENSG00000120802,13
FALSE			EZR	ENSG00000092820,17
FALSE			RPS16	ENSG00000105193,8
FALSE			CALR	ENSG00000179218,13
FALSE			CRBN	ENSG00000113851,14
FALSE			HNRNPK	ENSG00000165119,20
FALSE			CCT6A	ENSG00000146731,10
TRUE			MAPT	ENSG00000186868,15
FALSE			RPS6	ENSG00000137154,12
FALSE			FEN1	ENSG00000168496,3
FALSE			PGAM1; LOC643576	ENSG00000171314,8
FALSE	-1.997	0.244534	TADA2B	ENSG00000173011,11
FALSE			EIF4A1	ENSG00000161960,14
FALSE			CS	ENSG00000062485,18
FALSE			EIF4A2	ENSG00000156976,16
FALSE			ATP1A1	ENSG00000163399,15
FALSE			DYNLL2	ENSG00000264364,2
FALSE			SYNCRIP	ENSG00000135316,17
FALSE			PHB2	ENSG00000215021,8
FALSE			ATP5F1	ENSG00000116459,10
FALSE			EEF1G	ENSG00000254772,9
FALSE			HDGF	ENSG00000143321,18
FALSE			NME2; NME1-NME2	ENSG00000243678,11
FALSE			ARG1	ENSG00000118520,14
FALSE			CAPRIN1	ENSG00000135387,20
FALSE			PDIA3	ENSG00000167004,12
FALSE			PCNA	ENSG00000132646,10
FALSE			RPS2	ENSG00000140988,15
FALSE			ATP5C1	ENSG00000165629,19
FALSE			LGALS3	ENSG00000131981,15
FALSE			EEF1B2	ENSG00000283391,1; ENSG00000114942,13
FALSE			BCLAF1	ENSG00000029363,16
FALSE			FSCN1	ENSG00000075618,17
FALSE			CRKL	ENSG00000099942,12
FALSE			SUMO2	ENSG00000188612,11
FALSE			PARK7	ENSG00000116288,12
FALSE			MAP1B	ENSG00000131711,14
FALSE			TGM3	ENSG00000125780,11
FALSE			ANP32B	ENSG00000136938,8
FALSE			TCP1	ENSG00000120438,11
FALSE			TKT	ENSG00000163931,15
FALSE			PCBP1	ENSG00000169564,6
FALSE			RPL23A	ENSG00000198242,13
FALSE			SRSF5	ENSG00000100650,15
FALSE			HMGCS1	ENSG00000112972,14
FALSE			RPN1	ENSG00000163902,11
FALSE			SLC25A3	ENSG00000075415,12
FALSE			HMGB3	ENSG00000029993,14
FALSE			STIP1	ENSG00000168439,16
FALSE			GDI2	ENSG00000057608,16
FALSE			DDX17	ENSG00000100201,20
FALSE			CCT4	ENSG00000115484,14
FALSE			RPL15	ENSG00000174748,18
FALSE			CSTA	ENSG00000121552,3
TRUE			CTSD	ENSG00000117984,13
FALSE			GNB2L1; RACK1	ENSG00000204628,11
FALSE			NME1	ENSG00000239672,7
FALSE			HADH	ENSG00000138796,16
FALSE			MARCKS	ENSG00000277443,2
FALSE			PTMS	ENSG00000159335,15
FALSE			RAN	ENSG00000132341,11
FALSE			CCNT1	ENSG00000129315,10
FALSE			RPS18	ENSG00000223367,6; ENSG00000096150,9; ENSG00000235650,6; ENSG00000226225,6; ENSG00000231500,6
FALSE			TALDO1	ENSG00000177156,10
FALSE			PRDX5	ENSG00000126432,13
FALSE			TRIM28	ENSG00000130726,11
FALSE			DPYSL2	ENSG00000092964,17
FALSE			LOC643669; CCER2	ENSG00000283099,1; ENSG00000262484,1
FALSE			RBBP4	ENSG00000162521,18
FALSE			RPL19	ENSG00000108298,9
FALSE			FASN	ENSG00000169710,8
FALSE			PTGES3	ENSG00000110958,15
FALSE			XRCC5	ENSG00000079246,15
FALSE			RPL30	ENSG00000156482,10
FALSE			CCT2	ENSG00000166226,12
FALSE			HNRNPD	ENSG00000138668,18
FALSE			NAP1L4	ENSG00000273562,4; ENSG00000205531,12
FALSE			PHB	ENSG00000167085,11
FALSE			SART1	ENSG00000175467,14
FALSE			RAB1B	ENSG00000174903,15
FALSE			GNS	ENSG00000135677,10
FALSE			FAU
FALSE			MYL6	ENSG00000092841,18
FALSE			HSPA4	ENSG00000170606,14
FALSE			PRDX6	ENSG00000117592,8
FALSE			TAGLN2	ENSG00000158710,14
FALSE			C6orf203	ENSG00000130349,9
FALSE			HSD17B12	ENSG00000149084,12
FALSE			ARF3	ENSG00000134287,9
FALSE			ANXA1	ENSG00000135046,13
FALSE			RPS27	ENSG00000177954,11
FALSE			PABPC1	ENSG00000070756,15
FALSE			FKBP4	ENSG00000004478,7
FALSE			GPI	ENSG00000105220,14
FALSE			ARHGDIA	ENSG00000141522,11
FALSE			RPS9	ENSG00000274005,3; ENSG00000275323,3; ENSG00000277079,3; ENSG00000278081,3; ENSG00000277359,3; ENSG00000170889,13; ENSG00000274950,4; ENSG00000274626,3; ENSG00000278270,4; ENSG00000274646,4
FALSE			HSPB1	ENSG00000106211,8
TRUE			CYCS	ENSG00000172115,8
FALSE			OXCT1	ENSG00000083720,12
FALSE			DSTN	ENSG00000125868,15
FALSE			NASP	ENSG00000132780,16
FALSE			CRMP1	ENSG00000072832,14
FALSE			CDSN
FALSE			MAP4	ENSG00000047849,21
FALSE			PAICS	ENSG00000128050,8
FALSE			HIST1H4A; HIST1H4F; HIST1H4D; HIST1H4J; HIST2H4A; HIST2H4B; HIST1H4H; HIST1H4C; HIST4H4; HIST1H4E; HIST1H4I; HIST1H4B; HIST1H4K; HIST1H4L	ENSG00000197061,4; ENSG00000275126,1; ENSG00000273542,1; ENSG00000197238,4; ENSG00000197837,3; ENSG00000276966,2; ENSG00000158406,4; ENSG00000270882,2; ENSG00000274618,1; ENSG00000278637,1; ENSG00000277157,1; ENSG00000278705,1; ENSG00000270276,2; ENSG00000276180,1
FALSE			PSMA1	ENSG00000129084,17
FALSE			CACYBP	ENSG00000116161,17
FALSE			TUFM
FALSE			RAB5C	ENSG00000108774,14
FALSE			SPTAN1	ENSG00000197694,15
FALSE			HNRNPA1	ENSG00000135486,17
FALSE			C19orf43; TRIR	ENSG00000123144,10
FALSE			HSPH1	ENSG00000120694,19
FALSE			TMA16	ENSG00000198498,9
FALSE			CREBRF	ENSG00000164463,12
FALSE			EIF4A3	ENSG00000141543,9
FALSE			CNPY2	ENSG00000257727,5
FALSE			HNRNPA2B1	ENSG00000122566,20
FALSE			CDRT1	ENSG00000241322,10
FALSE			DUT	ENSG00000128951,13
FALSE			VDAC1	ENSG00000213585,10
FALSE			ECH1	ENSG00000282853,1; ENSG00000104823,8
FALSE			PKP1	ENSG00000081277,12
FALSE			HNRNPH1	ENSG00000169045,17; ENSG00000284254,1
FALSE			PSMB5	ENSG00000100804,18
FALSE			AHCY	ENSG00000101444,12
FALSE			PSMA4	ENSG00000041357,15
FALSE			MYH9	ENSG00000100345,20
TRUE
FALSE			FH	ENSG00000091483,6
FALSE			SPRR2D	ENSG00000163216,6
FALSE			RPL34	ENSG00000109475,16
FALSE			BANF1	ENSG00000175334,7
FALSE			RPL13AP3
FALSE			CHGA	ENSG00000100604,12; ENSG00000276781,3
FALSE			SCGN	ENSG00000079689,13
FALSE			MCM4	ENSG00000104738,16
FALSE			COL1A1
FALSE			GNAS	ENSG00000087460,24
FALSE			NUDC	ENSG00000090273,13
FALSE			RPS24	ENSG00000138326,18
FALSE			ALYREF
FALSE			ATP5EP2	ENSG00000180389,6
FALSE			C1QBP	ENSG00000108561,8
FALSE			RPL13	ENSG00000167526,13
FALSE			PPP2R1A	ENSG00000105568,17
FALSE			RPS12	ENSG00000112306,7
FALSE			RAP1B	ENSG00000127314,17
FALSE			NPEPPS	ENSG00000141279,15
FALSE			TRAP1	ENSG00000126602,10
FALSE			FUBP1	ENSG00000162613,16
FALSE			MDH1	ENSG00000014641,17
FALSE			PGD	ENSG00000142657,20
FALSE			CSE1L	ENSG00000124207,16
FALSE			ACTN1	ENSG00000072110,13
FALSE			TRIM27	ENSG00000234495,7; ENSG00000229006,7; ENSG00000204713,10; ENSG00000237071,7; ENSG00000215641,8
FALSE			TROVE2	ENSG00000116747,12
FALSE			SSRP1	ENSG00000149136,8
FALSE			RANBP1	ENSG00000099901,16
FALSE			ACP1	ENSG00000143727,15
FALSE			RPL35	ENSG00000136942,14
FALSE			RPL32	ENSG00000144713,12
FALSE			H3F3A; H3F3AP4; H3F3B	ENSG00000132475,10; ENSG00000163041,9
FALSE			TAC3	ENSG00000166863,11
FALSE			PYCR1	ENSG00000183010,16
FALSE			LAMP1	ENSG00000185896,10
FALSE			ATP6V1B2	ENSG00000147416,10
FALSE			ATP5H	ENSG00000167863,11
FALSE			RRM1	ENSG00000167325,14
FALSE			ATP1B1	ENSG00000143153,12
FALSE			APEX1	ENSG00000100823,11
FALSE			SSB	ENSG00000138385,15
FALSE			THUMPD2	ENSG00000138050,14
FALSE			CDC42	ENSG00000070831,15
FALSE			RPL23	ENSG00000125691,12
FALSE			USP14	ENSG00000101557,14
FALSE			ATP6AP2	ENSG00000182220,14
FALSE			SERPINB3	ENSG00000057149,15
FALSE			CSTB	ENSG00000160213,6
FALSE			HYOU1	ENSG00000280682,2; ENSG00000149428,18
FALSE			EIF4H	ENSG00000106682,14
FALSE			ILF2	ENSG00000143621,16
FALSE			UBE2N	ENSG00000177889,9
TRUE
FALSE			UBA2	ENSG00000126261,12
FALSE			ANP32E	ENSG00000143401,14
FALSE			SAE1	ENSG00000142230,11
FALSE			SUPT16H	ENSG00000092201,9
FALSE			MARCKSL1	ENSG00000175130,6
FALSE			TPT1	ENSG00000133112,16
FALSE			DDX42	ENSG00000198231,12
FALSE			TPD52	ENSG00000076554,15
FALSE			RPL18A	ENSG00000105640,12
FALSE			HMGN1	ENSG00000205581,10
FALSE			AHSA1	ENSG00000100591,7
FALSE			RPL10
FALSE			PPA1	ENSG00000180817,11
FALSE			ACAT1	ENSG00000075239,13
FALSE			TMEM97	ENSG00000109084,13
FALSE			RUVBL1	ENSG00000175792,11
FALSE			ERP29	ENSG00000089248,6
FALSE			HNRNPAB
FALSE			PRKCSH	ENSG00000130175,9
FALSE			CDK1	ENSG00000170312,15
FALSE			IDH1	ENSG00000138413,13
FALSE			RTN4	ENSG00000115310,17
FALSE
FALSE			RHOC	ENSG00000155366,16
FALSE			APOD	ENSG00000189058,8
FALSE			EIF2S3	ENSG00000130741,10
FALSE			DPP3	ENSG00000254986,7
FALSE			GGH	ENSG00000137563,11
FALSE			RPS23	ENSG00000186468,12
FALSE			RAB7A	ENSG00000075785,12
FALSE			MDK	ENSG00000110492,15
FALSE			PSME1	ENSG00000092010,14
FALSE			ATP6AP1	ENSG00000071553,16
FALSE			RPS15A	ENSG00000134419,15
FALSE			ENSA	ENSG00000143420,18
TRUE
FALSE			IPO7	ENSG00000205339,9

## Sheet: Table 4
Table 4: PeTa nuclear TMT-MS results after 24h of 100 nM GSK-LSD1.
Gene_Symbol	EntrezID	padj	Log2fc	log10p
HIST1H2BD	3017	0.462749	-0.048	0.334655
HIST2H2BF	440689	0.172115	-0.1	0.764181
HIST1H2BM	8342	0.257505	-0.197	0.589215
HIST1H2BL	8340	0.330366	-0.101	0.481005
HIST2H2BE	8349	0.755072	0.02	0.122012
HIST1H2BB	3018	0.0414319	-0.28	1.38267
HIST1H1B	3009	0.212697	-0.09	0.672239
PRKDC	5591	0.568517	-0.034	0.245256
HIST1H1C	3006	0.926953	0.013	0.0329422
HIST1H4A, HIST1H4F, HIST1H4D, HIST1H4J, HIST2H4A, HIST2H4B, HIST1H4H, HIST1H4C, HIST4H4, HIST1H4E, HIST1H4I, HIST1H4B, HIST1H4K, HIST1H4L	8359, 8361, 8360, 8363, 8370, 554313, 8365, 8364, 121504, 8367, 8294, 8366, 8362, 8368	0.326465	-0.09	0.486163
HIST1H1E	3008	0.504366	-0.047	0.297254
HNRNPA2B1	3181	0.119011	-0.104	0.924411
HIST1H2AC	8334	0.946166	0.005	0.0240325
HIST1H2AH	85235	0.431049	-0.115	0.365474
HIST1H1D	3007	0.0238749	-0.169	1.62206
HNRNPA1	3178	0.51048	-0.055	0.292021
SPTAN1	6709	0.827664	-0.019	0.0821458
HNRNPA1L2	144983	0.137644	-0.258	0.861242
ACTG1	71	0.715658	-0.063	0.145295
ACTB	60	0.354592	-0.066	0.450271
SYNE2	23224	0.792955	-0.016	0.100751
HNRNPK	3190	0.146832	-0.101	0.83318
PARP1	142	0.423776	-0.048	0.372864
KRT8	3856	0.0531997	-0.143	1.27409
TUBA1A	7846	0.0664488	0.137	1.17751
TUBA1C	84790	0.474798	-0.215	0.323491
HSPA8	3312	0.569691	-0.028	0.244361
NUMA1	4926	0.341068	-0.056	0.467159
HNRNPM	4670	0.783723	-0.017	0.105837
HNRNPC	3183	0.112022	-0.118	0.950697
DHX9	1660	0.29804	-0.056	0.525726
HNRNPH1	3187	0.39311	-0.044	0.405486
SNRNP200	23020	0.183436	-0.08	0.736515
KRT20	54474	0.0146739	-0.192	1.83345
HNRNPU	3192	0.722404	-0.028	0.14122
HNRNPA3	220988	0.824234	-0.017	0.0839496
PRPF8	10594	0.282946	-0.076	0.548296
HNRNPR	10236	0.460296	-0.038	0.336963
LMNB1	4001	0.0904013	-0.106	1.04383
HSPA2	3306	0.892442	-0.01	0.0494201
HNRNPD	3184	0.318154	-0.057	0.497362
MYH9	4627	0.812631	-0.019	0.0901066
SYNCRIP	10492	0.778186	-0.016	0.108917
MATR3	9782	0.300708	-0.07	0.521855
MYH10	4628	0.736421	0.022	0.132874
H2AFX	3014	0.34811	-0.058	0.458284
H3F3A, H3F3AP4, H3F3B	3020, 440926, 3021	0.231255	-0.098	0.635909
LMNA	4000	0.0871836	-0.116	1.05957
XRCC6	2547	0.464135	0.042	0.333356
ILF3	3609	0.234214	-0.073	0.630387
HNRNPDL, HNRPDL	9987	0.400632	-0.059	0.397255
ACTA1	58	0.347247	0.091	0.459361
TOP2B	7155	0.443493	-0.045	0.353113
EEF1A1	1915	0.380944	0.077	0.419139
NPM1	4869	0.120168	-0.131	0.92021
TUBA4A	7277	0.0155496	0.19	1.80828
HIST2H2AB	317772	0.0188087	0.523	1.72564
MDN1	23195	0.216143	-0.072	0.665258
H2AFY	9555	0.5846	-0.046	0.233141
TOP2A	7153	0.867607	-0.013	0.0616767
SPTBN2	6712	0.338547	-0.05	0.470381
TUBB	203068	0.0345404	0.166	1.46167
SPTBN1	6711	0.168084	0.094	0.774474
TPR	7175	0.166259	-0.108	0.779215
DDX17	10521	0.357918	-0.056	0.446216
LRPPRC	10128	0.0129346	0.293	1.88825
HNRNPL	3191	0.667878	-0.026	0.175303
DYNC1H1	1778	0.144446	0.099	0.840294
NEFM	4741	0.927425	-0.006	0.032721
NCL	4691	0.144446	-0.091	0.840294
DDX5	1655	0.422491	-0.047	0.374183
MKI67	4288	0.559276	-0.043	0.252374
SFPQ	6421	0.3321	-0.055	0.478731
HNRNPCL1	343069	0.0233476	-0.478	1.63176
PTBP1	5725	0.984044	-0.002	0.00698553
NONO	4841	0.0974181	-0.098	1.01136
HNRNPCP5, LOC440563, HNRNPCL2	440563	0.979527	-0.008	0.00898346
DDX39B	7919	0.595045	-0.047	0.22545
PSIP1	11168	0.117798	-0.1	0.928861
SMC1A	8243	0.333676	-0.059	0.476675
RPS27A	6233	0.29276	-0.088	0.533489
HIST2H3PS2	440686	0.271279	-0.111	0.566584
ATP5B	506	0.00766173	0.593	2.11567
RANBP2	5903	0.0909413	-0.098	1.04124
HMGN2	3151	0.0904933	-0.292	1.04338
SRSF1	6426	0.0535072	-0.164	1.27159
TUBB4B	10383	0.0458406	0.181	1.33875
CHD4	1108	0.131279	-0.094	0.881804
DDX39A	10212	0.649044	-0.032	0.187726
HNRNPF	3185	0.470379	-0.047	0.327552
EEF1A2	1917	0.794462	-0.03	0.0999269
HNRNPH2	3188	0.414608	-0.054	0.382363
SF3B1	23451	0.169164	-0.084	0.771692
KHSRP	8570	0.228567	-0.103	0.640986
TUBB2B	347733	0.0664488	0.179	1.17751
XRCC5	7520	0.421552	0.044	0.375149
VDAC1	7416	0.899532	0.01	0.0459831
TUBB2A	7280	0.0640887	0.14	1.19322
HSPA9	3313	0.0374545	0.282	1.4265
ATP5A1	498	0.00697606	0.606	2.15639
HNRNPH3	3189	0.139893	-0.091	0.854204
SLC25A5	292	0.155193	0.148	0.809127
HNRNPUL2	221092	0.221534	-0.102	0.654559
DEK	7913	0.492691	-0.06	0.307425
SMCHD1	23347	0.387558	-0.058	0.411663
SMC3	9126	0.292108	-0.067	0.534457
TUBB3	10381	0.153071	0.13	0.815108
GTF2I	2969	0.730851	-0.022	0.136171
ACTN4	81	0.655772	-0.032	0.183247
ILF2	3608	0.606181	-0.034	0.217398
HSP90AA1	3320	0.074921	0.12	1.1254
HNRNPAB	3182	0.342412	-0.101	0.465451
BCLAF1	9774	0.177365	-0.124	0.751133
HSPA5	3309	0.225696	0.155	0.646475
SF3B2	10992	0.129554	-0.146	0.887548
FLNB	2317	0.0432192	0.189	1.36432
EFTUD2	9343	0.428723	-0.054	0.367823
H2AFV	94239	0.612141	-0.076	0.213149
HSP90AB1	3326	0.119278	0.115	0.923439
TCOF1	6949	0.0759386	-0.195	1.11954
HSPD1	3329	0.100014	0.249	0.99994
ACIN1	22985	0.0557272	-0.191	1.25393
SMARCA5	8467	0.153568	-0.089	0.813699
CKAP5	9793	0.791511	0.019	0.101543
CLTC	1213	0.477332	0.05	0.321179
PHB	5245	0.346596	0.063	0.460177
SRRM2	23524	0.107885	-0.166	0.96704
P4HB	5034	0.421984	0.105	0.374704
SAFB	6294	0.154879	-0.095	0.810007
H2AFY2	55506	0.708852	-0.027	0.149444
TOP1	7150	0.179259	-0.091	0.746519
KHDRBS1	10657	0.909798	-0.008	0.041055
SLC25A6	293	0.204368	0.118	0.689587
DDX21	9188	0.142289	-0.092	0.846829
RIF1	55183	0.0583592	-0.13	1.23389
G3BP1	10146	0.784286	-0.02	0.105526
THRAP3	9967	0.184996	-0.112	0.732838
CHAMP1	283489	0.206338	-0.07	0.685421
RBMX	27316	0.0543978	-0.126	1.26442
PDS5B	23047	0.258362	-0.067	0.587771
THOC2	57187	0.143913	-0.089	0.841899
NNT	23530	0.00919492	0.312	2.03645
BAZ1B	9031	0.141232	-0.08	0.850067
YBX1	4904	0.20156	-0.103	0.695595
PDS5A	23244	0.172166	-0.08	0.764052
RPN1	6184	0.146832	0.1	0.83318
TUBA8, EHHADH	51807, 1962	0.163086	0.193	0.787584
ARID1A	8289	0.0866475	-0.114	1.06224
DNMT1	1786	0.97228	0.003	0.0122086
API5	8539	0.37064	-0.062	0.431048
ADAR	103	0.218297	-0.075	0.660953
BPTF	2186	0.0906039	-0.117	1.04285
TRRAP	8295	0.133873	-0.093	0.873307
TMPO	7112	0.556755	-0.041	0.254336
IMMT	10989	0.533261	-0.032	0.273061
TRIM28	10155	0.486359	-0.04	0.313043
SRSF3	6428	0.574521	-0.048	0.240694
MDC1	9656	0.227543	-0.085	0.642936
KTN1	3895	0.34811	-0.082	0.458284
SF3B3	23450	0.248189	-0.07	0.605217
DBN1	1627	0.0923825	-0.145	1.03441
HSPA1B, HSPA1A	3304, 3303	0.424076	-0.046	0.372557
SF3A1	10291	0.0460236	-0.146	1.33702
TP53BP1	7158	0.188293	-0.109	0.725167
BOD1L1	259282	0.131279	-0.111	0.881804
SLC25A4	291	0.133873	0.114	0.873307
TAF15	8148	0.457117	-0.056	0.339972
SAFB2	9667	0.108268	-0.106	0.9655
DDB1	1642	0.624479	-0.031	0.204482
SMARCC2	6601	0.208824	-0.086	0.680219
KPNB1	3837	0.914412	-0.007	0.0388582
LMNB2	84823	0.140823	-0.103	0.851325
HBA2, HBA1	3040, 3039	0.332728	0.21	0.47791
RBM25	58517	0.139821	-0.094	0.854429
MAP1B	4131	0.132332	0.219	0.878335
FLNA	2316	0.0773984	0.156	1.11127
NEFL	4747	0.365521	0.069	0.437087
SRRT	51593	0.196509	-0.077	0.706618
HCFC1	3054	0.328879	-0.068	0.482964
EIF4G2	1982	0.914688	-0.008	0.0387272
SYNE1	23345	0.117314	0.099	0.93065
EIF3A	8661	0.741648	0.023	0.129802
PHIP	55023	0.53939	-0.036	0.268097
INA	9118	0.200604	-0.086	0.69766
HP1BP3	50809	0.719767	-0.021	0.142808
U2AF2	11338	0.979047	-0.002	0.00919633
PLEC	5339	0.0583592	-0.114	1.23389
SPEN	23013	0.0617522	-0.128	1.20935
MYO1B	4430	0.663303	-0.03	0.178288
SMARCC1	6599	0.521058	-0.055	0.283114
PBRM1	55193	0.328806	-0.052	0.483061
FUBP1	8880	0.5826	-0.056	0.234629
CCAR2, KIAA1967	57805	0.123323	-0.097	0.908955
NDUFS1	4719	0.687581	0.025	0.162676
XPO1	7514	0.877147	0.009	0.0569275
KRT1	3848	0.445947	0.437	0.350716
SON	6651	0.0322867	-0.17	1.49098
RPRD2	23248	0.0960556	-0.096	1.01748
AHCTF1	25909	0.0458406	-0.13	1.33875
DDX23	9416	0.229364	-0.072	0.639474
VDAC2	7417	0.582706	0.045	0.23455
CEP170	9859	0.620432	-0.037	0.207306
RBM39	9584	0.470495	-0.04	0.327445
PABPC1	26986	0.935709	-0.006	0.0288593
DHX15	1665	0.138067	-0.096	0.85991
NIPBL	25836	0.294045	-0.062	0.531587
ATP2A2	488	0.122754	0.126	0.910963
RSF1	51773	0.114949	-0.156	0.939494
PHF3	23469	0.0693617	-0.15	1.15888
PRRC2C	23215	0.144446	-0.118	0.840294
KRT19	3880	0.0403396	0.189	1.39427
CDC5L	988	0.119011	-0.108	0.924411
EIF4G1	1981	0.915154	-0.009	0.0385059
ACLY	47	0.187793	0.105	0.72632
PCBP2	5094	0.980569	-0.002	0.00852171
NUP205	23165	0.431836	-0.045	0.364681
PSPC1	55269	0.447311	-0.049	0.34939
SUPT16H	11198	0.742347	-0.018	0.129393
LIMA1	51474	0.0203371	-0.171	1.69171
AFG3L2	10939	0.163278	0.082	0.787072
FUS	2521	0.787257	-0.021	0.103884
POTEKP	440915	0.423776	0.1	0.372864
RBMXL1	494115	0.0404617	-0.166	1.39296
NOP56	10528	0.252577	-0.067	0.597607
SNRNP70	6625	0.103635	-0.108	0.984494
DIDO1	11083	0.11748	-0.106	0.930038
CHD3	1107	0.663736	-0.034	0.178004
RBBP4	5928	0.122353	-0.097	0.912387
MTA1	9112	0.133863	-0.098	0.873341
RAD50	10111	0.639889	-0.031	0.193895
EIF4A1	1973	0.288414	0.097	0.539983
DDX42	11325	0.557692	-0.063	0.253606
ALYREF	10189	0.376453	-0.065	0.424289
KRT2	3849	0.448107	0.334	0.348619
SLTM	79811	0.144008	-0.121	0.841614
CNOT1	23019	0.892747	-0.01	0.0492717
HSP90B1	7184	0.0888194	0.197	1.05149
ZNF638	27332	0.194897	-0.079	0.710196
PRPF40A	55660	0.119195	-0.118	0.923743
ADNP	23394	0.531715	-0.041	0.274321
NUP98	4928	0.0904013	-0.097	1.04383
DDX3X	1654	0.941907	-0.006	0.025992
TCERG1	10915	0.378217	-0.062	0.422258
EIF4A3	9775	0.620432	-0.043	0.207306
ELAVL1	1994	0.711721	-0.025	0.14769
BASP1	10409	0.601534	0.065	0.22074
MYBBP1A	10514	0.073946	-0.125	1.13109
POLR2A	5430	0.159949	-0.085	0.796018
MYO6	4646	0.494593	0.04	0.305752
IGF2R	3482	0.728409	0.025	0.137625
PPIB	5479	0.438901	-0.055	0.357633
SIN3A	25942	0.294045	-0.073	0.531587
USP7	7874	0.584738	-0.029	0.233039
SSRP1	6749	0.868761	-0.01	0.0610999
MAP2	4133	0.906492	-0.011	0.0426363
CBX5	23468	0.243519	-0.101	0.613468
GAPDH	2597	0.293431	0.099	0.532494
SYMPK	8189	0.137524	-0.079	0.861622
ACTN1	87	0.157112	-0.102	0.803789
SERBP1	26135	0.705927	-0.036	0.15124
ITPR3	3710	0.316275	-0.057	0.499935
SART1	9092	0.155531	-0.117	0.808184
EIF4A2	1974	0.598682	0.043	0.222804
IDH2	3418	0.0866475	0.272	1.06224
SRSF7	6432	0.303494	-0.055	0.51785
PDCD11	22984	0.190215	-0.087	0.720756
RAI1	10743	0.751932	-0.022	0.123822
YWHAE	7531	0.328879	0.053	0.482964
CANX	821	0.0754516	0.337	1.12233
PA2G4	5036	0.591271	0.059	0.228214
PRPF6	24148	0.277562	-0.06	0.556641
SMARCA4	6597	0.568301	-0.033	0.245422
HNRNPA0	10949	0.89611	0.013	0.0476385
HSPH1	10808	0.143874	0.081	0.842017
CKB	1152	0.128157	0.105	0.892259
SF3A3	10946	0.328879	-0.081	0.482964
KMT2A, MLL	4297	0.141894	-0.125	0.848036
MCM3	4172	0.00946551	-0.281	2.02386
NOLC1	9221	0.0365467	-0.19	1.43715
GOLGB1	2804	0.233103	0.104	0.632451
FASN	2194	0.300453	0.068	0.522224
EEF1G	1937	0.755031	0.038	0.122035
PKM	5315	0.261848	0.11	0.581951
FEN1	2237	0.18754	0.125	0.726907
ATRX	546	0.105709	-0.131	0.975887
SMC2	10592	0.532865	0.069	0.273383
EIF4B	1975	0.238656	-0.088	0.622227
UBAP2L	9898	0.292715	-0.101	0.533555
NUDT21	11051	0.228678	-0.068	0.640776
SEC63	11231	0.0581387	0.138	1.23553
RPL4	6124	0.69187	-0.027	0.159975
SUGP2	10147	0.36475	-0.066	0.438005
RGPD3	653489	0.697856	0.067	0.156234
VDAC3	7419	0.4381	0.078	0.358427
CPSF7	79869	0.239604	-0.077	0.620506
KRT6A	3853	0.949125	0.022	0.0226767
CFL1	1072	0.48233	0.059	0.316656
PHB2	11331	0.587911	0.038	0.230689
CASZ1	54897	0.100014	0.118	0.99994
SUPT6H	6830	0.551872	-0.03	0.258162
G3BP2	9908	0.838182	-0.019	0.0766615
KDM1A	23028	0.00833347	-0.216	2.07917
CALM3, CALM2, CALM1	808, 805, 801	0.695253	-0.044	0.157857
MYH14	79784	0.290957	0.057	0.536171
UBTF	7343	0.708824	-0.03	0.149462
EEF2	1938	0.0704863	0.14	1.1519
UQCRC2	7385	0.501513	0.055	0.299717
KRT5	3852	0.892685	0.058	0.0493018
MLLT4, AFDN	4301	0.134396	0.119	0.871614
RUVBL1	8607	0.544739	-0.034	0.263812
PDIA3	2923	0.150962	0.159	0.821133
H1F0	3005	0.368081	-0.057	0.434056
SRSF11	9295	0.176818	-0.101	0.752474
HYOU1	10525	0.0496055	0.264	1.30447
EEF1B2	1933	0.508811	-0.07	0.293444
DDX6	1656	0.513657	-0.045	0.289327
STRBP	55342	0.602065	-0.031	0.220357
ZMYM2	7750	0.741648	-0.024	0.129802
CCAR1	55749	0.351222	-0.063	0.454418
SND1	27044	0.93321	0.008	0.0300207
HEATR1	55127	0.38062	-0.049	0.419508
RPL6	6128	0.773527	0.023	0.111525
CTNNA1	1495	0.191596	0.096	0.717613
POGZ	23126	0.513042	-0.039	0.289847
EPRS	2058	0.473976	0.053	0.324244
EDC4	23644	0.191703	-0.092	0.71737
ATP1A1	476	0.0531997	0.197	1.27409
NUP214	8021	0.131279	-0.088	0.881804
EP400	57634	0.0420444	-0.136	1.37629
HMGA1	3159	0.0800733	-0.198	1.09651
ZFR	51663	0.188779	-0.115	0.724046
NUP210	23225	0.690355	-0.032	0.160927
MTA2	9219	0.368669	-0.066	0.433363
GTF3C1	2975	0.310061	-0.059	0.508553
FBL	2091	0.140168	-0.09	0.853351
LIG3	3980	0.831161	-0.013	0.0803147
UPF1	5976	0.731738	-0.023	0.135644
PRPF4B	8899	0.148298	-0.095	0.828864
PPP1CA	5499	0.544739	-0.048	0.263812
USP39	10713	0.463975	-0.041	0.333506
ALDH18A1	5832	0.311822	0.085	0.506094
ATAD2	29028	0.0844255	-0.123	1.07353
XRN2	22803	0.318453	-0.06	0.496954
ACO2	50	0.153568	0.212	0.813699
SRSF9	8683	0.165224	-0.14	0.781928
GCN1L1, GCN1	10985	0.0482062	0.179	1.3169
MTHFD1	4522	0.109006	0.192	0.962549
RFC1	5981	0.459812	-0.061	0.33742
UHRF1	29128	0.0296969	-0.225	1.52729
ZNF292	23036	0.390289	-0.051	0.408613
CAND1	55832	0.0403474	0.222	1.39418
SMC4	10051	0.335891	0.084	0.473802
DDX46	9879	0.365532	-0.066	0.437074
Sep,09	10801	0.627375	-0.054	0.202473
EIF5B	9669	0.89811	0.013	0.0466704
CSTF3	1479	0.232577	-0.072	0.633432
PPP1R10	5514	0.0968881	-0.11	1.01373
ZC3H11A	9877	0.0219514	-0.18	1.65854
RPLP0	6175	0.973455	0.003	0.011684
STAG2	10735	0.130396	-0.113	0.884737
EZR	7430	0.452812	0.137	0.344082
BAZ1A	11177	0.0239344	-0.178	1.62098
TPX2	22974	0.525845	-0.05	0.279142
DDX1	1653	0.93499	0.009	0.0291929
PPIA	5478	0.139105	0.121	0.856656
AQR	9716	0.168084	-0.075	0.774474
RPS4X	6191	0.759951	0.018	0.119214
KRT18	3875	0.19043	-0.072	0.720265
RAD21	5885	0.291816	-0.099	0.53489
HMGN1	3150	0.159844	-0.218	0.796304
RBM26	64062	0.151143	-0.092	0.820612
SKIV2L2	23517	0.114045	-0.1	0.942923
SNRPA	6626	0.106392	-0.097	0.973091
SRSF4	6429	0.0493184	-0.137	1.30699
PCNT	5116	0.0423765	-0.163	1.37287
PRRC2A	7916	0.440733	-0.068	0.355824
CPSF1	29894	0.10022	-0.109	0.999044
VARS, VARS2	7407, 57176	0.667774	0.036	0.17537
U2SURP	23350	0.471372	-0.045	0.326637
RBBP6	5930	0.0756672	-0.129	1.12109
RBBP7	5931	0.500215	-0.043	0.300843
PGK1	5230	0.163086	0.144	0.787584
DKC1	1736	0.1639	-0.093	0.785421
ASH2L	9070	0.204847	-0.068	0.688569
UQCRC1	7384	0.164243	0.099	0.784512
NOP58	51602	0.96518	0.004	0.0153917
PCBP1	5093	0.55038	0.035	0.259337
LONP1	9361	0.0416726	0.309	1.38015
HDLBP	3069	0.123361	-0.099	0.908822
CHD7	55636	0.863734	-0.012	0.0636202
NDUFS3	4722	0.666984	0.034	0.175885
PPP1CB	5500	0.551872	0.061	0.258162
ABCF1	23	0.677744	0.039	0.168934
PPP1CC	5501	0.427688	-0.058	0.368873
TFRC	7037	0.191781	0.072	0.717195
RPLP2	6181	0.510207	-0.058	0.292253
NUP153	9972	0.178285	-0.092	0.748884
ATAD3A	55210	0.908441	0.007	0.0417032
RGPD6, RGPD5	729540, 84220	0.0668762	0.217	1.17473
KIF4A	24137	0.991464	0.001	0.00372292
NUP93	9688	0.333676	-0.057	0.476675
DHX30	22907	0.442079	-0.043	0.3545
NAT10	55226	0.394588	-0.052	0.403856
DNAJA1	3301	0.53821	0.054	0.269048
DDX3Y	8653	0.799334	-0.021	0.0972717
CCT8	10694	0.149565	0.139	0.825169
CORO1C	23603	0.634227	-0.033	0.197755
PRPF19	27339	0.0676463	-0.123	1.16976
LEMD3	23592	0.49697	-0.042	0.30367
MCM2	4171	0.0210814	-0.171	1.6761
H1FX	8971	0.135903	0.088	0.866772
RPN2	6185	0.243446	0.075	0.613597
EIF3L	51386	0.891642	-0.011	0.0498094
MCM6	4175	0.0219137	-0.242	1.65928
IGF2BP3	10643	0.994331	0.001	0.00246893
ZMYND8	23613	0.37858	-0.059	0.421842
HTATSF1	27336	0.569761	-0.057	0.244308
SCAF4	57466	0.0761874	-0.124	1.11812
BRD4	23476	0.131741	-0.134	0.880279
NUP50	10762	0.171901	-0.129	0.764723
HBD	3045	0.66898	-0.063	0.174587
VCP	7415	0.80873	0.016	0.0921962
RBM14, RBM14-RBM4	10432, 100526737	0.155566	-0.09	0.808085
ZC3H18	124245	0.140168	-0.122	0.853351
YWHAQ	10971	0.126795	0.121	0.896898
TUBB6	84617	0.765761	0.034	0.115907
PDHB	5162	0.0107521	0.428	1.96851
ZNF318	24149	0.117851	-0.147	0.928667
MCM7	4176	0.0572978	-0.164	1.24186
RBM10	8241	0.277618	-0.092	0.556553
NUP155	9631	0.470521	0.039	0.327421
MCM5	4174	0.0200976	-0.205	1.69686
MYEF2	50804	0.457771	-0.039	0.339352
SCAF8	22828	0.183436	-0.106	0.736515
NUP133	55746	0.155809	-0.085	0.807406
UBA1	7317	0.245945	0.117	0.609162
TRIP12	9320	0.152072	-0.083	0.81795
WAPAL, WAPL	23063	0.421984	-0.048	0.374704
MARCKS	4082	0.0211197	0.543	1.67531
CDKN2AIP	55602	0.242635	-0.089	0.615047
DDX18	8886	0.179824	-0.095	0.745153
CKAP4	10970	0.995359	-0.001	0.00202012
EIF3C	8663	0.991128	-0.001	0.00387039
RUVBL2	10856	0.1742	-0.078	0.758951
CEBPZ	10153	0.206044	-0.075	0.68604
NDUFV2	4729	0.495822	-0.056	0.304674
PPP2R1A	5518	0.316275	0.062	0.499935
RDX	5962	0.228292	0.192	0.641509
TLN1	7094	0.0302268	0.325	1.51961
RGPD1	400966	0.249777	-0.163	0.602447
MED1	5469	0.0744247	-0.144	1.12828
ERH	2079	0.229605	-0.132	0.639018
SNRPD2	6633	0.221421	-0.084	0.654781
RPS3	6188	0.897986	-0.011	0.0467305
NOP2	4839	0.290824	-0.072	0.53637
RSL1D1	26156	0.366831	-0.072	0.435534
WDR33	55339	0.117662	-0.089	0.929365
YWHAG	7532	0.0809906	0.104	1.09157
TEX10	54881	0.3321	-0.052	0.478731
RBM15	64783	0.141232	-0.105	0.850067
PFN1	5216	0.127869	0.136	0.893236
CUL4A	8451	0.879536	-0.013	0.0557463
LBR	3930	0.812631	0.018	0.0901066
ARID2	196528	0.312561	-0.072	0.505065
NCBP1	4686	0.721981	0.025	0.141474
PUF60	22827	0.142189	-0.094	0.847132
ATP6V0A1	535	0.770485	-0.02	0.113236
DDX50	79009	0.704627	-0.025	0.15204
HDAC2	3066	0.172022	-0.089	0.764416
HMGN5	79366	0.723342	-0.062	0.140656
KIF5B	3799	0.322626	0.053	0.4913
KIF5C	3800	0.184601	0.098	0.733766
IK	3550	0.0794865	-0.184	1.09971
LRRC59	55379	0.461972	0.06	0.335384
NXF1	10482	0.228931	-0.073	0.640296
PCNA	5111	0.457758	0.04	0.339364
SRSF6	6431	0.0335639	-0.182	1.47413
URB1	9875	0.174335	-0.075	0.758615
HMGN3	9324	0.202082	-0.166	0.694472
OGT	8473	0.28728	0.062	0.541694
THOC1	9984	0.126436	-0.091	0.89813
STT3A	3703	0.081459	0.16	1.08906
AP2B1	163	0.859755	-0.012	0.0656253
KMT2D, MLL2	8085	0.0558213	-0.15	1.2532
MPRIP	23164	0.0583672	-0.146	1.23383
RANGAP1	5905	0.263849	-0.072	0.578645
DNMT3A	1788	0.0111518	-0.24	1.95266
TFAP2A	7020	0.0316386	-0.354	1.49978
KIAA1429, VIRMA	25962	0.168407	-0.121	0.77364
MRE11A, MRE11	4361	0.218467	-0.079	0.660614
LARS	51520	0.216356	0.085	0.66483
PABPC4	8761	0.865653	-0.012	0.062656
ELAVL2	1993	0.680549	-0.03	0.167141
RPS2	6187	0.695172	0.03	0.157908
CUX1	1523	0.624761	-0.045	0.204286
RPS9	6203	0.766552	0.03	0.115459
RPS16	6217	0.783233	-0.029	0.106109
FUBP3	8939	0.26041	-0.085	0.584343
AKAP1	8165	0.659546	-0.029	0.180755
HSPA4	3308	0.074921	0.147	1.1254
KIFC1	3833	0.248189	0.085	0.605217
NUP107	57122	0.652251	-0.03	0.185585
YWHAZ	7534	0.053995	0.175	1.26765
MSH6	2956	0.0335639	0.236	1.47413
EIF3B	8662	0.957018	0.004	0.0190799
YWHAB	7529	0.0878244	0.132	1.05638
SUN2	25777	0.584044	0.03	0.233555
FAM120A	23196	0.975338	-0.002	0.0108446
CCT2	10576	0.0669306	0.166	1.17438
ENO1	2023	0.152604	0.134	0.816434
FXR1	8087	0.954834	0.004	0.0200723
RECQL	5965	0.117851	0.215	0.928667
COX4I1	1327	0.957684	-0.004	0.018778
RBM6	10180	0.0858624	-0.122	1.0662
VAPA	9218	0.391775	-0.062	0.406963
VAPB	9217	0.356439	-0.076	0.448014
ATM	472	0.495822	0.158	0.304674
RBM17	84991	0.0788106	-0.12	1.10342
EIF5A	1984	0.292391	0.132	0.534036
CUL4B	8450	0.562857	0.031	0.249602
OGDH	4967	0.031762	0.271	1.49809
NUP188	23511	0.552663	-0.032	0.25754
MACF1	23499	0.79833	-0.02	0.0978176
YWHAH	7533	0.158993	0.088	0.798623
RNF20	56254	0.293431	-0.092	0.532494
WHSC1, NSD2	7468	0.308142	-0.052	0.511249
PTBP3	9991	0.77587	-0.017	0.110211
TUFM	7284	0.167841	0.203	0.775102
RPL7	6129	0.557692	-0.051	0.253606
ELAVL3	1995	0.793168	-0.017	0.100635
CTR9	9646	0.751932	-0.02	0.123822
GOLIM4	27333	0.848935	0.011	0.0711257
SRRM1	10250	0.108597	-0.137	0.964182
LETM1	3954	0.00263097	0.54	2.57988
DACH1	1602	0.137656	-0.12	0.861205
RBM27	54439	0.359206	-0.08	0.444656
MCM4	4173	0.0219169	-0.183	1.65922
INTS1	26173	0.277951	-0.056	0.556032
SMARCA2	6595	0.954834	-0.003	0.0200723
MAP4	4134	0.930502	-0.012	0.0312828
GANAB	23193	0.120379	0.168	0.919448
RNF40	9810	0.457645	-0.064	0.339472
FAM208A	23272	0.0923479	-0.107	1.03457
TCF20	6942	0.0715903	-0.127	1.14515
ASCC3	10973	0.38826	-0.052	0.410877
KRT10	3858	0.930585	0.059	0.0312439
TOR1AIP1	26092	0.588216	0.043	0.230463
SMU1	55234	0.123419	-0.099	0.908618
PRPF3	9129	0.0916627	-0.106	1.03781
KARS	3735	0.411121	0.072	0.38603
CCDC47	57003	0.368031	-0.072	0.434115
TOMM70A, TOMM70	9868	0.104697	0.133	0.980067
TJP1	7082	0.0852306	0.134	1.0694
BANF1	8815	0.0416333	-0.248	1.38056
PRPF4	9128	0.414688	-0.044	0.382278
CLASP1	23332	0.466031	0.054	0.331585
BRD3	8019	0.227369	-0.094	0.643268
NCOR1	9611	0.449209	-0.055	0.347551
ATAD3B	83858	0.568573	-0.034	0.245214
CHD5	26038	0.979537	0.006	0.00897902
CTNNBL1	56259	0.0582082	-0.133	1.23502
KDM3B	51780	0.172378	0.09	0.763518
FBLL1	345630	0.0800733	-0.114	1.09651
NDUFA9	4704	0.627375	0.033	0.202473
CALR	811	0.0432665	0.171	1.36385
CDK12	51755	0.109638	-0.121	0.960039
ZMYM4	9202	0.286875	-0.062	0.542307
RNMT	8731	0.29143	-0.064	0.535465
SARNP	84324	0.103142	-0.152	0.986564
UTP14A	10813	0.1338	-0.094	0.873542
NSF	4905	0.0653834	0.168	1.18453
RBM4	5936	0.233557	-0.07	0.631608
XAB2	56949	0.109638	-0.091	0.960039
IARS	3376	0.417856	0.059	0.378974
NDUFS2	4720	0.461125	0.053	0.336182
RARS	5917	0.0895106	0.122	1.04813
POLDIP3	84271	0.0735372	-0.129	1.13349
BCL11B	64919	0.0304928	-0.205	1.5158
CCT7	10574	0.138732	0.12	0.857824
GPRIN1	114787	0.0730112	-0.214	1.13661
WBP11	51729	0.359992	-0.085	0.443708
TIA1	7072	0.936936	0.006	0.0282898
NUP160	23279	0.269771	-0.057	0.569004
ATP13A1	57130	0.463377	0.047	0.334065
WTAP	9589	0.0527622	-0.177	1.27768
INTS4	92105	0.242635	-0.063	0.615047
ARID4B	51742	0.0778609	-0.112	1.10868
HADHA	3030	0.106728	0.155	0.971721
FXR2	9513	0.311572	-0.079	0.506442
PHF2	5253	0.0256642	-0.172	1.59067
CAPRIN1	4076	0.132488	-0.116	0.877825
SCRIB	23513	0.336735	-0.067	0.472712
C1QBP	708	0.290291	0.145	0.537166
UFL1	23376	0.0676463	-0.123	1.16976
CIRBP	1153	0.557692	-0.036	0.253606
SNRPB2	6629	0.195977	-0.092	0.707794
MED23	9439	0.196486	-0.088	0.706669
EXOSC10	5394	0.123323	-0.091	0.908955
TFAP2B	7021	0.504327	-0.045	0.297288
SMARCE1	6605	0.346349	-0.056	0.460486
RREB1	6239	0.0219514	-0.233	1.65854
ETFA	2108	0.118839	0.263	0.925042
XPC	7508	0.283492	-0.065	0.54746
DOCK7	85440	0.808779	-0.016	0.0921702
TRIM24	8805	0.456011	-0.042	0.341025
SCAF11	9169	0.0439762	-0.19	1.35678
POLR2B	5431	0.324579	-0.057	0.488679
NOL8	55035	0.114045	-0.126	0.942923
TECR	9524	0.807827	-0.026	0.0926816
SUGP1	57794	0.118537	-0.141	0.926146
ORC3	23595	0.335891	-0.056	0.473802
ZC3H14	79882	0.0736519	-0.162	1.13282
SLC25A3	5250	0.0063146	0.484	2.19965
LDHA	3939	0.0460236	0.143	1.33702
RPL10A	4736	0.991726	-0.001	0.00360813
CCT5	22948	0.159949	0.131	0.796018
FIP1L1	81608	0.102399	-0.151	0.989704
HDGFRP2, HDGFL2	84717	0.960213	-0.005	0.0176326
RPS3A	6189	0.617954	0.047	0.209044
RBM4B	83759	0.260983	-0.174	0.583388
YEATS2	55689	0.18184	-0.071	0.74031
ZNF532	55205	0.893012	-0.008	0.0491428
TUBB8	347688	0.698417	0.033	0.155885
RCC2	55920	0.705325	0.068	0.151611
SATB1	6304	0.185345	0.092	0.732019
AP1B1	162	0.698676	-0.022	0.155724
SDHA	6389	0.00977249	0.485	2.00999
MYO18A	399687	0.127869	-0.091	0.893236
CTTN	2017	0.0826863	-0.173	1.08257
ZNF462	58499	0.935709	-0.005	0.0288593
RPS10	6204	0.865953	0.012	0.0625059
LARP1	23367	0.471599	-0.038	0.326427
PRDX5	25824	0.105661	0.209	0.976085
SACS	26278	0.220269	0.269	0.657047
RPL3	6122	0.919929	0.011	0.0362459
C14orf166, RTRAF	51637	0.482055	-0.067	0.316904
PRRC2B	84726	0.401949	-0.065	0.395829
RAVER1	125950	0.945867	0.005	0.0241701
CCT4	10575	0.0904013	0.145	1.04383
PSMD2	5708	0.0372386	0.139	1.42901
DARS	1615	0.307717	0.072	0.511849
CCT3	7203	0.0974181	0.169	1.01136
DHX8	1659	0.0864835	-0.114	1.06307
LUC7L3	51747	0.109342	-0.148	0.961213
RPS25	6230	0.727526	0.027	0.138151
STAU1	6780	0.0822496	-0.13	1.08487
STAG1	10274	0.131628	-0.107	0.880651
RPL7A	6130	0.834755	-0.02	0.0784409
STOML2	30968	0.0363265	0.245	1.43978
RPL31	6160	0.833531	-0.023	0.0790781
CBX3, C15orf57, CCDC32	11335, 90416	0.403062	-0.103	0.394629
HDGF	3068	0.159428	0.226	0.797435
PUM1	9698	0.676269	-0.028	0.16988
CPSF6	11052	0.146832	-0.104	0.83318
FARSB	10056	0.197511	0.122	0.704409
DHX16	8449	0.926139	-0.009	0.0333238
C11orf30, EMSY	56946	0.176362	-0.087	0.753596
ZMYM3	9203	0.287593	-0.057	0.541222
BMS1	9790	0.179824	-0.079	0.745153
SNW1	22938	0.199261	-0.133	0.700577
ATAD5	79915	0.0858624	-0.108	1.0662
CSE1L	1434	0.0961668	0.164	1.01697
CPSF3	51692	0.146832	-0.085	0.83318
HNRNPUL1	11100	0.595998	-0.047	0.224755
SOGA3	387104	0.648378	-0.034	0.188172
RBM8A, LOC101060541	9939	0.0566383	-0.181	1.24689
RALY	22913	0.547374	-0.063	0.261715
MED12	9968	0.0656389	-0.123	1.18284
RAN	5901	0.368078	0.074	0.43406
RPA1	6117	0.355839	0.096	0.448746
RAB1A	5861	0.0355831	0.241	1.44876
OXCT1	5019	0.181719	0.211	0.7406
SRSF10, LOC100996657	10772	0.887692	-0.008	0.0517374
CRNKL1	51340	0.110541	-0.109	0.956478
COPA	1314	0.0564495	0.157	1.24834
FLOT2	2319	0.426027	-0.048	0.370563
UTP20	27340	0.469778	-0.038	0.328107
BUB3	9184	0.486359	-0.068	0.313043
APEX1	328	0.140433	0.292	0.85253
MDH2	4191	0.0608477	0.279	1.21576
RBM12B	389677	0.172166	-0.072	0.764052
BTAF1	9044	0.488917	-0.039	0.310765
ATP6V1B2	526	0.555216	0.035	0.255538
ABCD3	5825	0.933111	-0.006	0.0300665
GTPBP4	23560	0.26328	-0.066	0.579582
BRIX1	55299	0.5747	-0.057	0.240559
LDHB	3945	0.785463	0.019	0.104874
PLRG1	5356	0.301008	-0.13	0.521423
NUP54	53371	0.436741	-0.055	0.359776
PABPN1	8106	0.678468	-0.028	0.168471
CEP250	11190	0.0878244	-0.128	1.05638
MYO1D	4642	0.0482037	-0.159	1.31692
TFIP11	24144	0.347718	-0.06	0.458772
CLTCL1	8218	0.624111	0.098	0.204738
KPNA2	3838	0.590621	-0.034	0.228691
TRIM25	7706	0.486045	0.06	0.313324
CDK5RAP2	55755	0.0458406	-0.143	1.33875
INTS6	26512	0.28256	-0.079	0.54889
RPSA	3921	0.202379	-0.08	0.693835
KRT17	3872	0.190856	-0.185	0.719294
PAF1	54623	0.0731445	-0.139	1.13582
C22orf28, RTCB	51493	0.89251	-0.016	0.0493871
CHERP	10523	0.0688482	-0.14	1.16211
ZNF326	284695	0.0870236	-0.115	1.06036
NCAPG2	54892	0.630855	0.048	0.200071
SETD2	29072	0.0731594	-0.12	1.13573
PLEKHA6	22874	0.0557272	-0.128	1.25393
COIL	8161	0.0233476	-0.168	1.63176
VRK1	7443	0.578465	-0.034	0.237723
ACAD9	28976	0.131969	0.123	0.879526
KRT72	140807	0.529194	0.286	0.276385
MBD3	53615	0.0980341	-0.147	1.00862
AFF4	27125	0.125769	-0.11	0.900425
ZNF385A	25946	0.186498	-0.082	0.729326
MORC2	22880	0.202286	-0.081	0.694034
GATAD2B	57459	0.368078	-0.072	0.43406
DIS3	22894	0.359965	0.104	0.443739
HNRNPLL, HNRPLL	92906	0.403034	-0.074	0.394659
RRM1	6240	0.228931	0.129	0.640296
DYNC1LI1	51143	0.326229	0.064	0.486477
CSNK2A1	1457	0.59723	-0.026	0.223858
RPS19	6223	0.945867	-0.006	0.0241701
KRT9	3857	0.137524	1.049	0.861622
MSI2	124540	0.170707	0.094	0.767748
HMGB2	3148	0.0474221	0.308	1.32402
RPL9	6133	0.982429	0.002	0.00769891
FLOT1	10211	0.551872	-0.047	0.258162
CSDE1	7812	0.906492	0.011	0.0426363
TRAP1	10131	0.132812	0.226	0.876762
CYB5R1	51706	0.0219514	0.155	1.65854
ATP5C1	509	0.0105109	0.562	1.97836
RAB1B	81876	0.08001	0.229	1.09686
GSTP1	2950	0.178755	0.153	0.747742
GNAS	2778	0.676896	-0.025	0.169478
DHX36	170506	0.994951	0	0.00219831
GTF3C4	9329	0.406079	-0.047	0.391389
VTN	7448	0.629124	0.117	0.201264
SMARCA1	6594	0.000128154	0.938	3.89227
CENPV	201161	0.781033	-0.024	0.107331
IQGAP1	8826	0.0432192	0.156	1.36432
LUC7L2	51631	0.0460954	-0.209	1.33634
FMR1	2332	0.827033	-0.016	0.0824774
ATXN2L	11273	0.775085	-0.044	0.11065
CYC1	1537	0.769312	0.018	0.113897
U2AF1, LOC102724594, U2AF1L5	7307, 102724594	0.93321	0.007	0.0300207
FNBP4	23360	0.0819783	-0.136	1.0863
NUFIP2	57532	0.0324625	-0.182	1.48862
CENPC, CENPC1	1060	0.131987	-0.094	0.879468
TERF2	7014	0.15894	-0.106	0.798767
ZC3H4	23211	0.377533	-0.078	0.423045
GOLGA2	2801	0.619463	-0.046	0.207985
TNPO1	3842	0.138732	0.089	0.857824
COX7A2	1347	0.921845	0.008	0.0353421
ESYT1	23344	0.245081	0.084	0.61069
EMC1	23065	0.839807	-0.013	0.0758204
NBN	4683	0.197413	-0.09	0.704624
PPIG	9360	0.20405	-0.116	0.690263
SCML2	10389	0.404588	-0.053	0.392987
GFM1	85476	0.109342	0.218	0.961213
CTNND1	1500	0.973455	-0.003	0.011684
SUN1	23353	0.207945	-0.073	0.682052
ARF3	377	0.28728	0.094	0.541694
DPYSL2	1808	0.0822496	0.166	1.08487
SUPT5H	6829	0.233185	-0.07	0.632299
MYL6	4637	0.478927	-0.055	0.31973
BCAS2	10286	0.133873	-0.127	0.873307
EEF1D	1936	0.733565	-0.033	0.134561
USP48	84196	0.413686	-0.082	0.383329
CDH2	1000	0.305347	0.096	0.515207
SNRPA1	6627	0.258901	-0.092	0.586867
CDC73	79577	0.134471	-0.101	0.871373
NCAPD3	23310	0.471816	0.077	0.326227
NUDT16L1	84309	0.655675	-0.042	0.183312
ASUN, INTS13	55726	0.0894002	-0.114	1.04866
KIF2A	3796	0.958606	0.004	0.0183598
CNTN2	6900	0.0874264	-0.119	1.05836
RPL12	6136	0.811749	-0.018	0.0905782
ARHGEF2	9181	0.960727	0.007	0.0174
AIFM1	9131	0.00977249	0.246	2.00999
SNRPN, SNURF	6638, 8926	0.329528	-0.099	0.482107
SNRPB	6628	0.163086	-0.144	0.787584
CYFIP2	26999	0.584695	0.065	0.233071
BRD2	6046	0.370773	-0.066	0.430892
ETFB	2109	0.278387	0.143	0.555351
DDX24	57062	0.278992	-0.078	0.554408
STIP1	10963	0.0511763	0.187	1.29093
EP300	2033	0.595045	-0.052	0.22545
HADH	3033	0.149163	0.224	0.826339
MECP2	4204	0.0743266	-0.152	1.12886
AP2A2	161	0.524893	-0.04	0.279929
CCT6A	908	0.0661279	0.177	1.17962
RAB10	10890	0.0460236	0.259	1.33702
MADD	8567	0.263849	0.075	0.578645
SNRPD3	6634	0.382645	-0.105	0.417204
PPIE	10450	0.141894	-0.106	0.848036
PPP1R12A	4659	0.294135	-0.07	0.531454
FTSJ3	117246	0.113386	-0.129	0.94544
KRT14	3861	0.23075	0.656	0.636858
TARDBP	23435	0.0844581	-0.176	1.07336
CSTF2	1478	0.107228	-0.159	0.969691
SPCS3	60559	0.858885	0.017	0.0660652
MARS	4141	0.30885	0.068	0.510252
CTNNB1	1499	0.34024	0.049	0.468215
CRMP1	1400	0.265976	0.084	0.575158
QSER1	79832	0.428723	0.081	0.367823
EIF4G3	8672	0.873598	-0.014	0.0586886
RRP12	23223	0.37573	-0.081	0.425124
PYCR1	5831	0.107885	0.144	0.96704
RPS7	6201	0.999768	0	0.000100551
OPA1	4976	0.0511763	0.181	1.29093
FRYL	285527	0.856525	0.011	0.0672602
TRA2B	6434	0.904874	-0.008	0.0434118
CHD2	1106	0.37064	-0.063	0.431048
SMARCD2	6603	0.316275	-0.081	0.499935
SHMT2	6472	0.0950825	0.244	1.0219
ABCE1	6059	0.671649	0.038	0.172858
PSMD1	5707	0.0982733	0.105	1.00756
EIF5	1983	0.5826	0.042	0.234629
TCP1	6950	0.0744309	0.151	1.12825
JUP	3728	0.551527	-0.04	0.258433
RRP1B	23076	0.418033	-0.046	0.378789
WIZ	58525	0.0861156	-0.104	1.06492
WHSC1L1, NSD3	54904	0.110805	-0.121	0.955443
MTDH	92140	0.858066	-0.015	0.0664792
CHD8	57680	0.729496	-0.042	0.136977
NOMO1	23420	0.500848	0.127	0.300294
GOLGA3	2802	0.996475	0	0.00153342
SUZ12	23512	0.728801	-0.028	0.137391
SVIL	6840	0.00263097	0.293	2.57988
GATAD2A	54815	0.0219137	-0.182	1.65928
ZC3H13	23091	0.0647771	-0.141	1.18858
NDUFA10	4705	0.730857	0.023	0.136168
SNRNP40	9410	0.48233	-0.056	0.316656
AGPS	8540	0.0931905	0.151	1.03063
NEFH	4744	0.807712	-0.017	0.0927434
NOC3L	64318	0.216492	-0.07	0.664559
INTS3	65123	0.895169	0.009	0.0480947
TMOD2	29767	0.793241	0.044	0.100595
NOMO1, NOMO3	23420, 408050	0.0276569	0.223	1.5582
USP10	9100	0.375146	-0.048	0.4258
TERF2IP	54386	0.324807	-0.107	0.488375
HELLS	3070	0.352504	-0.065	0.452836
PSMC3	5702	0.0958973	0.125	1.01819
RPRD1A	55197	0.601593	0.048	0.220697
SRBD1	55133	0.384932	-0.051	0.414616
ATP6V1A	523	0.819436	0.014	0.0864849
NUSAP1	51203	0.074921	0.153	1.1254
DNTTIP2	30836	0.0219514	-0.159	1.65854
HDGFRP3, HDGFL3	50810	0.246457	-0.107	0.608259
UBR4	23352	0.216143	0.08	0.665258
AZI1, CEP131	22994	0.00833347	-0.243	2.07917
EIF3M	10480	0.422176	0.049	0.374507
PGRMC1	10857	0.184839	0.19	0.733206
RPS13	6207	0.793241	-0.022	0.100595
EHMT1	79813	0.0574913	-0.179	1.2404
TBL3	10607	0.284798	-0.069	0.545463
RPS8	6202	0.212457	0.089	0.672728
EWSR1	2130	0.761723	0.022	0.118203
EIF2S2	8894	0.956542	-0.007	0.0192958
MTCH2	23788	0.262539	0.12	0.580807
NAP1L4	4676	0.325639	0.075	0.487264
TOPBP1	11073	0.741648	-0.022	0.129802
GLYR1	84656	0.0219514	-0.187	1.65854
SUMO2	6613	0.405505	-0.065	0.392004
PKP3	11187	0.112354	-0.096	0.949411
CBX1	10951	0.847708	-0.026	0.0717537
STT3B	201595	0.917852	0.007	0.0372275
DLD	1738	0.0194454	0.343	1.71118
GPD2	2820	0.0513834	0.335	1.28918
WNK1	65125	0.0572978	-0.155	1.24186
ATIC	471	0.0821247	0.135	1.08553
RPL18	6141	0.659546	-0.037	0.180755
ARF4	378	0.259308	0.098	0.586184
PNPT1	87178	0.0582048	0.199	1.23504
KDM1B	221656	0.0951384	-0.114	1.02164
CASP8AP2	9994	0.00954097	-0.213	2.02041
RBM28	55131	0.234249	-0.079	0.630323
LRWD1	222229	0.147715	-0.099	0.830574
ZDBF2	57683	0.448107	-0.046	0.348619
KDM5A	5927	0.178285	-0.074	0.748884
THOC5	8563	0.152535	-0.104	0.81663
LAS1L	81887	0.106543	-0.111	0.972476
RAI14	26064	0.00118297	0.384	2.92703
RBM5	10181	0.348063	-0.061	0.458343
MYO5A	4644	0.0778332	-0.156	1.10884
LYAR	55646	0.268198	-0.069	0.571544
EIF3E	3646	0.942707	0.006	0.0256235
MUT	4594	0.201238	0.187	0.69629
RAP1B	5908	0.00919492	0.266	2.03645
HSPA4L	22824	0.0355831	0.151	1.44876
XPO5	57510	0.212399	0.071	0.672848
SF1	7536	0.487375	-0.054	0.312137
RCN1	5954	0.117314	0.177	0.93065
PELP1	27043	0.0531997	-0.142	1.27409
SLC25A24	29957	0.00534185	0.403	2.27231
LEO1	123169	0.0221271	-0.187	1.65508
CPD	1362	0.0451911	0.182	1.34495
NSUN2	54888	0.0677048	0.167	1.16938
PSMD3	5709	0.0588584	0.143	1.23019
PRCC	5546	0.533954	-0.06	0.272496
NCKAP1	10787	0.974412	0.005	0.0112573
Sep,02	4735	0.453709	0.119	0.343223
KIF1A	547	0.709304	0.023	0.149168
RAB7A	7879	0.0241331	0.28	1.61739
NARS	4677	0.583041	0.065	0.234301
PI4KA	5297	0.207945	-0.09	0.682052
URB2	9816	0.225437	-0.069	0.646975
DPYSL3	1809	0.391817	0.061	0.406917
GCFC1, PAXBP1	94104	0.478961	-0.041	0.3197
SRP14	6727	0.276787	-0.059	0.557854
PSMD11	5717	0.0127477	0.21	1.89457
RPRD1B	58490	0.330595	-0.061	0.480704
CLPX	10845	0.00697606	0.284	2.15639
RBM34	23029	0.525845	-0.045	0.279142
CD44	960	0.100475	0.2	0.997943
SET	6418	0.512641	0.067	0.290187
EIF2S1	1965	0.821532	-0.017	0.0853756
ACTL6A	86	0.269516	-0.084	0.569415
GIGYF2	26058	0.0665806	-0.154	1.17665
CYB5R3	1727	0.0211197	0.369	1.67531
ACTL6B	51412	0.267985	-0.078	0.57189
SRCAP	10847	0.0817582	-0.114	1.08747
DAAM1	23002	0.391934	-0.054	0.406787
ARF5	381	0.438012	0.076	0.358514
CBX2	84733	0.226529	-0.079	0.644876
CKMT1B, CKMT1A	1159, 548596	0.783723	0.056	0.105837
NPEPPS	9520	0.320956	0.072	0.493554
SCAF1	58506	0.124625	-0.125	0.904394
SRP72	6731	0.182099	0.117	0.739691
PCBP3	54039	0.766479	-0.036	0.1155
BCOR	54880	0.09656	-0.124	1.0152
TPI1	7167	0.150854	0.151	0.821442
RRP8	23378	0.129918	-0.102	0.886331
DLAT	1737	0.0112765	0.446	1.94783
TPM3	7170	0.399443	0.065	0.398545
CHD6	84181	0.493239	-0.051	0.306943
PHRF1	57661	0.0484163	-0.178	1.31501
CELF1	10658	0.635753	-0.038	0.196712
NVL	4931	0.106658	-0.123	0.972006
SMC6	79677	0.417002	-0.051	0.379862
CABIN1	23523	0.168185	-0.088	0.774212
MAD1L1	8379	0.37573	-0.062	0.425124
ATP5F1	515	0.00733608	0.591	2.13454
BRD1	23774	0.399207	-0.043	0.398802
NOP14	8602	0.511488	-0.047	0.291164
Sep,07	989	0.957018	-0.01	0.0190799
POLR1A	25885	0.147346	-0.088	0.83166
INSM1	3642	0.000228623	0.485	3.64088
CCNT1	904	0.449209	-0.064	0.347551
FAM208B	54906	0.107593	-0.114	0.968214
ATP6V0D1	9114	0.574675	-0.029	0.240577
RBM15B	29890	0.636363	-0.031	0.196295
HDAC1	3065	0.01986	-0.251	1.70202
RPL13	6137	0.920557	0.013	0.0359495
KLC1	3831	0.451261	0.055	0.345573
BCKDHA	593	0.0208667	0.401	1.68055
RPS18	6222	0.875607	0.011	0.0576908
SETX	23064	0.206719	-0.107	0.68462
GTF3C5	9328	0.957684	0.003	0.018778
POU3F2	5454	0.141859	0.112	0.848142
ATAD1	84896	0.105313	0.129	0.977516
TMEM43	79188	0.998517	0	0.000644493
FKBP3	2287	0.404588	0.106	0.392987
GNB2L1, RACK1	10399	0.596442	0.05	0.224432
SFXN1	94081	0.0403474	0.264	1.39418
ERCC3	2071	0.167411	-0.095	0.776215
CDK1	983	0.357548	0.07	0.446666
EPB41L3	23136	0.120379	0.106	0.919448
MSH2	4436	0.0697149	0.175	1.15667
Sep,11	55752	0.75735	0.049	0.120703
HSD17B10	3028	0.100535	0.207	0.997684
TXLNA	200081	0.620432	-0.077	0.207306
SLC25A12	8604	0.0558213	0.187	1.2532
MAGOHB	55110	0.0178223	-0.194	1.74904
GMPS	8833	0.1143	0.139	0.941952
TNPO2	30000	0.71608	0.022	0.145039
RAB8A	4218	0.0155496	0.378	1.80828
AKAP8L	26993	0.29143	-0.084	0.535465
FASTKD2	22868	0.627637	0.034	0.202292
KAT7	11143	0.250297	-0.09	0.601545
PRDM2	7799	0.0812859	-0.126	1.08998
NSRP1	84081	0.212697	-0.14	0.672239
OSBP	5007	0.105709	0.128	0.975887
TRIM33	51592	0.675127	0.031	0.170615
HSD17B4	3295	0.59282	0.057	0.227077
GPATCH8	23131	0.469356	-0.063	0.328497
CPSF2	53981	0.0982733	-0.106	1.00756
ATP1A3	478	0.782536	0.024	0.106496
GNL3	26354	0.666603	-0.028	0.176133
CNOT10	25904	0.111636	-0.096	0.952195
OSBPL8	114882	0.474786	0.061	0.323502
RNPS1	10921	0.084314	-0.122	1.0741
MED24	9862	0.101163	-0.102	0.99498
MYT1	4661	0.732654	-0.031	0.135101
IPO7	10527	0.807556	0.016	0.0928275
PHF21A	51317	0.0420444	-0.142	1.37629
SLC25A11	8402	0.0679442	0.214	1.16785
RFC4	5984	0.809716	0.015	0.0916672
TMED10	10972	0.0608009	0.178	1.21609
SAMM50	25813	0.624197	0.038	0.204678
TFCP2	7024	0.257781	-0.059	0.58875
KIF20B	9585	0.351182	-0.053	0.454468
WAC	51322	0.443546	-0.077	0.353061
RPL15	6138	0.832996	-0.023	0.0793572
CCNK	8812	0.150962	-0.082	0.821133
ATP6V1E1	529	0.732495	0.038	0.135195
SMC5	23137	0.3487	-0.065	0.457548
ZCCHC8	55596	0.320501	-0.105	0.49417
PSMC2	5701	0.328879	0.074	0.482964
RPS17, RPS17L	6218	0.741648	0.022	0.129802
KIF20A	10112	0.695667	-0.024	0.157599
TARS	6897	0.111506	0.228	0.952703
NFRKB	4798	0.11007	-0.095	0.958332
WDR3	10885	0.519658	-0.038	0.284283
RPL24	6152	0.728801	0.042	0.137391
KIAA0020, PUM3	9933	0.211699	-0.084	0.674281
YARS	8565	0.0587584	0.14	1.23093
ACADVL	37	0.0677048	0.264	1.16938
KHDRBS2	202559	0.205934	-0.086	0.686272
NOC4L	79050	0.474822	-0.062	0.323469
RPL23A	6147	0.634551	-0.047	0.197534
ESYT2	57488	0.233721	0.07	0.631302
DDX54	79039	0.246225	-0.081	0.608669
DDOST	1650	0.178285	0.094	0.748884
CS	1431	0.0693991	0.272	1.15865
PTPN1	5770	0.0210814	0.201	1.6761
C16orf88, KNOP1	400506	0.111941	-0.147	0.951012
NOL9	79707	0.150962	-0.084	0.821133
RAP1A	5906	0.578292	-0.073	0.237853
RBM22	55696	0.110932	-0.113	0.954945
MYO5C	55930	0.0582082	-0.143	1.23502
SPG7	6687	0.246721	0.069	0.607794
MYO1C	4641	0.0784236	-0.147	1.10555
CHCHD3	54927	0.604697	-0.04	0.218462
LARP4	113251	0.387558	-0.06	0.411663
AGO2, EIF2C2	27161	0.930919	0.006	0.031088
ATAD2B	54454	0.368078	-0.048	0.43406
KDM4B	23030	0.541588	-0.042	0.266331
LRRC47	57470	0.553188	0.031	0.257127
SIN3B	23309	0.347912	-0.05	0.45853
PDIA4	9601	0.0838024	0.166	1.07674
CROCC	9696	0.0482061	-0.189	1.3169
TJP2	9414	0.150962	0.101	0.821133
CREBBP	1387	0.601534	-0.082	0.22074
AHCY	191	0.202843	0.138	0.69284
RAB14	51552	0.0170448	0.303	1.76841
CHD1	1105	0.839807	0.012	0.0758204
WDR43	23160	0.0322867	-0.164	1.49098
NHP2L1, SNU13	4809	0.384672	-0.074	0.414909
SART3	9733	0.188289	0.08	0.725174
DHX38	9785	0.254921	-0.071	0.593594
HMGCS1	3157	0.112433	0.126	0.949108
BCAP31	10134	0.074921	0.149	1.1254
CDC40	51362	0.650128	-0.029	0.187001
NKRF	55922	0.196718	-0.085	0.706156
DOCK10	55619	0.0817756	-0.183	1.08738
DNM2	1785	0.99443	-0.001	0.00242596
STXBP1	6812	0.0608009	0.154	1.21609
TPM1	7168	0.010176	0.368	1.99242
POU4F3	5459	0.151396	0.093	0.819886
DNAJA3	9093	0.486359	0.05	0.313043
ENAH	55740	0.624111	0.093	0.204738
PCF11	51585	0.176924	-0.091	0.752213
MAP4K4	9448	0.620432	0.047	0.207306
SLC27A2	11001	0.00491928	0.346	2.3081
NFIX	4784	0.693112	-0.03	0.159197
NUP85	79902	0.551939	-0.042	0.258109
BAZ2A	11176	0.0499347	-0.144	1.3016
YTHDC1	91746	0.524893	-0.041	0.279929
PHGDH	26227	0.16535	0.111	0.781595
EIF3H	8667	0.520223	-0.056	0.28381
GTF3C3	9330	0.187485	-0.09	0.727034
STRAP	11171	0.913073	0.011	0.0394944
RPL5	6125	0.659546	-0.051	0.180755
HMMR	3161	0.974554	-0.003	0.011194
SRSF12	135295	0.072034	-0.178	1.14246
CTNNA2	1496	0.595513	-0.048	0.225109
SRP68	6730	0.373609	0.08	0.427583
NDUFA12	55967	0.549508	0.052	0.260026
ANK2	287	0.294431	0.066	0.531016
DPYSL5	56896	0.603267	0.041	0.21949
RPS11	6205	0.563465	-0.044	0.249133
EIF3F	8665	0.88528	-0.009	0.0529195
LRBA	987	0.11797	0.132	0.92823
MED14	9282	0.117761	-0.097	0.928999
DNAJA2	10294	0.0582082	0.164	1.23502
IPO5	3843	0.0661279	0.122	1.17962
RBBP5	5929	0.150962	-0.13	0.821133
TIAL1	7073	0.62594	-0.031	0.203467
TUBB1	81027	0.12077	0.235	0.918043
CDK5RAP3	80279	0.0948747	-0.13	1.02285
SSR4	6748	0.25755	0.141	0.589138
BRD7	29117	0.179919	-0.13	0.744923
AARS	16	0.355523	0.061	0.449133
SATB2	23314	0.0142849	-0.254	1.84512
ZNF207	7756	0.278372	-0.065	0.555374
SFSWAP	6433	0.20831	-0.111	0.68129
MYL12B, MYL12A	103910, 10627	0.675127	-0.032	0.170615
USP5	8078	0.115627	0.17	0.93694
TNIK	23043	0.420348	0.092	0.376391
DMAP1	55929	0.0759386	-0.117	1.11954
AURKB	9212	0.740405	0.021	0.13053
KIF22	3835	0.730061	-0.02	0.136641
SARM1	23098	0.536559	0.04	0.270383
GRSF1	2926	0.651207	-0.027	0.186281
CYFIP1	23191	0.432738	0.066	0.363775
LPCAT1	79888	0.0446006	0.295	1.35066
CDK13	8621	0.407571	-0.079	0.389797
KMT2C, MLL3	58508	0.0282127	-0.185	1.54955
SREK1	140890	0.209898	-0.077	0.677991
HELZ	9931	0.090462	-0.103	1.04353
WDR36	134430	0.181748	-0.076	0.740531
ATP5H	10476	0.0144264	0.745	1.84084
NOC2L	26155	0.138067	-0.089	0.85991
RNF2	6045	0.873598	0.01	0.0586886
HUWE1	10075	0.191703	0.112	0.71737
OCIAD2	132299	0.815438	0.013	0.0886093
DDX27	55661	0.0822496	-0.121	1.08487
AIMP1	9255	0.83759	-0.016	0.0769685
RPL14	9045	0.357197	0.112	0.447092
HK1	3098	0.0112765	0.286	1.94783
RHOT2	89941	0.376453	0.064	0.424289
YME1L1	10730	0.205299	0.068	0.687613
PARN	5073	0.490044	-0.043	0.309765
RCC1	1104	0.19075	-0.126	0.719536
CKAP2	26586	0.561561	-0.035	0.250603
SORBS2	8470	0.163278	-0.086	0.787072
MTCH1	23787	0.947997	0.005	0.023193
EIF2A	83939	0.200786	0.099	0.697266
SSB	6741	0.0460954	0.206	1.33634
CAPZA1	829	0.735338	0.035	0.133513
SRGAP1	57522	0.247271	0.14	0.606827
FKBP4	2288	0.178025	0.097	0.749519
ABCF2	10061	0.416851	-0.052	0.38002
NASP	4678	0.0803309	0.389	1.09512
KRR1	11103	0.225393	-0.066	0.647059
KIN	22944	0.0863354	-0.129	1.06381
HERC2	8924	0.731247	-0.025	0.135936
MSN	4478	0.546506	-0.14	0.262405
PRC1	9055	0.680089	-0.028	0.167434
TIMM44	10469	0.0841902	0.22	1.07474
FLNC	2318	0.264369	0.059	0.577789
FARSA	2193	0.214174	0.084	0.669234
SCP2	6342	0.150962	0.215	0.821133
MRPS9	64965	0.0100863	0.29	1.99627
MLEC	9761	0.351109	0.081	0.454558
PTPLAD1, HACD3	51495	0.324551	0.067	0.488717
MRPS27	23107	0.0133663	0.326	1.87399
FSCN1	6624	0.150962	0.149	0.821133
SRPR, SRPRA	6734	0.583914	-0.038	0.233651
PQBP1	10084	0.181527	-0.126	0.741059
INTS5	80789	0.436859	-0.052	0.359659
LUC7L	55692	0.23844	-0.234	0.622621
AGK	55750	0.0296834	0.251	1.52749
CDC27	996	0.328879	-0.056	0.482964
TFAM	7019	0.361171	0.064	0.442287
CTCF	10664	0.291278	-0.075	0.535692
ATP6V0A2	23545	0.455411	-0.052	0.341597
MRPL38	64978	0.0572978	0.212	1.24186
SENP6	26054	0.894795	0.013	0.0482767
KIF19	124602	0.114434	-0.097	0.941446
CNP	1267	0.0833509	0.189	1.07909
CAMSAP1	157922	0.850904	0.013	0.0701196
NAV1	89796	0.13389	-0.103	0.873253
CWC22	57703	0.416729	-0.053	0.380146
MIA3	375056	0.192365	0.156	0.715873
MTHFD2	10797	0.08001	0.193	1.09686
ZNF148	7707	0.102578	-0.099	0.988945
TCEB3, ELOA	6924	0.934489	-0.006	0.0294258
NKTR	4820	0.246078	-0.097	0.608928
PKP2	5318	0.0836283	-0.138	1.07765
QSOX2	169714	0.00919492	0.289	2.03645
POLE	5426	0.129233	0.13	0.888628
AHDC1	27245	0.20831	0.082	0.68129
NCAPD2	9918	0.0650889	0.141	1.18649
COPB1	1315	0.0689428	0.143	1.16151
YTHDF2	51441	0.957773	0.005	0.0187373
PSMC6	5706	0.102995	0.13	0.987185
AK2	204	0.0169143	0.178	1.77174
TUBG1	7283	0.653294	0.031	0.184891
GART	2618	0.218297	0.095	0.660953
UTP15	84135	0.246721	-0.082	0.607794
LMO7	4008	0.936372	-0.005	0.0285517
LSM14B	149986	0.169865	-0.1	0.769896
KHDRBS3	10656	0.649427	-0.034	0.18747
TRA2A	29896	0.349136	-0.077	0.457005
RPL38	6169	0.725342	-0.025	0.139457
SF3A2	8175	0.387983	-0.075	0.411187
RPS15A	6210	0.860506	-0.017	0.065246
NCOA5	57727	0.0536712	-0.134	1.27026
SMARCD1	6602	0.892442	-0.008	0.0494201
PHF6	84295	0.131279	0.166	0.881804
BRD8	10902	0.185384	-0.101	0.731927
RPL17	6139	0.584695	-0.053	0.233071
ZFC3H1	196441	0.373231	-0.055	0.428022
KDM5B	10765	0.228658	0.064	0.640814
ERLIN2	11160	0.211959	-0.074	0.673747
NUP62	23636	0.69188	-0.027	0.159969
RACGAP1	29127	0.269853	0.065	0.568872
PDHA1	5160	0.012212	0.445	1.91321
PTPRS	5802	0.087307	-0.096	1.05895
OCIAD1	54940	0.381964	0.123	0.417978
XPOT	11260	0.112699	0.148	0.94808
SAP18	10284	0.119011	-0.106	0.924411
CDK2	1017	0.999768	0	0.000100551
HADHB	3032	0.0974181	0.16	1.01136
SARS	6301	0.0757511	0.256	1.12061
ZFP106, ZNF106	64397	0.0414319	-0.158	1.38267
MKI67IP, NIFK	84365	0.414608	-0.046	0.382363
ERC1	23085	0.981013	0.004	0.00832506
FYTTD1	84248	0.0773031	-0.126	1.1118
TUBGCP2	10844	0.926105	-0.009	0.0333396
TBCD	6904	0.244112	0.102	0.612411
UQCRB	7381	0.997641	0.001	0.00102571
DDX47	51202	0.0712107	-0.126	1.14745
NOL11	25926	0.140303	-0.107	0.852934
TOMM22	56993	0.767228	-0.031	0.115076
SETD1A	9739	0.316391	-0.079	0.499776
BYSL	705	0.130437	-0.133	0.884599
PES1	23481	0.207062	-0.077	0.683899
WDR1	9948	0.681009	0.025	0.166847
PGRMC2	10424	0.0632308	0.35	1.19907
ANAPC1	64682	0.308468	-0.053	0.51079
TMX4	56255	0.761723	0.031	0.118203
ALDH7A1	501	0.131279	0.211	0.881804
SPECC1L	23384	0.207595	-0.114	0.682782
ZNF451	26036	0.130512	-0.105	0.88435
DHX37	57647	0.151866	-0.088	0.818538
CSNK2A2	1459	0.697725	-0.034	0.156316
HBS1L	10767	0.662115	0.042	0.179066
ANKRD17	26057	0.682853	-0.033	0.165673
FYN	2534	0.814775	0.016	0.0889624
EIF3G	8666	0.365222	-0.05	0.437443
KRI1	65095	0.0775581	-0.171	1.11037
SRSF5	6430	0.0447943	-0.186	1.34878
COPS2	9318	0.591271	0.029	0.228214
KRT15	3866	0.545692	0.067	0.263052
BRCA1	672	0.00867723	-0.265	2.06162
RPL13A	23521	0.661085	-0.04	0.179742
PSMC5	5705	0.148489	0.104	0.828306
YTHDF3	253943	0.628541	-0.039	0.201666
PSMC4	5704	0.271049	0.097	0.566953
VPS35	55737	0.0266833	0.216	1.57376
BRPF1	7862	0.266711	-0.062	0.57396
PGAM1, LOC643576	5223, 643576	0.0841902	0.171	1.07474
RPL23	9349	0.954656	-0.006	0.0201531
GK	2710	0.844193	0.016	0.0735585
NTPCR	84284	0.10195	0.2	0.991613
SPCS2	9789	0.686598	-0.027	0.163297
NDUFB6	4712	0.521349	-0.054	0.282871
DNM1L	10059	0.571647	0.045	0.242872
BZW1	9689	0.346105	0.109	0.460792
C17orf85, NCBP3	55421	0.0473473	-0.159	1.32471
PGK2	5232	0.187129	0.095	0.727859
NFIC	4782	0.0171073	-0.207	1.76682
ZNF592	9640	0.0266651	-0.157	1.57406
NUP88	4927	0.197997	-0.083	0.703341
LARP7	51574	0.249777	-0.077	0.602447
DCTN1	1639	0.804048	0.015	0.0947179
MARCKSL1	65108	0.322626	0.165	0.4913
PRKACA	5566	0.458234	0.044	0.338913
VWA9, INTS14	81556	0.158244	-0.089	0.800673
GNL2	29889	0.798141	-0.017	0.0979206
RPS6KA3	6197	0.254921	0.083	0.593594
RCOR1	23186	0.00323192	-0.337	2.49054
PTPRK	5796	0.0364175	-0.138	1.43869
CISD1	55847	0.00499774	0.35	2.30123
ALDOA	226	0.0320722	0.268	1.49387
MPHOSPH8	54737	0.0683969	-0.104	1.16496
PHF8	23133	0.539166	0.036	0.268278
NDUFS4	4724	0.785451	-0.017	0.104881
ORC5	5001	0.548015	-0.039	0.261207
PIK3C2A	5286	0.797321	-0.019	0.0983668
CMAS	55907	0.169573	-0.1	0.770644
EHMT2	10919	0.0841008	-0.101	1.0752
PGD	5226	0.165224	0.171	0.781928
FOXK2	3607	0.267781	-0.106	0.57222
MPHOSPH10	10199	0.121543	-0.18	0.915268
ATP6V1C1	528	0.406475	0.05	0.390966
SUPV3L1	6832	0.0575647	0.173	1.23984
TBL1XR1	79718	0.730061	-0.026	0.136641
RPL27A	6157	0.37064	-0.074	0.431048
COPG1	22820	0.0139378	0.246	1.85581
GON4L	54856	0.0906039	-0.114	1.04285
MYL6B	140465	0.161586	-0.122	0.791595
UTP6	55813	0.279653	-0.072	0.553381
MFAP1	4236	0.189955	-0.12	0.721349
EBNA1BP2	10969	0.178285	-0.092	0.748884
BEND3	57673	0.146837	-0.109	0.833164
POLR2C	5432	0.865042	0.011	0.062963
RFC5	5985	0.828552	0.018	0.0816803
EMC3	55831	0.821532	-0.017	0.0853756
ACAT1	38	0.0245331	0.28	1.61025
DSG2	1829	0.0099799	-0.28	2.00087
SDHB	6390	0.00504436	0.771	2.29719
PRPF38A	84950	0.536408	-0.039	0.270505
CDC42	998	0.176076	0.121	0.7543
GLG1	2734	0.743712	-0.025	0.128595
FLII	2314	0.830322	-0.017	0.0807532
ORC2	4999	0.105853	-0.115	0.975298
FH	2271	0.105853	0.221	0.975298
PPP2R1B	5519	0.389234	-0.057	0.40979
KIF5A	3798	0.0552538	-0.175	1.25764
MED13	9969	0.0355831	-0.154	1.44876
CAD	790	0.119011	0.13	0.924411
PRDX2	7001	0.0882294	0.164	1.05439
RCN2	5955	0.532865	0.078	0.273383
NME2, NME1-NME2	4831, 654364	0.335149	0.12	0.474763
ECSIT	51295	0.662087	0.032	0.179085
NPAT	4863	0.0211197	-0.225	1.67531
GFI1	2672	0.0042449	0.343	2.37213
GAR1	54433	0.474822	-0.043	0.323469
ANKRD11	29123	0.0419861	-0.149	1.37689
CACYBP	27101	0.153989	0.129	0.812509
RPS14	6208	0.529574	0.041	0.276073
ASPH	444	0.39382	0.068	0.404702
EML4	27436	0.271521	-0.086	0.566197
CCDC88C	440193	0.133093	-0.133	0.875844
CLIP1	6249	0.501014	-0.069	0.300151
DPF2	5977	0.987706	-0.001	0.00537213
NUP43	348995	0.859071	-0.011	0.065971
DARS2	55157	0.0826937	0.15	1.08253
RFX5	5993	0.490135	-0.07	0.309684
EIF2S3	1968	0.841275	-0.016	0.075062
DCTN2	10540	0.532532	-0.051	0.273654
TLK2	11011	0.785463	0.048	0.104874
ATP2B4	493	0.0948747	0.144	1.02285
EDC3	80153	0.122106	-0.106	0.913264
NOM1	64434	0.363856	-0.046	0.43907
KMT2B, MLL4	9757	0.0885025	-0.101	1.05304
DDX10	1662	0.0574913	-0.119	1.2404
UPF2	26019	0.639897	0.033	0.19389
RPS5	6193	0.980301	0.002	0.00864042
KLC2	64837	0.873016	0.016	0.0589778
DDX51	317781	0.124316	-0.109	0.905474
WDR18	57418	0.598495	-0.043	0.22294
PTK7	5754	0.749437	0.019	0.125265
LEMD2	221496	0.437486	-0.069	0.359036
IPO9	55705	0.272941	0.074	0.563932
PRKAR1A	5573	0.137448	0.085	0.861862
ORC4	5000	0.495822	-0.051	0.304674
ACTN3	89	0.809504	-0.036	0.0917811
NOL6	65083	0.0912956	-0.109	1.03955
RSBN1L	222194	0.386732	-0.051	0.41259
PUM2	23369	0.741648	0.039	0.129802
HIRA	7290	0.0598763	-0.132	1.22274
MLH1	4292	0.500071	0.113	0.300969
CHAF1B	8208	0.036241	-0.153	1.4408
RBM33	155435	0.495822	0.077	0.304674
COX5A	9377	0.671301	-0.042	0.173083
DCX	1641	0.192301	0.103	0.716018
MRPS22	56945	0.0215093	0.259	1.66737
AKAP8	10270	0.0558213	-0.166	1.2532
ATOH1	474	0.0206423	-0.247	1.68524
NDUFA8	4702	0.739237	-0.045	0.131216
PDCD6IP	10015	0.277981	0.074	0.555985
EFHD2	79180	0.0534031	-0.219	1.27243
TCF3	6929	0.0137722	-0.341	1.861
ACAA2	10449	0.0707525	0.306	1.15026
TOP3A	7156	0.473939	-0.045	0.324278
PRPH	5630	0.0557272	-0.147	1.25393
NDUFA6	4700	0.517504	0.049	0.286086
RFC2	5982	0.926105	-0.006	0.0333396
HIP1	3092	0.958606	0.003	0.0183598
CNOT2	4848	0.405456	-0.062	0.392057
RPL26	6154	0.831973	0.025	0.0798907
LGALS3	3958	0.222453	0.137	0.652761
LSM4	25804	0.655772	-0.041	0.183247
NAPA	8775	0.0574913	0.171	1.2404
SNRPE	6635	0.158993	-0.106	0.798623
ME2	4200	0.202269	0.169	0.694071
PRKG2	5593	0.698417	0.026	0.155885
MYO19	80179	0.300116	-0.094	0.52271
GSE1	23199	3.41e-06	-0.836	5.46725
RAB8B	51762	0.548657	0.067	0.260699
SENP3	26168	0.159715	-0.074	0.796654
LPL	4023	0.12136	0.172	0.915923
INCENP	3619	0.998633	0	0.000594261
DDRGK1	65992	0.329182	-0.091	0.482564
TPM4	7171	0.665607	-0.036	0.176782
DCP1A	55802	0.282946	-0.141	0.548296
KDM3A	55818	0.160904	0.12	0.793433
ESF1	51575	0.0425119	-0.184	1.37149
ZNF512B	57473	0.122293	-0.114	0.912598
HECTD4	283450	0.997264	0	0.00118995
ALDH3A2	224	0.074921	0.153	1.1254
EMD	2010	0.809079	-0.016	0.092009
SLIRP	81892	0.0182785	0.297	1.73806
ATF2	1386	0.294026	-0.108	0.531614
PGAM5	192111	0.629283	-0.04	0.201154
SLC25A13	10165	0.00950362	0.299	2.02211
MARK1	4139	0.995335	0	0.00203059
CRABP1	1381	0.113803	0.163	0.943848
OLA1	29789	0.28173	0.087	0.550168
YY1	7528	0.310061	-0.072	0.508553
CTDSPL2	51496	0.247539	-0.1	0.606357
TNKS1BP1	85456	0.285421	-0.1	0.544515
DYNC1I2	1781	0.557692	0.054	0.253606
COX5B	1329	0.431049	-0.071	0.365474
RPS12	6206	0.891642	-0.01	0.0498094
TAF6	6878	0.115051	-0.122	0.939109
SRP9, SRP9P1	6726, 653226	0.804048	-0.025	0.0947179
ZRANB2	9406	0.285374	0.18	0.544586
RING1	6015	0.633271	-0.079	0.19841
ASH1L	55870	0.0265666	-0.147	1.57566
LAMB1	3912	0.769838	0.021	0.113601
THYN1	29087	0.0209292	0.205	1.67925
UBN2	254048	0.50558	-0.043	0.29621
DAP3	7818	0.0265666	0.271	1.57566
MTHFD1L	25902	0.0458406	0.155	1.33875
HMGXB4	10042	0.141621	-0.139	0.848873
ST13	6767	0.354044	0.06	0.450942
COX2	4513	0.97075	-0.003	0.0128926
CACNA2D1	781	0.234249	0.104	0.630323
NELFE, RDBP	7936	0.94872	-0.005	0.0228619
PLOD1	5351	0.981294	0.002	0.00820108
SUCLA2	8803	0.282946	0.131	0.548296
ASNS	440	0.0920706	0.11	1.03588
BOP1	23246	0.190215	-0.077	0.720756
RPL26L1	51121	0.766025	-0.11	0.115757
DNAJC8	22826	0.790591	-0.033	0.102048
SPTY2D1	144108	0.0320642	-0.172	1.49398
PALM	5064	0.117314	-0.194	0.93065
PPIL4	85313	0.252604	-0.09	0.59756
RAE1	8480	0.682145	-0.028	0.166123
RPS6KA1	6195	0.407592	0.068	0.389774
SF3B5	83443	0.508562	-0.055	0.293656
FANCI	55215	0.0291875	0.19	1.5348
WDR82	80335	0.938332	0.007	0.0276434
THOC6	79228	0.522153	-0.044	0.282203
SF3B14, SF3B6	51639	0.194897	-0.077	0.710196
NDUFA5	4698	0.434573	0.068	0.361937
GTF2H1	2965	0.397175	-0.073	0.401018
RNF213	57674	0.869157	0.01	0.0609016
PHC2	1912	0.569691	-0.041	0.244361
DHX29	54505	0.384932	-0.052	0.414616
SIPA1L2	57568	0.171103	0.11	0.766742
FAF2	23197	0.245824	0.067	0.609375
ATP6V1H	51606	0.426704	0.049	0.369874
ACTR3	10096	0.0693617	-0.112	1.15888
FADS2	9415	0.0173961	0.34	1.75955
RCOR2	283248	0.0304698	-0.177	1.51613
IRF2BP2	359948	0.097682	0.198	1.01019
EPB41	2035	0.00819803	0.23	2.08629
TAX1BP1	8887	0.201238	-0.075	0.696289
SCGN	10590	0.171473	0.115	0.765805
AP2A1	160	0.127124	-0.095	0.895772
SEH1L	81929	0.768057	-0.028	0.114607
WDR5	11091	0.37064	-0.061	0.431048
PAPOLG	64895	0.624603	0.027	0.204396
NELFA, WHSC2	7469	0.444617	0.053	0.352014
CSTF2T	23283	0.653294	-0.054	0.184891
LMAN1	3998	0.0241331	0.405	1.61739
SRPK1	6732	0.751235	-0.028	0.124224
QARS	5859	0.994951	-0.001	0.00219831
PWP2, LOC102724159	5822, 102724159	0.445694	-0.04	0.350963
CORO2A	7464	0.619178	-0.03	0.208184
NOL4	8715	0.788177	0.021	0.103376
Sep,06	23157	0.298173	0.136	0.525532
NAA15	80155	0.229066	0.16	0.64004
KIF21A	55605	0.711336	0.028	0.147925
GNAO1	2775	0.202286	-0.089	0.694034
MTOR	2475	0.123419	0.1	0.908618
PKP4	8502	0.815744	0.029	0.0884462
RPL8	6132	0.8504	0.02	0.0703766
PLEKHA5	54477	0.417002	0.055	0.379862
PSMC1	5700	0.092045	0.124	1.036
FDFT1	2222	0.242635	0.092	0.615047
MBNL1	4154	0.235722	-0.18	0.6276
CALCOCO1	57658	0.741951	0.018	0.129625
ATP2C1	27032	0.252909	0.08	0.597035
USP9X	8239	0.293431	0.063	0.532494
UBN1	29855	0.0253654	-0.175	1.59576
MSL3	10943	0.0304928	-0.212	1.5158
SP1	6667	0.232774	-0.118	0.633066
WDR75	84128	0.442214	-0.048	0.354367
DDX52	11056	0.441153	-0.047	0.355411
RPL29	6159	0.864043	0.022	0.0634647
RCL1	10171	0.177152	-0.086	0.751654
TAF4	6874	0.186095	-0.075	0.730266
RPA3	6119	0.246192	0.103	0.608725
SYT1	6857	0.936041	-0.005	0.0287049
ZNF687	57592	0.100535	-0.113	0.997684
PIBF1	10464	0.0889356	-0.111	1.05092
MBNL2	10150	0.480475	-0.067	0.31833
EED	8726	0.20202	-0.083	0.694605
MOV10	4343	0.831297	-0.014	0.0802439
XRCC1	7515	0.995243	-0.001	0.00207109
UCHL5	51377	0.561447	0.034	0.250691
PPHLN1	51535	0.128713	-0.152	0.890377
KPNA3	3839	0.23528	-0.077	0.628415
SPAG5	10615	0.517765	0.038	0.285867
HM13	81502	0.019521	0.46	1.7095
ATF7IP	55729	0.574675	0.048	0.240577
PPA1	5464	0.124807	0.169	0.90376
RRS1	23212	0.0844255	-0.135	1.07353
MEPCE	56257	0.148462	-0.087	0.828386
KDM6A	7403	0.107593	-0.09	0.968214
DAZAP1	26528	0.487266	-0.05	0.312234
POP1	10940	0.867342	-0.014	0.0618098
RPS6	6194	0.835782	-0.017	0.0779071
NSD1	64324	0.0182525	-0.207	1.73868
MLF1IP, CENPU	79682	0.206418	-0.099	0.685252
NME1	4830	0.383977	0.206	0.415695
TMOD3	29766	0.123323	-0.126	0.908955
ASXL2	55252	0.0819783	-0.138	1.0863
DBT	1629	0.0508908	0.348	1.29336
DNAJC7	7266	0.414608	0.089	0.382363
SHPRH	257218	0.251931	0.073	0.598718
RRP1	8568	0.137524	-0.091	0.861622
EXD2	55218	0.783976	0.022	0.105697
LIMCH1	22998	0.00954535	0.346	2.02021
SRC	6714	0.269771	-0.113	0.569004
NFIA	4774	0.810214	0.019	0.0914001
PAXIP1	22976	0.120331	-0.092	0.919623
INTS9	55756	0.263496	-0.067	0.579226
TNRC6B	23112	0.720611	-0.05	0.142299
LSG1	55341	0.863687	0.011	0.0636439
SRP54	6729	0.417885	0.103	0.378943
PREP	5550	0.415961	0.06	0.380947
ACBD5	91452	0.229066	-0.111	0.64004
DNAJC11	55735	0.828326	-0.014	0.081799
DIEXF	27042	0.937586	0.006	0.0279887
ATP8A1	10396	0.0124365	0.272	1.9053
RCOR3	55758	0.0320722	-0.182	1.49387
LSM14A	26065	0.619883	0.044	0.207691
USP14	9097	0.0833638	0.154	1.07902
GEMIN5	25929	0.681009	0.031	0.166847
RAB5C	5878	0.0878937	0.199	1.05604
MCM3AP	8888	0.486359	-0.038	0.313043
MAP1S	55201	0.578605	0.049	0.237618
NDUFA7	4701	0.838859	-0.023	0.0763108
INTS7	25896	0.277618	-0.063	0.556553
SRSF2	6427	0.127924	-0.158	0.893046
SYNE3	161176	0.0198627	0.194	1.70196
RFC3	5983	0.824154	0.02	0.0839916
SMARCB1	6598	0.84808	0.013	0.0715632
TAGLN3	29114	0.217338	0.225	0.662865
PHF20L1	51105	0.118537	-0.142	0.926146
OAS3	4940	0.960654	0.005	0.0174331
CYTB	4519	0.238656	0.113	0.622227
ZNF644	84146	0.0355831	-0.135	1.44876
POU2F1	5451	0.827125	-0.03	0.0824286
EIF3J	8669	0.845363	-0.02	0.0729566
SYTL2	54843	0.00089907	-0.419	3.04621
MED17	9440	0.0794865	-0.131	1.09971
NMT1	4836	0.824763	0.024	0.083671
MED4	29079	0.095166	-0.177	1.02152
TAGLN2	8407	0.137584	0.173	0.861433
EIF4E	1977	0.423825	0.052	0.372813
CBX8	57332	0.371736	-0.055	0.429765
PLCB4	5332	0.557692	0.041	0.253606
RPL11	6135	0.77747	-0.022	0.109317
INTS12	57117	0.0652957	-0.135	1.18512
PTCD3	55037	0.00914584	0.319	2.03878
COBRA1, NELFB	25920	0.172022	0.113	0.764416
SLC25A1	6576	0.645409	0.049	0.190165
PPIH	10465	0.138339	-0.182	0.859054
KIF23	9493	0.196386	0.073	0.706889
NAP1L1	4673	0.959075	-0.005	0.0181474
EBF1	1879	0.0974181	0.128	1.01136
RAD23B	5887	0.359107	-0.064	0.444776
TANC2	26115	0.0846825	0.194	1.07221
PHF14	9678	0.609298	-0.029	0.21517
PRDX1	5052	0.121694	0.173	0.914731
KAT8	84148	0.209898	-0.075	0.677991
DLST	1743	0.0844255	0.271	1.07353
CDK9	1025	0.262539	-0.078	0.580807
NOP9	161424	0.49512	-0.044	0.305289
CDCA2	157313	0.7745	-0.034	0.110978
NT5DC2	64943	0.20406	0.167	0.690241
RPL21	6144	0.752146	0.042	0.123698
MSH3	4437	0.684245	0.034	0.164788
NDUFA13	51079	0.153071	-0.102	0.815108
WRN	7486	0.114978	-0.134	0.939384
F5	2153	0.22342	0.214	0.650878
ASCC2	84164	0.381599	0.051	0.418392
MORF4L1	10933	0.114949	-0.115	0.939494
NDC80	10403	0.578292	0.066	0.237853
SPIN1	10927	0.34589	0.073	0.461062
PROX1	5629	0.00446845	-0.327	2.34984
HSPA12A	259217	0.358345	0.072	0.445699
DHX33	56919	0.0877543	-0.112	1.05673
NCOA6	23054	0.0803309	-0.187	1.09512
IMPDH2	3615	0.112354	0.125	0.949411
GPKOW	27238	0.734918	0.026	0.133761
MUC1	4582	0.0770111	-0.216	1.11345
NUCKS1	64710	0.922998	-0.018	0.0347994
KIDINS220	57498	0.995335	0	0.00203059
SMNDC1	10285	0.151251	-0.141	0.820301
MRPL11	65003	0.00975896	0.313	2.0106
CPT2	1376	0.129251	0.207	0.888565
UBXN7	26043	0.0240551	0.198	1.61879
AMOTL1	154810	0.414236	-0.066	0.382752
CACTIN	58509	0.520228	-0.039	0.283806
GPATCH1	55094	0.206774	-0.116	0.684503
GCC2	9648	0.172934	0.107	0.76212
COX7C	1350	0.47205	-0.067	0.326012
EIF3D	8664	0.551635	-0.043	0.258348
ZC3H7A	29066	0.738928	-0.025	0.131398
GNAI3	2773	0.361115	0.081	0.442354
PRPF31	26121	0.0821871	-0.126	1.0852
HMGB1	3146	0.122293	0.198	0.912598
RPL10	6134	0.753414	-0.034	0.122966
CIRH1A, UTP4	84916	0.202621	-0.091	0.693316
MRPL12	6182	0.0425953	0.288	1.37064
MED16	10025	0.0827667	-0.114	1.08214
PITRM1	10531	0.34811	0.114	0.458284
NDUFV1	4723	0.940092	0.008	0.0268297
PDHX	8050	0.0365467	0.362	1.43715
C14orf169, RIOX1	79697	0.120168	-0.089	0.92021
ANKHD1, ANKHD1-EIF4EBP3	54882, 404734	0.117314	-0.107	0.93065
DHTKD1	55526	0.121694	0.204	0.914731
EMC8	10328	0.54063	0.036	0.2671
CSNK1A1	1452	0.427289	-0.072	0.369278
RBM12	10137	0.135842	0.177	0.866965
RPL35A	6165	0.823843	-0.023	0.0841554
ZKSCAN1	7586	0.755487	-0.025	0.121773
MOGS	7841	0.757393	-0.02	0.120679
KIF2C	11004	0.386732	0.064	0.41259
REV3L	5980	0.269853	-0.061	0.568872
RAB13	5872	0.816531	0.026	0.0880276
GADD45GIP1	90480	0.0358582	0.261	1.44541
SLC25A22	79751	0.0806599	0.211	1.09334
CELF2	10659	0.578408	0.05	0.237766
SLU7	10569	0.0582082	-0.132	1.23502
BAG5	9529	0.447311	0.074	0.34939
KIAA0947, ICE1	23379	0.112699	-0.131	0.94808
RBFOX1	54715	0.0266833	0.214	1.57376
RAB2A	5862	0.0111518	0.374	1.95266
MAP7D1	55700	0.0144264	-0.255	1.84084
PPWD1	23398	0.188438	-0.078	0.724833
NUP35	129401	0.158175	-0.11	0.800861
OXA1L	5018	0.0284807	0.216	1.54545
SSBP1	6742	0.877225	0.016	0.0568888
CALCOCO2	10241	0.133873	-0.124	0.873307
NDNL2, NSMCE3	56160	0.252337	-0.072	0.598019
KDM2A	22992	0.458853	-0.045	0.338326
ETF1	2107	0.983643	0.003	0.00716254
ARHGAP1	392	0.165197	0.099	0.781998
MEN1	4221	0.218297	-0.08	0.660953
KIF11	3832	0.0426977	0.24	1.3696
DNM1	1759	0.478961	0.053	0.3197
AATF	26574	0.276332	-0.089	0.558569
NOL10	79954	0.185797	-0.092	0.730962
PSMD13	5719	0.107418	0.155	0.968923
TAOK1	57551	0.753414	0.024	0.122966
SKP1	6500	0.775178	0.027	0.110598
SETDB1	9869	0.480507	0.055	0.3183
GFPT1	2673	0.732247	0.03	0.135343
IWS1	55677	0.358242	-0.08	0.445823
CLINT1	9685	0.730061	0.032	0.136641
IRF2BP1	26145	0.709304	0.04	0.149168
RPL34	6164	0.946688	-0.01	0.0237934
XRN1	54464	0.611444	-0.033	0.213643
TOX4	9878	0.139821	-0.13	0.854429
CYB5A	1528	0.0322867	0.552	1.49098
VPS4B	9525	0.146496	0.126	0.834175
SRFBP1	153443	0.0499347	-0.144	1.3016
EBF2	64641	3.41e-06	1.43	5.46725
STEAP3	55240	0.615119	0.031	0.211041
XPO7	23039	0.246721	0.097	0.607794
COPB2	9276	0.0652957	0.144	1.18512
MRPL37	51253	0.0146739	0.327	1.83345
SLC25A19	60386	0.0814546	0.176	1.08908
CARS	833	0.252909	0.102	0.597035
CTSD	1509	0.220931	0.077	0.655744
PPP6R3	55291	0.598495	0.038	0.22294
ZNF131	7690	0.150854	-0.108	0.821442
SRPRB	58477	0.0879731	0.114	1.05565
BAZ2B	29994	0.541533	-0.042	0.266375
ZNF800	168850	0.0203371	-0.203	1.69171
SMG1	23049	0.856525	-0.015	0.0672602
RAB3GAP2	25782	0.324546	0.058	0.488724
NFIB	4781	0.0550073	0.136	1.25958
MRPS7	51081	0.0179674	0.268	1.74551
MRPL49	740	0.0205187	0.286	1.68785
DNAJB11	51726	0.870607	0.019	0.0601776
ANAPC5	51433	0.401781	-0.045	0.39601
COPS4	51138	0.639389	0.04	0.194235
TADA3	10474	0.097682	-0.153	1.01019
EHD1	10938	0.226642	0.117	0.644659
WDHD1	11169	0.0484163	0.201	1.31501
UHRF2	115426	0.235363	-0.067	0.628261
ATP5O	539	0.00584395	0.585	2.23329
BRD9	65980	0.863687	-0.019	0.0636439
TUBGCP3	10426	0.601534	0.044	0.22074
UTP14C	9724	0.0727034	-0.196	1.13845
RAP1GDS1	5910	0.226672	0.073	0.644603
AGO1, EIF2C1	26523	0.977616	-0.002	0.00983183
IARS2	55699	0.206418	0.148	0.685252
DHX40	79665	0.133873	-0.09	0.873307
GDI2	2665	0.0385531	0.173	1.41394
RAB15	376267	0.146832	0.129	0.83318
ANKRD24	170961	0.000511105	-0.529	3.29149
RPF2	84154	0.159359	-0.095	0.797622
PHF10	55274	0.480051	-0.052	0.318713
PLCB3	5331	0.156176	-0.127	0.806386
MAPT	4137	0.227737	0.291	0.642567
SNRPF	6636	0.0191194	-0.334	1.71853
CPE	1363	0.362563	0.111	0.440617
PRKAR2A	5576	0.736065	0.017	0.133084
PCMT1	5110	0.598495	0.043	0.22294
ALKBH5	54890	0.221126	-0.086	0.655361
DGKE	8526	0.455411	0.057	0.341597
RSRC1	51319	0.197413	-0.123	0.704624
ECI2	10455	0.101045	0.135	0.995485
BCL7A	605	0.282992	-0.102	0.548225
ANXA6	309	0.250297	0.061	0.601545
ZMPSTE24	10269	0.0712569	0.235	1.14717
VASP	7408	0.664701	0.069	0.177374
NHSL1	57224	0.101653	-0.123	0.992878
STMN1	3925	0.019891	0.382	1.70134
CENPB	1059	0.498977	-0.04	0.301919
RMI1	80010	0.514075	-0.048	0.288974
GARS	2617	0.137644	0.151	0.861242
EPS15L1	58513	0.320956	-0.079	0.493554
INTS10	55174	0.480328	-0.059	0.318462
ENO2	2026	0.346869	0.074	0.459834
MORF4L2	9643	0.653294	-0.03	0.184891
CUL3	8452	0.594653	0.052	0.225737
ARPC2	10109	0.234046	-0.097	0.630699
CSNK1E, LOC400927-CSNK1E	1454, 102800317	0.533954	-0.036	0.272496
CFL2	1073	0.606181	-0.046	0.217398
DHX34	9704	0.766479	-0.018	0.1155
DDX19B	11269	0.399888	0.073	0.398062
MRPL39	54148	0.00733608	0.328	2.13454
CLIC4	25932	0.00977249	0.2	2.00999
NDC1, TMEM48	55706	0.681106	-0.027	0.166785
DCLK1	9201	0.115627	-0.186	0.93694
CDKAL1	54901	0.148298	0.078	0.828864
RHOT1	55288	0.0688482	0.128	1.16211
ADD1	118	0.620432	0.049	0.207306
EPS8	2059	0.34991	0.128	0.456044
DDB2	1643	0.663009	-0.027	0.178481
CUL1	8454	0.463401	0.106	0.334043
C19orf21, MISP	126353	0.00417439	-0.335	2.37941
SEC13	6396	0.891642	-0.008	0.0498094
HLA-A	3105	0.250297	0.139	0.601545
FAR1	84188	0.966753	-0.004	0.0146846
UPF3B	65109	0.551557	-0.04	0.25841
TRIP4	9325	0.307162	-0.058	0.512633
SPTB	6710	0.0566383	-0.196	1.24689
PRPF38B	55119	0.612141	-0.037	0.213149
ACTR1A	10121	0.767147	0.026	0.115121
BSG	682	0.0282336	0.412	1.54923
GTPBP10	85865	0.0105109	0.278	1.97836
RLF	6018	0.246457	-0.058	0.608259
SUMO3	6612	0.189259	-0.114	0.722944
EPC2	26122	0.583256	-0.033	0.234141
PWWP2A	114825	0.141621	-0.097	0.848873
PDXDC1, LOC102724985	23042, 102724985	0.0928357	0.139	1.03229
CNOT3	4849	0.530845	-0.049	0.275032
RPS23	6228	0.96573	0.004	0.0151445
IKBKAP, ELP1	8518	0.328879	0.075	0.482964
ZNF598	90850	0.238656	-0.079	0.622227
COX8A	1351	0.643508	-0.033	0.191446
MED10	84246	0.118772	-0.148	0.925285
PPP2R5D	5528	0.0582048	0.147	1.23504
ARHGEF7	8874	0.146837	-0.105	0.833164
RPL28	6158	0.443448	0.068	0.353158
ADD2	119	0.158424	0.123	0.800179
C17orf49, RNASEK-C17orf49	124944, 100529209	0.150962	-0.107	0.821133
PEX14	5195	0.45339	0.109	0.343528
HLA-B	3106	0.13399	0.156	0.872928
NDUFAF1	51103	0.326465	0.076	0.486163
PPIF	10105	0.00954535	0.493	2.02021
JMJD1C	221037	0.057378	0.139	1.24125
LPCAT3	10162	0.122106	0.138	0.913264
SSFA2	6744	0.0909413	-0.184	1.04124
ANAPC7	51434	0.930585	-0.005	0.0312439
NEUROD2	4761	0.033169	-0.17	1.47927
ALDH6A1	4329	0.177207	0.172	0.751519
PYGB	5834	0.117806	0.152	0.928832
PPP1R8	5511	0.204368	-0.079	0.689587
TTC37	9652	0.074921	0.196	1.1254
RNGTT	8732	0.404588	0.102	0.392987
NDUFB9	4715	0.885553	0.014	0.0527856
VGF	7425	0.063597	-0.194	1.19656
SARS2	54938	0.206719	0.103	0.68462
LPHN3, ADGRL3	23284	0.424076	-0.048	0.372557
RPS20	6224	0.873598	0.012	0.0586886
MYO5B	4645	0.152604	-0.105	0.816434
CDCA8	55143	0.114978	0.105	0.939384
TMTC3	160418	0.663731	-0.042	0.178008
ZZZ3	26009	0.247392	-0.153	0.606615
GPI	2821	0.0425953	0.207	1.37064
YEATS4	8089	0.212529	-0.067	0.672582
RAB5A	5868	0.0207425	0.211	1.68314
NCAPG	64151	0.0878609	0.111	1.0562
EPC1	80314	0.0753247	-0.134	1.12306
ZFHX4	79776	0.188293	-0.094	0.725167
PCGF2	7703	0.0867674	-0.133	1.06164
ZBTB11	27107	0.250613	-0.068	0.600996
SLC3A2	6520	0.015436	0.541	1.81146
CC2D1A	54862	0.320102	-0.052	0.494711
FNDC3A	22862	0.144878	0.158	0.838997
DDX41	51428	0.152956	-0.1	0.815435
ERMP1	79956	0.650326	0.034	0.186869
Sep,03	55964	0.329182	0.241	0.482564
FAM48A, SUPT20H	55578	0.192333	-0.081	0.715946
KIAA1598, SHTN1	57698	0.179259	0.093	0.746519
NUPL1, NUP58	9818	0.894649	-0.009	0.0483472
EMC2	9694	0.486045	-0.04	0.313324
RBM3	5935	0.0443217	-0.208	1.35338
TBRG4	9238	0.00685419	0.363	2.16404
NR2C2	7182	0.290291	-0.08	0.537166
TUBAL3	79861	0.601031	-0.105	0.221103
MBD1	4152	0.124783	-0.143	0.903844
WDR48	57599	0.920783	-0.008	0.0358425
ISY1, ISY1-RAB43	57461, 100534599	0.362496	-0.103	0.440697
TIMM21	29090	0.698676	0.023	0.155724
ARCN1	372	0.0127477	0.218	1.89457
CSTF1	1477	0.191596	-0.088	0.717613
UQCRQ	27089	0.0685133	0.118	1.16423
ROCK1	6093	0.0247584	0.2	1.60628
EIF2AK2	5610	0.948113	0.006	0.0231401
PLXNB2	23654	0.641586	0.036	0.192745
SNRPG	6637	0.0558213	-0.136	1.2532
GLS	2744	0.075877	0.251	1.11989
EIF3I	8668	0.366504	0.051	0.435922
NUDC	10726	0.279671	0.073	0.553353
CSNK1D	1453	0.129167	-0.219	0.888849
TAF1	6872	0.0511763	-0.135	1.29093
CCNT2	905	0.39635	-0.072	0.401921
RAB5B	5869	0.0479854	0.221	1.31889
AK3	50808	0.376288	0.135	0.42448
KPNA6	23633	0.732783	-0.024	0.135024
P4HA1	5033	0.367504	0.107	0.434738
KPNA1	3836	0.286919	-0.055	0.542241
UCHL1	7345	0.205928	0.117	0.686285
MRPS31	10240	0.0244844	0.277	1.61111
JARID2	3720	0.0499347	0.169	1.3016
STK24	8428	0.13756	0.108	0.861509
TCF12	6938	0.0191194	-0.288	1.71853
RFX1	5989	0.117314	-0.099	0.93065
CLPB	81570	0.772191	-0.02	0.112275
SEC22B	9554	0.00783798	0.218	2.1058
DMXL2	23312	0.660227	0.054	0.180307
MRPL15	29088	0.00733608	0.34	2.13454
SNRPD1	6632	0.942531	-0.013	0.0257043
MIB1	57534	0.581361	-0.047	0.235554
ZBTB40	9923	0.96573	0.003	0.0151445
HSP90AB4P	664618	0.594596	-0.081	0.225778
TRMT10C	54931	0.0854009	0.213	1.06854
ATPIF1	93974	0.214174	0.341	0.669234
HSPB1	3315	0.978556	0.004	0.00941445
FAM20B	9917	0.715857	0.019	0.145174
TTF1	7270	0.188235	-0.088	0.7253
INPPL1	3636	0.0798731	0.143	1.0976
BAIAP2L1	55971	0.234046	-0.123	0.630699
Sep,08	23176	0.667878	-0.066	0.175303
SCFD1	23256	0.119079	0.147	0.924165
USP47	55031	0.234249	0.088	0.630323
VPS45	11311	0.0653834	0.139	1.18453
PYCR2	29920	0.357837	0.067	0.446314
GNAI2	2771	0.360216	-0.091	0.443436
PAK1IP1	55003	0.612141	0.127	0.213149
RBM19	9904	0.0641686	-0.116	1.19268
MAPRE2	10982	0.205934	0.206	0.686272
POLR1C	9533	0.268522	-0.065	0.57102
RNF169	254225	0.0472075	-0.244	1.32599
BMI1, COMMD3-BMI1	648, 100532731	0.50142	0.215	0.299798
BLM	641	0.137584	-0.093	0.861433
TM9SF3	56889	0.169061	0.209	0.771958
PRSS1	5644	0.159844	-0.24	0.796304
KAT6A	7994	0.10391	-0.17	0.983341
CCDC86	79080	0.239604	-0.083	0.620506
ATXN10	25814	0.662506	0.037	0.17881
TMX3	54495	0.0784236	0.271	1.10555
EPM2AIP1	9852	0.64543	0.028	0.190151
COX6C	1345	0.366819	-0.05	0.435548
PPIL2	23759	0.0570946	-0.147	1.24341
PMPCB	9512	0.187099	0.184	0.727928
KIF14	9928	0.133873	0.097	0.873307
ACTR2	10097	0.074921	-0.121	1.1254
RELN	5649	0.0460236	0.141	1.33702
NDUFS6	4726	0.354004	-0.069	0.450991
YTHDF1	54915	0.813493	-0.014	0.0896462
PRDX3	10935	0.0693617	0.363	1.15888
SNIP1	79753	0.243563	-0.084	0.613389
KAT2A	2648	0.0496055	-0.128	1.30447
LARP4B	23185	0.192527	-0.069	0.715507
DSP	1832	0.403062	-0.155	0.394629
PAFAH1B1	5048	0.16938	0.091	0.771138
DGCR14, ESS2	8220	0.190893	-0.154	0.71921
TMEM201	199953	0.159443	-0.107	0.797395
TCF4	6925	0.0112765	-0.333	1.94783
MAP2K2	5605	0.133873	0.145	0.873307
PRKRA	8575	0.262539	0.066	0.580807
DSN1	79980	0.136063	-0.107	0.86626
GLE1	2733	0.198877	-0.073	0.701415
RAB35	11021	0.965348	-0.004	0.015316
NME2P1	283458	0.250297	-0.277	0.601545
SEMA3E	9723	0.0645646	-0.208	1.19001
MORC3	23515	0.259573	-0.11	0.585741
PACSIN2	11252	0.0974181	0.161	1.01136
NELFCD, TH1L	51497	0.252337	0.068	0.598019
ECHS1	1892	0.0661279	0.246	1.17962
MTX2	10651	0.954392	0.003	0.0202733
PPA2	27068	0.10762	0.262	0.968109
WDR76	79968	0.202379	-0.089	0.693835
MAX	4149	0.346292	-0.129	0.460558
VEZF1	7716	0.326465	-0.084	0.486163
HIP1R	9026	0.252337	0.131	0.598019
THOC7	80145	0.809208	-0.022	0.0919399
RPL18A	6142	0.954094	0.007	0.020409
SACM1L	22908	0.115051	0.177	0.939109
BAP1	8314	0.260508	-0.059	0.584178
RBM23	55147	0.0465353	-0.169	1.33222
SLC2A1	6513	0.158244	0.09	0.800673
TPP2	7174	0.0756672	0.121	1.12109
EXOSC3	51010	0.618474	-0.033	0.208679
GSK3B	2932	0.551939	0.073	0.258109
PTPLB, HACD2	201562	0.917852	0.007	0.0372275
PAFAH1B3	5050	0.562392	0.057	0.249961
PRKCSH	5589	0.224834	0.135	0.648137
CBX4	8535	0.264314	-0.071	0.57788
RRAGC	64121	0.525845	0.055	0.279142
FKBP15	23307	0.683812	-0.036	0.165063
AP3B2	8120	0.315373	0.072	0.501176
TLK1	9874	0.755842	0.055	0.121569
MRPL19	9801	0.0157348	0.264	1.80314
ING3	54556	0.112699	-0.105	0.94808
GDI1	2664	0.262908	0.074	0.580196
SUCLG1	8802	0.162532	0.192	0.789062
POR	5447	0.0402313	0.303	1.39544
RALYL	138046	0.617954	-0.04	0.209044
RRP36	88745	0.0375358	-0.193	1.42555
DCAF7	10238	0.173407	0.105	0.760934
FAM120B	84498	0.835782	0.017	0.0779071
TMEM97	27346	0.567315	0.048	0.246176
WDR61	80349	0.680549	-0.028	0.167141
LCORL	254251	0.131067	-0.13	0.882508
ZNF609	23060	0.120459	0.107	0.91916
RPAP3	79657	0.650128	-0.04	0.187001
NDUFB10	4716	0.563857	-0.038	0.248831
NDUFAF4	29078	0.07553	0.25	1.12188
ERCC2	2068	0.447311	-0.056	0.34939
PIP4K2C	79837	0.360216	-0.048	0.443436
EXOSC6	118460	0.459062	-0.056	0.338129
FRG1	2483	0.918769	0.01	0.0367936
CAPZA2	830	0.761706	-0.016	0.118212
CD3EAP	10849	0.168822	-0.129	0.77257
RRP9	9136	0.0739004	-0.137	1.13135
MAP7D2	256714	0.0661279	-0.127	1.17962
PRDX4	10549	0.0440517	0.215	1.35604
TDRKH	11022	0.0468129	0.238	1.32963
ESRP1	54845	0.374951	-0.069	0.426026
LAMTOR3	8649	0.562857	0.06	0.249602
POU3F3	5455	0.245151	0.138	0.610565
DDX56	54606	0.340133	-0.118	0.468351
GTPBP1	9567	0.22493	0.088	0.647954
EZH2	2146	0.938618	0.005	0.027511
UGGT1	56886	0.156456	0.102	0.805606
RPL19	6143	0.699186	0.041	0.155407
ZNF629	23361	0.990984	-0.001	0.00393345
IDE	3416	0.892685	0.02	0.0493018
RRP15	51018	0.13389	-0.177	0.873253
PDAP1	11333	0.513006	-0.089	0.289877
MAPRE1	22919	0.273605	0.202	0.562875
ACADM	34	0.208087	0.181	0.681756
DYNLL2	140735	0.977976	-0.002	0.00967198
RBFOX2	23543	0.0195625	0.283	1.70858
ZBTB33	10009	0.337606	0.056	0.47159
PPIL1	51645	0.012212	-0.206	1.91321
METAP1	23173	0.378081	-0.049	0.422415
RBM42	79171	0.101448	-0.108	0.993757
MRPL9	65005	0.0063146	0.381	2.19965
MIS12	79003	0.667878	-0.033	0.175303
KPNA5	3841	0.138732	0.145	0.857824
BZW2	28969	0.0264301	0.181	1.5779
NDUFB3	4709	0.804426	-0.024	0.0945142
UFSP2	55325	0.132561	0.094	0.877585
SEC62	7095	0.293431	0.06	0.532494
ZNF770	54989	0.29804	0.068	0.525726
POLR1B	84172	0.080829	-0.147	1.09243
LMAN2	10960	0.0497975	0.217	1.30279
ENOX2	10495	0.0293071	-0.147	1.53303
NAA38, LSM8	51691	0.242635	-0.088	0.615047
DBNL	28988	0.414608	-0.056	0.382363
GLT8D1	55830	0.151463	0.079	0.819694
EDF1	8721	0.443867	0.114	0.352747
IDH3B	3420	0.159812	0.193	0.796391
BRPF3	27154	0.0284807	-0.206	1.54545
TROVE2	6738	0.0677048	0.154	1.16938
TOE1	114034	0.20202	-0.082	0.694605
RBPJ	3516	0.809281	-0.02	0.0919008
PML	5371	0.154288	-0.107	0.811669
GPALPP1, KIAA1704	55425	0.329528	-0.101	0.482107
SURF6	6838	0.109342	-0.124	0.961213
TOMM40	10452	0.260933	-0.086	0.583471
CDC16	8881	0.329286	-0.053	0.482427
USP11	8237	0.307885	0.06	0.511611
SSR1	6745	0.430416	-0.08	0.366112
ACACA	31	0.118027	0.142	0.928018
CDCA7L	55536	0.00809097	-0.227	2.092
MTPAP	55149	0.192333	0.087	0.715946
[truncated: 4,680 more rows]

## Sheet: Table 5 
Table 5: HMG20B AA conservation score.
pos. HMG20B_Hs	res. HMG20B_Hs	within 4A of DNA	conservation score
1	M		0.1358
2	S		0.3816
3	H		0.2554
4	G		0.1832
5	P		0.2073
6	K		0.1977
7	Q		0.2439
8	P		0.1488
9	G		0.1476
10	A		0.1415
11	A		0.1074
12	A		0.1723
13	A		0.1373
14	P		0.0932
15	A		0.1726
16	G		0.1132
17	G		0.1422
18	K		0.204
19	A		0.1246
20	P		0.1246
21	G		0.198
22	Q		0.1576
23	H		0.1254
24	G		0.1529
25	G		0.1236
26	F		0.2728
27	V		0.0715
28	V		0.1234
29	T		0.1466
30	V		0.1318
31	K		0.2388
32	Q		0.4343
33	E		0.2557
34	R		0.1143
35	G		0.138
36	E		0.5092
37	G		0.1443
38	P		0.3035
39	R		0.2951
40	A		0.1405
41	G		0.1699
42	E		0.295
43	K		0.171
44	G		0.0629
45	S		0.0686
46	H		0.1448
47	E		0.3073
48	E		0.4314
49	E		0.2187
50	P		0.0697
51	V		0.0804
52	K		0.5564
53	K		0.6868
54	R		0.2288
55	G		0.6224
56	W		0.6256
57	P		0.3669
58	K		0.9687
59	G		0.8209
60	K		0.7159
61	K		0.9445
62	R		0.9607
63	K		0.8903
64	K		0.8531
65	I		0.1078
66	L		0.3042
67	P		0.1832
68	N		0.8361
69	G		0.61
70	P		1
71	K	yes	0.8772
72	A	yes	0.4991
73	P		0.9692
74	V		0.64
75	T	yes	0.861
76	G		0.9203
77	Y	yes	1
78	V	yes	0.8245
79	R		0.8687
80	F		0.9395
81	L	yes	0.7647
82	N	yes	0.9193
83	E		0.7759
84	R		0.6909
85	R	yes	1
86	E		0.9404
87	Q		0.5411
88	I		0.5543
89	R	yes	0.9607
90	T		0.3462
91	R		0.4022
92	H		0.3186
93	P		0.9313
94	D		0.4387
95	L		0.5136
96	P		0.5104
97	F	yes	0.8804
98	P	yes	0.4318
99	E		0.8867
100	I	yes	0.8336
101	T	yes	0.8851
102	K	yes	0.7353
103	M		0.4995
104	L		0.9297
105	G		0.8263
106	A		0.3295
107	E		0.7704
108	W	yes	1
109	S		0.8042
110	K		0.6154
111	L		0.9141
112	Q		0.3831
113	P		0.2557
114	T		0.1975
115	E		0.5752
116	K	yes	1
117	Q		0.8073
118	R		0.4835
119	Y		0.9395
120	L		0.9489
121	D		0.8044
122	E		0.6873
123	A		1
124	E		0.7433
125	R		0.6432
126	E		0.7395
127	K		0.9677
128	Q		0.6392
129	Q		0.6279
130	Y		1
131	M		0.4164
132	K		0.6103
133	E		0.932
134	L		0.805
135	R		0.4802
136	A		0.3246
137	Y		0.9176
138	Q		0.8088
139	Q		0.5858
140	S		0.7411
141	E		0.6945
142	A		0.8055
143	Y		0.8804
144	K		0.8154
145	M		0.1707
146	C		0.3744
147	T		0.1814
148	E		0.3035
149	K		0.6783
150	I		0.1137
151	Q		0.4778
152	E		0.4022
153	K		0.5613
154	K		0.4441
155	I		0.1314
156	K		0.2259
157	K		0.417
158	E		0.1738
159	D		0.1237
160	S		0.1011
161	S		0.1381
162	S		0.2745
163	G		0.1341
164	L		0.1042
165	M		0.1099
166	N		0.2281
167	T		0.2322
168	L		0.1226
169	L		0.1447
170	N		0.4658
171	G		0.2865
172	H		0.1102
173	K		0.1156
174	G		0.1225
175	G		0.0589
176	D		0.3529
177	C		0
178	D		0.2805
179	G		0.1739
180	F		0.0212
181	S		0.3425
182	T		0.1166
183	F		0.6019
184	D		0.7969
185	V		0.7514
186	P		0.9337
187	I		0.9652
188	F		0.9841
189	T		0.9627
190	E		0.9073
191	E		0.9127
192	F		1
193	L		0.9817
194	D		0.5994
195	Q		0.6052
196	N		0.6384
197	K		0.914
198	A		0.5659
199	R		0.8162
200	E		0.9404
201	A		0.3844
202	E		1
203	L		0.9548
204	R		0.9726
205	R		0.6007
206	L		1
207	R		0.9691
208	K		1
209	M		0.304
210	N		0.6469
211	V		0.325
212	A		0.6909
213	F		0.6051
214	E		1
215	E		0.8454
216	Q		0.6648
217	N		1
218	A		0.8003
219	V		0.4366
220	L		0.9641
221	Q		0.5679
222	R		0.8013
223	H		0.935
224	T		0.5664
225	Q		0.6794
226	S		0.5198
227	M		0.8464
228	S		0.3983
229	S		0.22
230	A		0.7967
231	R		0.2951
232	E		0.6769
233	R		0.7606
234	L		0.8639
235	E		0.8045
236	Q		0.0705
237	E		0.7134
238	L		0.2532
239	A		0.0897
240	L		0.4396
241	E		0.5792
242	E		0.4577
243	R		0.2508
244	R		0.29
245	T		0.5168
246	L		0.1021
247	A		0.2756
248	L		0.9088
249	Q		0.6486
250	Q		0.4637
251	Q		0.6584
252	L		0.907
253	Q		0.3419
254	A		0.29
255	V		0.6475
256	R		0.8621
257	Q		0.3782
258	A		0.2823
259	L		0.9454
260	T		0.4686
261	A		0.3343
262	S		0.4733
263	F		0.8138
264	A		0.4833
265	S		0.3095
266	L		0.5772
267	P		0.5262
268	V		0.7137
269	P		0.9067
270	G		0.693
271	T		0.4281
272	G		0.3613
273	E		0.78
274	T		0.2988
275	P		0.6504
276	T		0.7516
277	L		0.3432
278	G		0.2832
279	T		0.6424
280	L		0.7157
281	D		0.8952
282	F		0.2369
283	Y		0.9028
284	M		0.7854
285	A		0.2634
286	R		0.6283
287	L		0.955
288	H		0.6369
289	G		0.3507
290	A		0.3545
291	I		0.7972
292	E		0.1428
293	R		0.2165
294	D		0.4472
295	P		0.6876
296	A		0.2902
297	Q		0.4325
298	H		0.4702
299	E		0.484
300	K		0.2073
301	L		0.7301
302	I		0.6404
303	V		0.1551
304	R		0.2347
305	I		0.7307
306	K		0.5977
307	E		0.6441
308	I		0.7298
309	L		0.6242
310	A		0.3843
311	Q		0.5642
312	V		0.7226
313	A		0.3343
314	S		0.0555
315	E		0.1546
316	H		0.098
317	L		0.1825
