# Supplementary material for: LSD1 inhibition induces differentiation and cell death in Merkel cell carcinoma
Source: EMBO Mol Med. 2020 Oct 7;12(11):e12525. doi: 10.15252/emmm.202012525 (PMC7645387; doi:10.15252/emmm.202012525)
Supplement: Supplementary file 11 — Source Data for Figure 7 [file EMMM-12-e12525-s009.zip › EMM-2020-12525_SourceDataforFigure7/EMM-2020-12525_SourceDataforFigure7.xlsx]

## Sheet: Contents
Sheet	Content
Table 1	In vivo tumor growth of pre-treated cells

## Sheet: Table 1
Table 1: In vivo tumor growth of pre-treated cells
Days post-injection	Untreated n=8								D1 pretreated n=9									D3 pretreated n=9									D6 pretreated n=4
4	0	0	0	0.5	0	0	0.5	0	0	0.5	0.5	0	0	0.5	0.5	0	0	0	0	0	0.5	0	0	0	0	0	0	0.5	0.5	0
11	0.5	0.5	0.5	0.5	0.5	0.5	0.5	0.5	0.5	0.5	0.5	0	0.5	0.5	0.5	0.5	0.5	0	0	0	0.5	0.5	0.5	0.5	0.5	0.5	0.5	0.5	0.5	0.5
18	12.4974	0.5	44.3709	28.379	21.7559	37.3712	11.5996	14.9916	0	0.5	0.5	0.5	0.5	8.55356	0.5	0.5	0.5	0	0.5	0.5	36.319	11.2883	15.6876	0.5	10.817	0.5	0.5	0.5	23.5044	0.5
21	20.5117	32.6251	38.367	22.2027	36.08	66.3412	25.5951	46.4027	0.5	0.5	0.5	0.5	0.5	9.21769	0.5	0.5	0.5	0	0	0	12.3014	0.5	24.5134	0.5	0.5	5.95035	0.5	0.5	0.5	0.5
28	35.3866	38.0771	34.6641	75.3834	70.9676	211.377	35.1788	52.6846	0.5	0.5	0.5	10.2078	0.5	16.4951	14.0994	0.5	11.1263	0.5	0.5	0.5	17.1008	0.5	0.5	30.6187	32.7586	0.5	0.5	0.5	0.5	0.5
32	73.9944	89.3139	66.816	34.6381	187.444	219.219	114.658	142.884	0.5	0.5	0.5	43.6044	0.5	58.339	32.7191	0.5	12.0923	0	0.5	0.5	40.0461	32.542	23.1835	9.87411	59.3441	0.5	0.5	11.5637	0.5	0.5
38	145.663	196.139	72.5928	45.6531	197.546	502.955	142.31	290.899	33.907	17.5247	23.3776	46.1666	0.5	60.1291	40.5353	0.5	72.2779	0.5	20.4879	92.557	133.904	35.873	40.9416	19.0794	20.9937	0.5	0.5	11.9486	0.5	0.5
